# Supplementary material for: A Traditional Chinese Medicine, Zhenqi Granule, Potentially Alleviates Dextran Sulfate Sodium-Induced Mouse Colitis Symptoms
Source: Biology (Basel). 2024 Jun 10;13(6):427. doi: 10.3390/biology13060427 (PMC11200386; doi:10.3390/biology13060427)
Supplement: Supplementary file 1 [file biology-13-00427-s001.zip]

Archive with 5 entries (4 files):
- Supplementary Files/
- Supplementary Files/Supplementary Table 1.xlsx
- Supplementary Files/Supplementary Table 2 .xlsx
- Supplementary Files/Supplementary Table 3 .xlsx
- Supplementary Files/Supplementary Table 4 .xlsx
