# Supplementary material for: A Traditional Chinese Medicine, Zhenqi Granule, Potentially Alleviates Dextran Sulfate Sodium-Induced Mouse Colitis Symptoms
Source: Biology (Basel). 2024 Jun 10;13(6):427. doi: 10.3390/biology13060427 (PMC11200386; doi:10.3390/biology13060427)
Supplement: Supplementary file 1 [file biology-13-00427-s001.zip › Supplementary Files/Supplementary Table 1.xlsx]

## Sheet: compounds
	Mol ID	Molecule Name	MW	OB (%)≥30	DL≥0.18
Astragali Radix	MOL000033	(3S,8S,9S,10R,13R,14S,17R)-10,13-dimethyl-17-[(2R,5S)-5-propan-2-yloctan-2-yl]-2,3,4,7,8,9,11,12,14,15,16,17-dodecahydro-1H-cyclopenta[a]phenanthren-3-ol	428.82	36.23	0.78
	MOL000098	quercetin	302.25	46.43	0.28
	MOL000211	Mairin	456.78	55.38	0.78
	MOL000239	Jaranol	314.31	50.83	0.29
	MOL000296	hederagenin	414.79	36.91	0.75
	MOL000354	isorhamnetin	316.28	49.6	0.31
	MOL000371	3,9-di-O-methylnissolin	314.36	53.74	0.48
	MOL000374	5'-hydroxyiso-muronulatol-2',5'-di-O-glucoside	642.67	41.72	0.69
	MOL000378	7-O-methylisomucronulatol	316.38	74.69	0.3
	MOL000379	9,10-dimethoxypterocarpan-3-O-β-D-glucoside	462.49	36.74	0.92
	MOL000380	(6aR,11aR)-9,10-dimethoxy-6a,11a-dihydro-6H-benzofurano[3,2-c]chromen-3-ol	300.33	64.26	0.42
	MOL000387	Bifendate	418.38	31.1	0.67
	MOL000392	formononetin	268.28	69.67	0.21
	MOL000417	Calycosin	284.28	47.75	0.24
	MOL000422	kaempferol	286.25	41.88	0.24
	MOL000433	FA	441.45	68.96	0.71
	MOL000438	(3R)-3-(2-hydroxy-3,4-dimethoxyphenyl)chroman-7-ol	302.35	67.67	0.26
	MOL000442	1,7-Dihydroxy-3,9-dimethoxy pterocarpene	314.31	39.05	0.48
Ligustri Lucidi Fructus	MOL000006	luteolin	286.25	36.16	0.25
	MOL000098	quercetin	302.25	46.43	0.28
	MOL000358	beta-sitosterol	414.79	36.91	0.75
	MOL000422	kaempferol	286.25	41.88	0.24
	MOL004576	taxifolin	304.27	57.84	0.27
	MOL005147	Lucidumoside D_qt	406.47	54.41	0.47
	MOL005169	(20S)-24-ene-3β,20-diol-3-acetate	486.86	40.23	0.82
	MOL005190	eriodictyol	288.27	71.79	0.24
	MOL005211	Olitoriside	696.87	65.45	0.23
	MOL005212	Olitoriside_qt	404.55	103.23	0.78

## Sheet: targets
MOL_ID	molecule_name	target_name	Gene name
MOL000211	Mairin	Progesterone receptor	PGR
MOL000239	Jaranol	Nitric oxide synthase, inducible	NOS2
MOL000239	Jaranol	Prostaglandin G/H synthase 1	PTGS1
MOL000239	Jaranol	Androgen receptor	AR
MOL000239	Jaranol	Sodium channel protein type 5 subunit alpha	SCN5A
MOL000239	Jaranol	Prostaglandin G/H synthase 2	PTGS2
MOL000239	Jaranol	Estrogen receptor beta	ESR2
MOL000239	Jaranol	Dipeptidyl peptidase IV	DPP4
MOL000239	Jaranol	Cell division protein kinase 2	CDK2
MOL000239	Jaranol	Serine/threonine-protein kinase Chk1	CHEK1
MOL000239	Jaranol	Trypsin-1	PRSS1
MOL000239	Jaranol	Nuclear receptor coactivator 2	NCOA2
MOL000296	hederagenin	Progesterone receptor	PGR
MOL000296	hederagenin	Nuclear receptor coactivator 2	NCOA2
MOL000296	hederagenin	Muscarinic acetylcholine receptor M3	CHRM3
MOL000296	hederagenin	Muscarinic acetylcholine receptor M1	CHRM1
MOL000296	hederagenin	Gamma-aminobutyric-acid receptor alpha-2 subunit	GABRA2
MOL000296	hederagenin	Gamma-aminobutyric-acid receptor alpha-3 subunit	GABRA3
MOL000296	hederagenin	Muscarinic acetylcholine receptor M2	CHRM2
MOL000296	hederagenin	Alpha-1B adrenergic receptor	ADRA1B
MOL000296	hederagenin	Gamma-aminobutyric acid receptor subunit alpha-1	GABRA1
MOL000296	hederagenin	Glutamate receptor 2	GRIA2
MOL000296	hederagenin	Gamma-aminobutyric-acid receptor subunit alpha-6	GABRA6
MOL000296	hederagenin	Gamma-aminobutyric-acid receptor alpha-5 subunit	GABRA5
MOL000296	hederagenin	Ig gamma-1 chain C region	IGHG1
MOL000296	hederagenin	Alcohol dehydrogenase 1B	ADH1B
MOL000296	hederagenin	Alcohol dehydrogenase 1C	ADH1C
MOL000296	hederagenin	Prostaglandin G/H synthase 1	PTGS1
MOL000296	hederagenin	Sodium channel protein type 5 subunit alpha	SCN5A
MOL000296	hederagenin	Prostaglandin G/H synthase 2	PTGS2
MOL000296	hederagenin	Retinoic acid receptor RXR-alpha	RXRA
MOL000296	hederagenin	CGMP-inhibited 3',5'-cyclic phosphodiesterase A	PDE3A
MOL000296	hederagenin	Sodium-dependent noradrenaline transporter	SLC6A2
MOL000296	hederagenin	Cytochrome P450-cam	CAMC
MOL000033	(3S,8S,9S,10R,13R,14S,17R)-10,13-dimethyl-17-[(2R,5S)-5-propan-2-yloctan-2-yl]-2,3,4,7,8,9,11,12,14,15,16,17-dodecahydro-1H-cyclopenta[a]phenanthren-3-ol	Progesterone receptor	PGR
MOL000354	isorhamnetin	Nitric oxide synthase, inducible	NOS2
MOL000354	isorhamnetin	Prostaglandin G/H synthase 1	PTGS1
MOL000354	isorhamnetin	Estrogen receptor	ESR1
MOL000354	isorhamnetin	Androgen receptor	AR
MOL000354	isorhamnetin	Peroxisome proliferator activated receptor gamma	PPARG
MOL000354	isorhamnetin	Prostaglandin G/H synthase 2	PTGS2
MOL000354	isorhamnetin	mRNA of Protein-tyrosine phosphatase, non-receptor type 1	PTPN1
MOL000354	isorhamnetin	Estrogen receptor beta	ESR2
MOL000354	isorhamnetin	Dipeptidyl peptidase IV	DPP4
MOL000354	isorhamnetin	Mitogen-activated protein kinase 14	MAPK14
MOL000354	isorhamnetin	Glycogen synthase kinase-3 beta	GSK3B
MOL000354	isorhamnetin	Cell division protein kinase 2	CDK2
MOL000354	isorhamnetin	Phosphatidylinositol-4,5-bisphosphate 3-kinase catalytic subunit, gamma isoform	PIK3CG
MOL000354	isorhamnetin	mRNA of PKA Catalytic Subunit C-alpha	PRKACA
MOL000354	isorhamnetin	Trypsin-1	PRSS1
MOL000354	isorhamnetin	Proto-oncogene serine/threonine-protein kinase Pim-1	PIM1
MOL000354	isorhamnetin	Cyclin-A2	CCNA2
MOL000354	isorhamnetin	Nuclear receptor coactivator 2	NCOA2
MOL000354	isorhamnetin	Glycogen phosphorylase, muscle form	PYGM
MOL000354	isorhamnetin	Peroxisome proliferator activated receptor delta	PPARD
MOL000354	isorhamnetin	Serine/threonine-protein kinase Chk1	CHEK1
MOL000354	isorhamnetin	Nuclear receptor coactivator 1	NCOA1
MOL000354	isorhamnetin	Coagulation factor VII	F7
MOL000354	isorhamnetin	Nitric-oxide synthase, endothelial	NOS3
MOL000354	isorhamnetin	Acetylcholinesterase	ACHE
MOL000354	isorhamnetin	Gamma-aminobutyric acid receptor subunit alpha-1	GABRA1
MOL000354	isorhamnetin	Amine oxidase [flavin-containing] B	MAOB
MOL000354	isorhamnetin	Glutamate receptor 2	GRIA2
MOL000354	isorhamnetin	Cytochrome P450-cam	CAMC
MOL000354	isorhamnetin	Transcription factor p65	RELA
MOL000354	isorhamnetin	Xanthine dehydrogenase/oxidase	XDH
MOL000354	isorhamnetin	Neutrophil cytosol factor 1	NCF1
MOL000354	isorhamnetin	Oxidized low-density lipoprotein receptor 1	OLR1
MOL000371	3,9-di-O-methylnissolin	Nitric oxide synthase, inducible	NOS2
MOL000371	3,9-di-O-methylnissolin	Prostaglandin G/H synthase 1	PTGS1
MOL000371	3,9-di-O-methylnissolin	Muscarinic acetylcholine receptor M3	CHRM3
MOL000371	3,9-di-O-methylnissolin	Muscarinic acetylcholine receptor M1	CHRM1
MOL000371	3,9-di-O-methylnissolin	Estrogen receptor	ESR1
MOL000371	3,9-di-O-methylnissolin	Beta-1 adrenergic receptor	ADRB1
MOL000371	3,9-di-O-methylnissolin	Sodium channel protein type 5 subunit alpha	SCN5A
MOL000371	3,9-di-O-methylnissolin	Prostaglandin G/H synthase 2	PTGS2
MOL000371	3,9-di-O-methylnissolin	Nitric-oxide synthase, endothelial	NOS3
MOL000371	3,9-di-O-methylnissolin	5-hydroxytryptamine receptor 3A	HTR3A
MOL000371	3,9-di-O-methylnissolin	Alpha-2C adrenergic receptor	ADRA2C
MOL000371	3,9-di-O-methylnissolin	Retinoic acid receptor RXR-alpha	RXRA
MOL000371	3,9-di-O-methylnissolin	Acetylcholinesterase	ACHE
MOL000371	3,9-di-O-methylnissolin	CGMP-inhibited 3',5'-cyclic phosphodiesterase A	PDE3A
MOL000371	3,9-di-O-methylnissolin	Alpha-1B adrenergic receptor	ADRA1B
MOL000371	3,9-di-O-methylnissolin	Beta-2 adrenergic receptor	ADRB2
MOL000371	3,9-di-O-methylnissolin	Alpha-1D adrenergic receptor	ADRA1D
MOL000371	3,9-di-O-methylnissolin	Mu-type opioid receptor	OPRM1
MOL000371	3,9-di-O-methylnissolin	Gamma-aminobutyric acid receptor subunit alpha-1	GABRA1
MOL000371	3,9-di-O-methylnissolin	Trypsin-1	PRSS1
MOL000371	3,9-di-O-methylnissolin	Nuclear receptor coactivator 2	NCOA2
MOL000378	7-O-methylisomucronulatol	Nitric oxide synthase, inducible	NOS2
MOL000378	7-O-methylisomucronulatol	Prostaglandin G/H synthase 1	PTGS1
MOL000378	7-O-methylisomucronulatol	Dopamine D1 receptor	DRD1
MOL000378	7-O-methylisomucronulatol	Muscarinic acetylcholine receptor M3	CHRM3
MOL000378	7-O-methylisomucronulatol	Potassium voltage-gated channel subfamily H member 2	KCNH2
MOL000378	7-O-methylisomucronulatol	Muscarinic acetylcholine receptor M1	CHRM1
MOL000378	7-O-methylisomucronulatol	Estrogen receptor	ESR1
MOL000378	7-O-methylisomucronulatol	Androgen receptor	AR
MOL000378	7-O-methylisomucronulatol	Beta-1 adrenergic receptor	ADRB1
MOL000378	7-O-methylisomucronulatol	Sodium channel protein type 5 subunit alpha	SCN5A
MOL000378	7-O-methylisomucronulatol	Peroxisome proliferator activated receptor gamma	PPARG
MOL000378	7-O-methylisomucronulatol	Muscarinic acetylcholine receptor M5	CHRM5
MOL000378	7-O-methylisomucronulatol	Prostaglandin G/H synthase 2	PTGS2
MOL000378	7-O-methylisomucronulatol	Nitric-oxide synthase, endothelial	NOS3
MOL000378	7-O-methylisomucronulatol	Alpha-2C adrenergic receptor	ADRA2C
MOL000378	7-O-methylisomucronulatol	Muscarinic acetylcholine receptor M4	CHRM4
MOL000378	7-O-methylisomucronulatol	Retinoic acid receptor RXR-alpha	RXRA
MOL000378	7-O-methylisomucronulatol	Delta-type opioid receptor	OPRD1
MOL000378	7-O-methylisomucronulatol	5-hydroxytryptamine 2A receptor	HTR2A
MOL000378	7-O-methylisomucronulatol	Alpha-1A adrenergic receptor	ADRA1A
MOL000378	7-O-methylisomucronulatol	Muscarinic acetylcholine receptor M2	CHRM2
MOL000378	7-O-methylisomucronulatol	Alpha-1B adrenergic receptor	ADRA1B
MOL000378	7-O-methylisomucronulatol	Sodium-dependent dopamine transporter	SLC6A3
MOL000378	7-O-methylisomucronulatol	Beta-2 adrenergic receptor	ADRB2
MOL000378	7-O-methylisomucronulatol	Alpha-1D adrenergic receptor	ADRA1D
MOL000378	7-O-methylisomucronulatol	Sodium-dependent serotonin transporter	SLC6A4
MOL000378	7-O-methylisomucronulatol	Estrogen receptor beta	ESR2
MOL000378	7-O-methylisomucronulatol	Gamma-aminobutyric acid receptor subunit alpha-1	GABRA1
MOL000378	7-O-methylisomucronulatol	Dipeptidyl peptidase IV	DPP4
MOL000378	7-O-methylisomucronulatol	Mitogen-activated protein kinase 14	MAPK14
MOL000378	7-O-methylisomucronulatol	Glycogen synthase kinase-3 beta	GSK3B
MOL000378	7-O-methylisomucronulatol	Cell division protein kinase 2	CDK2
MOL000378	7-O-methylisomucronulatol	Serine/threonine-protein kinase Chk1	CHEK1
MOL000378	7-O-methylisomucronulatol	mRNA of PKA Catalytic Subunit C-alpha	PRKACA
MOL000378	7-O-methylisomucronulatol	Retinoic acid receptor RXR-beta	RXRB
MOL000378	7-O-methylisomucronulatol	Trypsin-1	PRSS1
MOL000378	7-O-methylisomucronulatol	Proto-oncogene serine/threonine-protein kinase Pim-1	PIM1
MOL000378	7-O-methylisomucronulatol	Cyclin-A2	CCNA2
MOL000378	7-O-methylisomucronulatol	Nuclear receptor coactivator 2	NCOA2
MOL000378	7-O-methylisomucronulatol	Calcium-activated potassium channel subunit alpha 1	KCNMA1
MOL000379	9,10-dimethoxypterocarpan-3-O-β-D-glucoside	Prostaglandin G/H synthase 2	PTGS2
MOL000379	9,10-dimethoxypterocarpan-3-O-β-D-glucoside	Nuclear receptor coactivator 2	NCOA2
MOL000380	(6aR,11aR)-9,10-dimethoxy-6a,11a-dihydro-6H-benzofurano[3,2-c]chromen-3-ol	Nitric oxide synthase, inducible	NOS2
MOL000380	(6aR,11aR)-9,10-dimethoxy-6a,11a-dihydro-6H-benzofurano[3,2-c]chromen-3-ol	Prostaglandin G/H synthase 1	PTGS1
MOL000380	(6aR,11aR)-9,10-dimethoxy-6a,11a-dihydro-6H-benzofurano[3,2-c]chromen-3-ol	Muscarinic acetylcholine receptor M3	CHRM3
MOL000380	(6aR,11aR)-9,10-dimethoxy-6a,11a-dihydro-6H-benzofurano[3,2-c]chromen-3-ol	Muscarinic acetylcholine receptor M1	CHRM1
MOL000380	(6aR,11aR)-9,10-dimethoxy-6a,11a-dihydro-6H-benzofurano[3,2-c]chromen-3-ol	Estrogen receptor	ESR1
MOL000380	(6aR,11aR)-9,10-dimethoxy-6a,11a-dihydro-6H-benzofurano[3,2-c]chromen-3-ol	Sodium channel protein type 5 subunit alpha	SCN5A
MOL000380	(6aR,11aR)-9,10-dimethoxy-6a,11a-dihydro-6H-benzofurano[3,2-c]chromen-3-ol	Prostaglandin G/H synthase 2	PTGS2
MOL000380	(6aR,11aR)-9,10-dimethoxy-6a,11a-dihydro-6H-benzofurano[3,2-c]chromen-3-ol	5-hydroxytryptamine receptor 3A	HTR3A
MOL000380	(6aR,11aR)-9,10-dimethoxy-6a,11a-dihydro-6H-benzofurano[3,2-c]chromen-3-ol	Retinoic acid receptor RXR-alpha	RXRA
MOL000380	(6aR,11aR)-9,10-dimethoxy-6a,11a-dihydro-6H-benzofurano[3,2-c]chromen-3-ol	Acetylcholinesterase	ACHE
MOL000380	(6aR,11aR)-9,10-dimethoxy-6a,11a-dihydro-6H-benzofurano[3,2-c]chromen-3-ol	Alpha-1B adrenergic receptor	ADRA1B
MOL000380	(6aR,11aR)-9,10-dimethoxy-6a,11a-dihydro-6H-benzofurano[3,2-c]chromen-3-ol	Beta-2 adrenergic receptor	ADRB2
MOL000380	(6aR,11aR)-9,10-dimethoxy-6a,11a-dihydro-6H-benzofurano[3,2-c]chromen-3-ol	Alpha-1D adrenergic receptor	ADRA1D
MOL000380	(6aR,11aR)-9,10-dimethoxy-6a,11a-dihydro-6H-benzofurano[3,2-c]chromen-3-ol	Gamma-aminobutyric acid receptor subunit alpha-1	GABRA1
MOL000380	(6aR,11aR)-9,10-dimethoxy-6a,11a-dihydro-6H-benzofurano[3,2-c]chromen-3-ol	Neuronal acetylcholine receptor protein, alpha-7 chain	CHRNA7
MOL000380	(6aR,11aR)-9,10-dimethoxy-6a,11a-dihydro-6H-benzofurano[3,2-c]chromen-3-ol	Trypsin-1	PRSS1
MOL000380	(6aR,11aR)-9,10-dimethoxy-6a,11a-dihydro-6H-benzofurano[3,2-c]chromen-3-ol	Nuclear receptor coactivator 2	NCOA2
MOL000380	(6aR,11aR)-9,10-dimethoxy-6a,11a-dihydro-6H-benzofurano[3,2-c]chromen-3-ol	Nuclear receptor coactivator 1	NCOA1
MOL000380	(6aR,11aR)-9,10-dimethoxy-6a,11a-dihydro-6H-benzofurano[3,2-c]chromen-3-ol	Muscarinic acetylcholine receptor M4	CHRM4
MOL000387	Bifendate	Prostaglandin G/H synthase 2	PTGS2
MOL000387	Bifendate	Vascular endothelial growth factor receptor 2	KDR
MOL000387	Bifendate	Hepatocyte growth factor receptor	MET
MOL000387	Bifendate	Calcium-activated potassium channel subunit alpha 1	KCNMA1
MOL000387	Bifendate	Prostaglandin G/H synthase 1	PTGS1
MOL000392	formononetin	Nitric oxide synthase, inducible	NOS2
MOL000392	formononetin	Prostaglandin G/H synthase 1	PTGS1
MOL000392	formononetin	Muscarinic acetylcholine receptor M1	CHRM1
MOL000392	formononetin	Estrogen receptor	ESR1
MOL000392	formononetin	Androgen receptor	AR
MOL000392	formononetin	Peroxisome proliferator activated receptor gamma	PPARG
MOL000392	formononetin	Prostaglandin G/H synthase 2	PTGS2
MOL000392	formononetin	Retinoic acid receptor RXR-alpha	RXRA
MOL000392	formononetin	Alpha-1A adrenergic receptor	ADRA1A
MOL000392	formononetin	Sodium-dependent dopamine transporter	SLC6A3
MOL000392	formononetin	Beta-2 adrenergic receptor	ADRB2
MOL000392	formononetin	Sodium-dependent serotonin transporter	SLC6A4
MOL000392	formononetin	Estrogen receptor beta	ESR2
MOL000392	formononetin	Dipeptidyl peptidase IV	DPP4
MOL000392	formononetin	Mitogen-activated protein kinase 14	MAPK14
MOL000392	formononetin	Glycogen synthase kinase-3 beta	GSK3B
MOL000392	formononetin	Cell division protein kinase 2	CDK2
MOL000392	formononetin	Amine oxidase [flavin-containing] B	MAOB
MOL000392	formononetin	Serine/threonine-protein kinase Chk1	CHEK1
MOL000392	formononetin	mRNA of PKA Catalytic Subunit C-alpha	PRKACA
MOL000392	formononetin	Trypsin-1	PRSS1
MOL000392	formononetin	Proto-oncogene serine/threonine-protein kinase Pim-1	PIM1
MOL000392	formononetin	Cyclin-A2	CCNA2
MOL000392	formononetin	cAMP-dependent protein kinase inhibitor alpha	PKIA
MOL000392	formononetin	Nitric-oxide synthase, endothelial	NOS3
MOL000392	formononetin	Acetylcholinesterase	ACHE
MOL000392	formononetin	Beta-lactamase	DPEP1
MOL000392	formononetin	Peroxisome proliferator-activated receptor gamma	PPARG
MOL000392	formononetin	Interleukin-4	IL4
MOL000392	formononetin	NAD-dependent deacetylase sirtuin-1	SIRT1
MOL000392	formononetin	ATP synthase subunit beta, mitochondrial	ATP5F1B
MOL000392	formononetin	NADH-ubiquinone oxidoreductase chain 6	MTND6
MOL000392	formononetin	3 beta-hydroxysteroid dehydrogenase/Delta 5-->4-isomerase type 2	HSD3B2
MOL000392	formononetin	3 beta-hydroxysteroid dehydrogenase/Delta 5-->4-isomerase type 1	HSD3B1
MOL000417	Calycosin	Nitric oxide synthase, inducible	NOS2
MOL000417	Calycosin	Prostaglandin G/H synthase 1	PTGS1
MOL000417	Calycosin	Estrogen receptor	ESR1
MOL000417	Calycosin	Androgen receptor	AR
MOL000417	Calycosin	Peroxisome proliferator activated receptor gamma	PPARG
MOL000417	Calycosin	Prostaglandin G/H synthase 2	PTGS2
MOL000417	Calycosin	Retinoic acid receptor RXR-alpha	RXRA
MOL000417	Calycosin	Estrogen receptor beta	ESR2
MOL000417	Calycosin	Dipeptidyl peptidase IV	DPP4
MOL000417	Calycosin	Mitogen-activated protein kinase 14	MAPK14
MOL000417	Calycosin	Glycogen synthase kinase-3 beta	GSK3B
MOL000417	Calycosin	Cell division protein kinase 2	CDK2
MOL000417	Calycosin	Serine/threonine-protein kinase Chk1	CHEK1
MOL000417	Calycosin	mRNA of PKA Catalytic Subunit C-alpha	PRKACA
MOL000417	Calycosin	Trypsin-1	PRSS1
MOL000417	Calycosin	Proto-oncogene serine/threonine-protein kinase Pim-1	PIM1
MOL000417	Calycosin	Cyclin-A2	CCNA2
MOL000417	Calycosin	Nuclear receptor coactivator 2	NCOA2
MOL000417	Calycosin	Beta-2 adrenergic receptor	ADRB2
MOL000422	kaempferol	Nitric oxide synthase, inducible	NOS2
MOL000422	kaempferol	Prostaglandin G/H synthase 1	PTGS1
MOL000422	kaempferol	Androgen receptor	AR
MOL000422	kaempferol	Peroxisome proliferator activated receptor gamma	PPARG
MOL000422	kaempferol	Prostaglandin G/H synthase 2	PTGS2
MOL000422	kaempferol	Phosphatidylinositol-4,5-bisphosphate 3-kinase catalytic subunit, gamma isoform	PIK3CG
MOL000422	kaempferol	mRNA of PKA Catalytic Subunit C-alpha	PRKACA
MOL000422	kaempferol	Nuclear receptor coactivator 2	NCOA2
MOL000422	kaempferol	Dipeptidyl peptidase IV	DPP4
MOL000422	kaempferol	Trypsin-1	PRSS1
MOL000422	kaempferol	Progesterone receptor	PGR
MOL000422	kaempferol	Muscarinic acetylcholine receptor M1	CHRM1
MOL000422	kaempferol	Nitric-oxide synthase, endothelial	NOS3
MOL000422	kaempferol	Gamma-aminobutyric-acid receptor alpha-2 subunit	GABRA2
MOL000422	kaempferol	Acetylcholinesterase	ACHE
MOL000422	kaempferol	Sodium-dependent noradrenaline transporter	SLC6A2
MOL000422	kaempferol	Muscarinic acetylcholine receptor M2	CHRM2
MOL000422	kaempferol	Alpha-1B adrenergic receptor	ADRA1B
MOL000422	kaempferol	Gamma-aminobutyric acid receptor subunit alpha-1	GABRA1
MOL000422	kaempferol	Coagulation factor VII	F7
MOL000422	kaempferol	Transcription factor p65	RELA
MOL000422	kaempferol	Inhibitor of nuclear factor kappa-B kinase subunit beta	IKBKB
MOL000422	kaempferol	RAC-alpha serine/threonine-protein kinase	AKT1
MOL000422	kaempferol	Apoptosis regulator Bcl-2	BCL2
MOL000422	kaempferol	Apoptosis regulator BAX	BAX
MOL000422	kaempferol	Tumor necrosis factor	TNF
MOL000422	kaempferol	Activator of 90 kDa heat shock protein ATPase homolog 1	AHSA1
MOL000422	kaempferol	Caspase-3	CASP3
MOL000422	kaempferol	Mitogen-activated protein kinase 8	MAPK8
MOL000422	kaempferol	Xanthine dehydrogenase/oxidase	XDH
MOL000422	kaempferol	Interstitial collagenase	MMP1
MOL000422	kaempferol	Signal transducer and activator of transcription 1-alpha/beta	STAT1
MOL000422	kaempferol	Peroxisome proliferator-activated receptor gamma	PPARG
MOL000422	kaempferol	Heme oxygenase 1	HMOX1
MOL000422	kaempferol	Cytochrome P450 3A4	CYP3A4
MOL000422	kaempferol	Cytochrome P450 1A2	CYP1A2
MOL000422	kaempferol	Cytochrome P450 1A1	CYP1A1
MOL000422	kaempferol	Intercellular adhesion molecule 1	ICAM1
MOL000422	kaempferol	E-selectin	SELE
MOL000422	kaempferol	Vascular cell adhesion protein 1	VCAM1
MOL000422	kaempferol	Nuclear receptor subfamily 1 group I member 2	NR1I2
MOL000422	kaempferol	Cytochrome P450 1B1	CYP1B1
MOL000422	kaempferol	Arachidonate 5-lipoxygenase	ALOX5
MOL000422	kaempferol	Hyaluronan synthase 2	HAS2
MOL000422	kaempferol	Glutathione S-transferase P	GSTP1
MOL000422	kaempferol	Aryl hydrocarbon receptor	AHR
MOL000422	kaempferol	26S proteasome non-ATPase regulatory subunit 3	PSMD3
MOL000422	kaempferol	Solute carrier family 2, facilitated glucose transporter member 4	SLC2A4
MOL000422	kaempferol	Nuclear receptor subfamily 1 group I member 3	NR1I3
MOL000422	kaempferol	Insulin receptor	INSR
MOL000422	kaempferol	Type I iodothyronine deiodinase	DIO1
MOL000422	kaempferol	Serine/threonine-protein phosphatase 2B catalytic subunit alpha isoform	PPP3CA
MOL000422	kaempferol	Glutathione S-transferase Mu 1	GSTM1
MOL000422	kaempferol	Glutathione S-transferase Mu 2	GSTM2
MOL000422	kaempferol	Aldo-keto reductase family 1 member C3	AKR1C3
MOL000422	kaempferol	Antileukoproteinase	SLPI
MOL000433	FA	Cell division protein kinase 2	CDK2
MOL000433	FA	Glycogen synthase kinase-3 beta	GSK3B
MOL000442	1,7-Dihydroxy-3,9-dimethoxy pterocarpene	Prostaglandin G/H synthase 2	PTGS2
MOL000442	1,7-Dihydroxy-3,9-dimethoxy pterocarpene	Retinoic acid receptor RXR-alpha	RXRA
MOL000442	1,7-Dihydroxy-3,9-dimethoxy pterocarpene	Trypsin-1	PRSS1
MOL000098	quercetin	Prostaglandin G/H synthase 1	PTGS1
MOL000098	quercetin	Androgen receptor	AR
MOL000098	quercetin	Peroxisome proliferator activated receptor gamma	PPARG
MOL000098	quercetin	Prostaglandin G/H synthase 2	PTGS2
MOL000098	quercetin	Phosphatidylinositol-4,5-bisphosphate 3-kinase catalytic subunit, gamma isoform	PIK3CG
MOL000098	quercetin	Nuclear receptor coactivator 2	NCOA2
MOL000098	quercetin	Dipeptidyl peptidase IV	DPP4
MOL000098	quercetin	Trypsin-1	PRSS1
MOL000098	quercetin	Potassium voltage-gated channel subfamily H member 2	KCNH2
MOL000098	quercetin	Sodium channel protein type 5 subunit alpha	SCN5A
MOL000098	quercetin	Beta-2 adrenergic receptor	ADRB2
MOL000098	quercetin	Stromelysin-1	MMP3
MOL000098	quercetin	mRNA of PKA Catalytic Subunit C-alpha	PRKACA
MOL000098	quercetin	Coagulation factor VII	F7
MOL000098	quercetin	Nitric-oxide synthase, endothelial	NOS3
MOL000098	quercetin	Retinoic acid receptor RXR-alpha	RXRA
MOL000098	quercetin	Acetylcholinesterase	ACHE
MOL000098	quercetin	Gamma-aminobutyric acid receptor subunit alpha-1	GABRA1
MOL000098	quercetin	Amine oxidase [flavin-containing] B	MAOB
MOL000098	quercetin	Transcription factor p65	RELA
MOL000098	quercetin	Epidermal growth factor receptor	EGFR
MOL000098	quercetin	RAC-alpha serine/threonine-protein kinase	AKT1
MOL000098	quercetin	Vascular endothelial growth factor A	VEGFA
MOL000098	quercetin	G1/S-specific cyclin-D1	CCND1
MOL000098	quercetin	Apoptosis regulator Bcl-2	BCL2
MOL000098	quercetin	Bcl-2-like protein 1	BCL2L1
MOL000098	quercetin	Proto-oncogene c-Fos	FOS
MOL000098	quercetin	Cyclin-dependent kinase inhibitor 1	CDKN1A
MOL000098	quercetin	Eukaryotic translation initiation factor 6	EIF6
MOL000098	quercetin	Apoptosis regulator BAX	BAX
MOL000098	quercetin	Caspase-9	CASP9
MOL000098	quercetin	Urokinase-type plasminogen activator	PLAU
MOL000098	quercetin	72 kDa type IV collagenase	MMP2
MOL000098	quercetin	Matrix metalloproteinase-9	MMP9
MOL000098	quercetin	Mitogen-activated protein kinase 1	MAPK1
MOL000098	quercetin	Interleukin-10	IL10
MOL000098	quercetin	Pro-epidermal growth factor	EGF
MOL000098	quercetin	Retinoblastoma-associated protein	RB1
MOL000098	quercetin	Tumor necrosis factor	TNF
MOL000098	quercetin	Interleukin-6	IL6
MOL000098	quercetin	Cyclin-dependent kinase inhibitor 2A, isoforms 1/2/3	CDKN2A
MOL000098	quercetin	Activator of 90 kDa heat shock protein ATPase homolog 1	AHSA1
MOL000098	quercetin	Caspase-3	CASP3
MOL000098	quercetin	Cellular tumor antigen p53	TP53
MOL000098	quercetin	ETS domain-containing protein Elk-1	ELK1
MOL000098	quercetin	NF-kappa-B inhibitor alpha	NFKBIA
MOL000098	quercetin	NADPH--cytochrome P450 reductase	POR
MOL000098	quercetin	Ornithine decarboxylase	ODC1
MOL000098	quercetin	Xanthine dehydrogenase/oxidase	XDH
MOL000098	quercetin	Caspase-8	CASP8
MOL000098	quercetin	DNA topoisomerase 1	TOP1
MOL000098	quercetin	RAF proto-oncogene serine/threonine-protein kinase	RAF1
MOL000098	quercetin	Superoxide dismutase [Cu-Zn]	SOD1
MOL000098	quercetin	Protein kinase C alpha type	PRKCA
MOL000098	quercetin	Interstitial collagenase	MMP1
MOL000098	quercetin	Hypoxia-inducible factor 1-alpha	HIF1A
MOL000098	quercetin	Signal transducer and activator of transcription 1-alpha/beta	STAT1
MOL000098	quercetin	Protein CBFA2T1	RUNX1T1
MOL000098	quercetin	Receptor tyrosine-protein kinase erbB-2	ERBB2
MOL000098	quercetin	Peroxisome proliferator-activated receptor gamma	PPARG
MOL000098	quercetin	Acetyl-CoA carboxylase 1	ACACA
MOL000098	quercetin	Heme oxygenase 1	HMOX1
MOL000098	quercetin	Cytochrome P450 3A4	CYP3A4
MOL000098	quercetin	Cytochrome P450 1A2	CYP1A2
MOL000098	quercetin	Caveolin-1	CAV1
MOL000098	quercetin	Myc proto-oncogene protein	MYC
MOL000098	quercetin	Tissue factor	F3
MOL000098	quercetin	Gap junction alpha-1 protein	GJA1
MOL000098	quercetin	Cytochrome P450 1A1	CYP1A1
MOL000098	quercetin	Intercellular adhesion molecule 1	ICAM1
MOL000098	quercetin	Interleukin-1 beta	IL1B
MOL000098	quercetin	C-C motif chemokine 2	CCL2
MOL000098	quercetin	E-selectin	SELE
MOL000098	quercetin	Vascular cell adhesion protein 1	VCAM1
MOL000098	quercetin	Prostaglandin E2 receptor EP3 subtype	PTGER3
MOL000098	quercetin	Interleukin-8	CXCL8
MOL000098	quercetin	Protein kinase C beta type	PRKCB
MOL000098	quercetin	Baculoviral IAP repeat-containing protein 5	BIRC5
MOL000098	quercetin	Dual oxidase 2	DUOX2
MOL000098	quercetin	Nitric oxide synthase, endothelial	NOS3
MOL000098	quercetin	Heat shock protein beta-1	HSPB1
MOL000098	quercetin	Maltase-glucoamylase, intestinal	MGAM
MOL000098	quercetin	Interleukin-2	IL2
MOL000098	quercetin	Nuclear receptor subfamily 1 group I member 2	NR1I2
MOL000098	quercetin	Cytochrome P450 1B1	CYP1B1
MOL000098	quercetin	G2/mitotic-specific cyclin-B1	CCNB1
MOL000098	quercetin	Tissue-type plasminogen activator	PLAT
MOL000098	quercetin	Thrombomodulin	THBD
MOL000098	quercetin	Plasminogen activator inhibitor 1	SERPINE1
MOL000098	quercetin	Collagen alpha-1(I) chain	COL1A1
MOL000098	quercetin	Interferon gamma	IFNG
MOL000098	quercetin	Arachidonate 5-lipoxygenase	ALOX5
MOL000098	quercetin	Phosphatidylinositol-3,4,5-trisphosphate 3-phosphatase and dual-specificity protein phosphatase PTEN	PTEN
MOL000098	quercetin	Interleukin-1 alpha	IL1A
MOL000098	quercetin	Myeloperoxidase	MPO
MOL000098	quercetin	DNA topoisomerase 2-alpha	TOP2A
MOL000098	quercetin	Neutrophil cytosol factor 1	NCF1
MOL000098	quercetin	ATP-binding cassette sub-family G member 2	ABCG2
MOL000098	quercetin	Hyaluronan synthase 2	HAS2
MOL000098	quercetin	Glutathione S-transferase P	GSTP1
MOL000098	quercetin	Nuclear factor erythroid 2-related factor 2	NFE2L2
MOL000098	quercetin	NAD(P)H dehydrogenase [quinone] 1	NQO1
MOL000098	quercetin	Poly [ADP-ribose] polymerase 1	PARP1
MOL000098	quercetin	Aryl hydrocarbon receptor	AHR
MOL000098	quercetin	26S proteasome non-ATPase regulatory subunit 3	PSMD3
MOL000098	quercetin	Solute carrier family 2, facilitated glucose transporter member 4	SLC2A4
MOL000098	quercetin	Collagen alpha-1(III) chain	COL3A1
MOL000098	quercetin	C-X-C motif chemokine 11	CXCL11
MOL000098	quercetin	C-X-C motif chemokine 2	CXCL2
MOL000098	quercetin	DDB1- and CUL4-associated factor 5	DCAF5
MOL000098	quercetin	Nuclear receptor subfamily 1 group I member 3	NR1I3
MOL000098	quercetin	Serine/threonine-protein kinase Chk2	CHEK2
MOL000098	quercetin	Insulin receptor	INSR
MOL000098	quercetin	Claudin-4	CLDN4
MOL000098	quercetin	Peroxisome proliferator-activated receptor alpha	PPARA
MOL000098	quercetin	Peroxisome proliferator-activated receptor delta	PPARD
MOL000098	quercetin	Heat shock factor protein 1	HSF1
MOL000098	quercetin	C-reactive protein	CRP
MOL000098	quercetin	C-X-C motif chemokine 10	CXCL10
MOL000098	quercetin	Inhibitor of nuclear factor kappa-B kinase subunit alpha	CHUK
MOL000098	quercetin	Osteopontin	SPP1
MOL000098	quercetin	Runt-related transcription factor 2	RUNX2
MOL000098	quercetin	Ras association domain-containing protein 1	RASSF1
MOL000098	quercetin	Transcription factor E2F1	E2F1
MOL000098	quercetin	Transcription factor E2F2	E2F2
MOL000098	quercetin	Prostatic acid phosphatase	ACP3
MOL000098	quercetin	Cathepsin D	CTSD
MOL000098	quercetin	Insulin-like growth factor-binding protein 3	IGFBP3
MOL000098	quercetin	Insulin-like growth factor II	IGF2
MOL000098	quercetin	CD40 ligand	CD40LG
MOL000098	quercetin	Interferon regulatory factor 1	IRF1
MOL000098	quercetin	Receptor tyrosine-protein kinase erbB-3	ERBB3
MOL000098	quercetin	Serum paraoxonase/arylesterase 1	PON1
MOL000098	quercetin	Type I iodothyronine deiodinase	DIO1
MOL000098	quercetin	Procollagen C-endopeptidase enhancer 1	PCOLCE
MOL000098	quercetin	Puromycin-sensitive aminopeptidase	NPEPPS
MOL000098	quercetin	Hexokinase-2	HK2
MOL000098	quercetin	Homeobox protein Nkx-3.1	NKX3-1
MOL000098	quercetin	Ras GTPase-activating protein 1	RASA1
MOL000098	quercetin	Glutathione S-transferase Mu 1	GSTM1
MOL000098	quercetin	Glutathione S-transferase Mu 2	GSTM2
MOL000374	5'-hydroxyiso-muronulatol-2',5'-di-O-glucoside	Tyrosinase (by homology)	TYR
MOL000374	5'-hydroxyiso-muronulatol-2',5'-di-O-glucoside	Epoxide hydratase (by homology)	EPHX2
MOL000374	5'-hydroxyiso-muronulatol-2',5'-di-O-glucoside	Adenosine A1 receptor (by homology)	ADORA1
MOL000374	5'-hydroxyiso-muronulatol-2',5'-di-O-glucoside	Sodium/glucose cotransporter 2 (by homology)	SLC5A2
MOL000374	5'-hydroxyiso-muronulatol-2',5'-di-O-glucoside	Cyclooxygenase-1 (by homology)	PTGS1
MOL000374	5'-hydroxyiso-muronulatol-2',5'-di-O-glucoside	SGLT1 protein (by homology)	SLC5A1
MOL000374	5'-hydroxyiso-muronulatol-2',5'-di-O-glucoside	Acidic mammalian chitinase (by homology)	CHIA
MOL000374	5'-hydroxyiso-muronulatol-2',5'-di-O-glucoside	Adenosine A2a receptor (by homology)	ADORA2A
MOL000438	(3R)-3-(2-hydroxy-3,4-dimethoxyphenyl)chroman-7-ol	Arachidonate 12-lipoxygenase (by homology)	ALOX12
MOL000438	(3R)-3-(2-hydroxy-3,4-dimethoxyphenyl)chroman-7-ol	Heat shock protein HSP 90-alpha (by homology)	HSP90AA1
MOL000438	(3R)-3-(2-hydroxy-3,4-dimethoxyphenyl)chroman-7-ol	Proto-oncogene tyrosine-protein kinase receptor Ret (by homology)	RET
MOL000438	(3R)-3-(2-hydroxy-3,4-dimethoxyphenyl)chroman-7-ol	Glycogen synthase kinase-3 beta (by homology)	GSK3B
MOL000438	(3R)-3-(2-hydroxy-3,4-dimethoxyphenyl)chroman-7-ol	Macrophage migration inhibitory factor (by homology)	MIF
MOL000438	(3R)-3-(2-hydroxy-3,4-dimethoxyphenyl)chroman-7-ol	Ribosomal protein S6 kinase alpha-2 (by homology)	RPS6KA2
MOL000438	(3R)-3-(2-hydroxy-3,4-dimethoxyphenyl)chroman-7-ol	Testosterone 17-beta-dehydrogenase 3 (by homology)	HSD17B3
MOL000438	(3R)-3-(2-hydroxy-3,4-dimethoxyphenyl)chroman-7-ol	ADAM17 (by homology)	ADAM17
MOL000438	(3R)-3-(2-hydroxy-3,4-dimethoxyphenyl)chroman-7-ol	Vascular endothelial growth factor receptor 1 (by homology)	FLT1
MOL000438	(3R)-3-(2-hydroxy-3,4-dimethoxyphenyl)chroman-7-ol	Monoamine oxidase B (by homology)	MAOB
MOL000438	(3R)-3-(2-hydroxy-3,4-dimethoxyphenyl)chroman-7-ol	Matrix metalloproteinase 12	MMP12
MOL000438	(3R)-3-(2-hydroxy-3,4-dimethoxyphenyl)chroman-7-ol	Cyclin-dependent kinase 1 (by homology)	CDK1
MOL000438	(3R)-3-(2-hydroxy-3,4-dimethoxyphenyl)chroman-7-ol	Phosphatidylinositol 4,5-bisphosphate 3-kinase catalytic subunit gamma isoform (by homology)	PIK3CG
MOL000438	(3R)-3-(2-hydroxy-3,4-dimethoxyphenyl)chroman-7-ol	PI3-kinase p110-alpha subunit (by homology)	PIK3CA
MOL000438	(3R)-3-(2-hydroxy-3,4-dimethoxyphenyl)chroman-7-ol	Serine/threonine-protein kinase mTOR (by homology)	MTOR
MOL000438	(3R)-3-(2-hydroxy-3,4-dimethoxyphenyl)chroman-7-ol	RAF proto-oncogene serine/threonine-protein kinase (by homology)	RAF1
MOL000438	(3R)-3-(2-hydroxy-3,4-dimethoxyphenyl)chroman-7-ol	Tyrosinase (by homology)	TYR
MOL000438	(3R)-3-(2-hydroxy-3,4-dimethoxyphenyl)chroman-7-ol	Sigma opioid receptor (by homology)	SIGMAR1
MOL000438	(3R)-3-(2-hydroxy-3,4-dimethoxyphenyl)chroman-7-ol	MAP kinase-activated protein kinase 2 (by homology)	MAPKAPK2
MOL000438	(3R)-3-(2-hydroxy-3,4-dimethoxyphenyl)chroman-7-ol	Serine/threonine-protein kinase Aurora-A (by homology)	AURKA
MOL000438	(3R)-3-(2-hydroxy-3,4-dimethoxyphenyl)chroman-7-ol	Adenosine A2a receptor (by homology)	ADORA2A
MOL000438	(3R)-3-(2-hydroxy-3,4-dimethoxyphenyl)chroman-7-ol	Catechol O-methyltransferase (by homology)	COMT
MOL000438	(3R)-3-(2-hydroxy-3,4-dimethoxyphenyl)chroman-7-ol	Estradiol 17-beta-dehydrogenase 2 (by homology)	HSD17B2
MOL000438	(3R)-3-(2-hydroxy-3,4-dimethoxyphenyl)chroman-7-ol	Tyrosine-protein kinase LCK	LCK
MOL000438	(3R)-3-(2-hydroxy-3,4-dimethoxyphenyl)chroman-7-ol	Serine/threonine-protein kinase TBK1 (by homology)	TBK1
MOL000438	(3R)-3-(2-hydroxy-3,4-dimethoxyphenyl)chroman-7-ol	DNA topoisomerase I (by homology)	TOP1
MOL000438	(3R)-3-(2-hydroxy-3,4-dimethoxyphenyl)chroman-7-ol	High affinity cAMP-specific 3',5'-cyclic phosphodiesterase 7A (by homology)	PDE7A
MOL000438	(3R)-3-(2-hydroxy-3,4-dimethoxyphenyl)chroman-7-ol	Serine/threonine-protein kinase B-raf (by homology)	BRAF
MOL000438	(3R)-3-(2-hydroxy-3,4-dimethoxyphenyl)chroman-7-ol	Tyrosine-protein kinase ABL (by homology)	ABL1
MOL000438	(3R)-3-(2-hydroxy-3,4-dimethoxyphenyl)chroman-7-ol	Alkaline phosphatase tissue-nonspecific (by homology)	ALPL
MOL000438	(3R)-3-(2-hydroxy-3,4-dimethoxyphenyl)chroman-7-ol	Cyclooxygenase-1 (by homology)	PTGS1
MOL000438	(3R)-3-(2-hydroxy-3,4-dimethoxyphenyl)chroman-7-ol	Epidermal growth factor receptor erbB1 (by homology)	EGFR
MOL000438	(3R)-3-(2-hydroxy-3,4-dimethoxyphenyl)chroman-7-ol	RAC-alpha serine/threonine-protein kinase (by homology)	AKT1
MOL000438	(3R)-3-(2-hydroxy-3,4-dimethoxyphenyl)chroman-7-ol	cAMP and cAMP-inhibited cGMP 3',5'-cyclic phosphodiesterase 10A (by homology)	PDE10A
MOL000438	(3R)-3-(2-hydroxy-3,4-dimethoxyphenyl)chroman-7-ol	MAP kinase ERK2 (by homology)	MAPK1
MOL000438	(3R)-3-(2-hydroxy-3,4-dimethoxyphenyl)chroman-7-ol	Trace amine-associated receptor 1	TAAR1
MOL000438	(3R)-3-(2-hydroxy-3,4-dimethoxyphenyl)chroman-7-ol	Serine/threonine-protein kinase 12 (by homology)	AURKB
MOL000438	(3R)-3-(2-hydroxy-3,4-dimethoxyphenyl)chroman-7-ol	Neuronal acetylcholine receptor protein alpha-7 subunit (by homology)	CHRNA7
MOL000438	(3R)-3-(2-hydroxy-3,4-dimethoxyphenyl)chroman-7-ol	Sphingosine kinase 2 (by homology)	SPHK2
MOL000438	(3R)-3-(2-hydroxy-3,4-dimethoxyphenyl)chroman-7-ol	Sphingosine kinase 1 (by homology)	SPHK1
MOL000438	(3R)-3-(2-hydroxy-3,4-dimethoxyphenyl)chroman-7-ol	Adenosine A2b receptor (by homology)	ADORA2B
MOL000438	(3R)-3-(2-hydroxy-3,4-dimethoxyphenyl)chroman-7-ol	Glycogen synthase kinase-3 alpha (by homology)	GSK3A
MOL000438	(3R)-3-(2-hydroxy-3,4-dimethoxyphenyl)chroman-7-ol	Transient receptor potential cation channel subfamily M member 8 (by homology)	TRPM8
MOL000438	(3R)-3-(2-hydroxy-3,4-dimethoxyphenyl)chroman-7-ol	Inosine-5'-monophosphate dehydrogenase 2 (by homology)	IMPDH2
MOL000438	(3R)-3-(2-hydroxy-3,4-dimethoxyphenyl)chroman-7-ol	P-glycoprotein 3 (by homology)	ABCB1A
MOL000438	(3R)-3-(2-hydroxy-3,4-dimethoxyphenyl)chroman-7-ol	P-glycoprotein 1 (by homology)	ABCB1B
MOL000438	(3R)-3-(2-hydroxy-3,4-dimethoxyphenyl)chroman-7-ol	Dual specificity protein kinase CLK1	CLK1
MOL000438	(3R)-3-(2-hydroxy-3,4-dimethoxyphenyl)chroman-7-ol	Dual specificity protein kinase CLK3	CLK3
MOL000438	(3R)-3-(2-hydroxy-3,4-dimethoxyphenyl)chroman-7-ol	Glucagon receptor (by homology)	GCGR
MOL000438	(3R)-3-(2-hydroxy-3,4-dimethoxyphenyl)chroman-7-ol	Mast/stem cell growth factor receptor Kit (by homology)	KIT
MOL000438	(3R)-3-(2-hydroxy-3,4-dimethoxyphenyl)chroman-7-ol	Tankyrase-2 (by homology)	TNKS2
MOL000438	(3R)-3-(2-hydroxy-3,4-dimethoxyphenyl)chroman-7-ol	Tankyrase-1 (by homology)	TNKS
MOL000438	(3R)-3-(2-hydroxy-3,4-dimethoxyphenyl)chroman-7-ol	Neprilysin (by homology)	MME
MOL000438	(3R)-3-(2-hydroxy-3,4-dimethoxyphenyl)chroman-7-ol	Protein-tyrosine phosphatase 1B (by homology)	PTPN1
MOL000438	(3R)-3-(2-hydroxy-3,4-dimethoxyphenyl)chroman-7-ol	Aminopeptidase N (by homology)	ANPEP
MOL000438	(3R)-3-(2-hydroxy-3,4-dimethoxyphenyl)chroman-7-ol	ALK tyrosine kinase receptor (by homology)	ALK
MOL000438	(3R)-3-(2-hydroxy-3,4-dimethoxyphenyl)chroman-7-ol	Estrogen receptor alpha (by homology)	ESR1
MOL000438	(3R)-3-(2-hydroxy-3,4-dimethoxyphenyl)chroman-7-ol	DNA-dependent protein kinase catalytic subunit (by homology)	PRKDC
MOL000438	(3R)-3-(2-hydroxy-3,4-dimethoxyphenyl)chroman-7-ol	11-beta-hydroxysteroid dehydrogenase 1 (by homology)	HSD11B1
MOL000438	(3R)-3-(2-hydroxy-3,4-dimethoxyphenyl)chroman-7-ol	Tyrosine-protein kinase JAK3 (by homology)	JAK3
MOL000438	(3R)-3-(2-hydroxy-3,4-dimethoxyphenyl)chroman-7-ol	Dipeptidyl peptidase IV (by homology)	DPP4
MOL000438	(3R)-3-(2-hydroxy-3,4-dimethoxyphenyl)chroman-7-ol	Arachidonate 5-lipoxygenase (by homology)	ALOX5
MOL000438	(3R)-3-(2-hydroxy-3,4-dimethoxyphenyl)chroman-7-ol	Matrix metalloproteinase 9 (by homology)	MMP9
MOL000438	(3R)-3-(2-hydroxy-3,4-dimethoxyphenyl)chroman-7-ol	Matrix metalloproteinase-2 (by homology)	MMP2
MOL000438	(3R)-3-(2-hydroxy-3,4-dimethoxyphenyl)chroman-7-ol	Metabotropic glutamate receptor 1 (by homology)	GRM1
MOL000358	beta-sitosterol	Progesterone receptor	PGR
MOL000358	beta-sitosterol	Nuclear receptor coactivator 2	NCOA2
MOL000358	beta-sitosterol	Prostaglandin G/H synthase 1	PTGS1
MOL000358	beta-sitosterol	Prostaglandin G/H synthase 2	PTGS2
MOL000358	beta-sitosterol	Phosphatidylinositol-4,5-bisphosphate 3-kinase catalytic subunit, gamma isoform	PIK3CG
MOL000358	beta-sitosterol	Potassium voltage-gated channel subfamily H member 2	KCNH2
MOL000358	beta-sitosterol	mRNA of PKA Catalytic Subunit C-alpha	PRKACA
MOL000358	beta-sitosterol	Dopamine D1 receptor	DRD1
MOL000358	beta-sitosterol	Muscarinic acetylcholine receptor M3	CHRM3
MOL000358	beta-sitosterol	Muscarinic acetylcholine receptor M1	CHRM1
MOL000358	beta-sitosterol	Sodium channel protein type 5 subunit alpha	SCN5A
MOL000358	beta-sitosterol	Gamma-aminobutyric-acid receptor alpha-2 subunit	GABRA2
MOL000358	beta-sitosterol	Muscarinic acetylcholine receptor M4	CHRM4
MOL000358	beta-sitosterol	5-hydroxytryptamine 2A receptor	HTR2A
MOL000358	beta-sitosterol	Gamma-aminobutyric-acid receptor alpha-5 subunit	GABRA5
MOL000358	beta-sitosterol	Alpha-1A adrenergic receptor	ADRA1A
MOL000358	beta-sitosterol	Gamma-aminobutyric-acid receptor alpha-3 subunit	GABRA3
MOL000358	beta-sitosterol	Muscarinic acetylcholine receptor M2	CHRM2
MOL000358	beta-sitosterol	Alpha-1B adrenergic receptor	ADRA1B
MOL000358	beta-sitosterol	Beta-2 adrenergic receptor	ADRB2
MOL000358	beta-sitosterol	Neuronal acetylcholine receptor subunit alpha-2	CHRNA2
MOL000358	beta-sitosterol	Sodium-dependent serotonin transporter	SLC6A4
MOL000358	beta-sitosterol	Mu-type opioid receptor	OPRM1
MOL000358	beta-sitosterol	Gamma-aminobutyric acid receptor subunit alpha-1	GABRA1
MOL000358	beta-sitosterol	Neuronal acetylcholine receptor protein, alpha-7 chain	CHRNA7
MOL000358	beta-sitosterol	Apoptosis regulator Bcl-2	BCL2
MOL000358	beta-sitosterol	Apoptosis regulator BAX	BAX
MOL000358	beta-sitosterol	Caspase-9	CASP9
MOL000358	beta-sitosterol	Caspase-3	CASP3
MOL000358	beta-sitosterol	Caspase-8	CASP8
MOL000358	beta-sitosterol	Protein kinase C alpha type	PRKCA
MOL000358	beta-sitosterol	Serum paraoxonase/arylesterase 1	PON1
MOL000358	beta-sitosterol	Microtubule-associated protein 2	MAP2
MOL004576	taxifolin	Prostaglandin G/H synthase 1	PTGS1
MOL004576	taxifolin	Prostaglandin G/H synthase 2	PTGS2
MOL004576	taxifolin	Phosphatidylinositol-4,5-bisphosphate 3-kinase catalytic subunit, gamma isoform	PIK3CG
MOL004576	taxifolin	Retinoic acid receptor RXR-alpha	RXRA
MOL004576	taxifolin	Transcription factor p65	RELA
MOL004576	taxifolin	Intercellular adhesion molecule 1	ICAM1
MOL004576	taxifolin	Diacylglycerol O-acyltransferase 2	DGAT2
MOL004576	taxifolin	Microsomal triglyceride transfer protein large subunit	MTTP
MOL004576	taxifolin	Apolipoprotein B-100	APOB
MOL005147	Lucidumoside D_qt	Nitric oxide synthase, inducible	NOS2
MOL005147	Lucidumoside D_qt	Estrogen receptor	ESR1
MOL005147	Lucidumoside D_qt	Androgen receptor	AR
MOL005147	Lucidumoside D_qt	Sodium channel protein type 5 subunit alpha	SCN5A
MOL005147	Lucidumoside D_qt	Prostaglandin G/H synthase 2	PTGS2
MOL005147	Lucidumoside D_qt	Carbonic anhydrase II	CA2
MOL005147	Lucidumoside D_qt	Acetylcholinesterase	ACHE
MOL005147	Lucidumoside D_qt	Beta-2 adrenergic receptor	ADRB2
MOL005147	Lucidumoside D_qt	Dipeptidyl peptidase IV	DPP4
MOL005147	Lucidumoside D_qt	Glycogen synthase kinase-3 beta	GSK3B
MOL005147	Lucidumoside D_qt	Cell division protein kinase 2	CDK2
MOL005147	Lucidumoside D_qt	Trypsin-1	PRSS1
MOL005147	Lucidumoside D_qt	Cyclin-A2	CCNA2
MOL005147	Lucidumoside D_qt	Nuclear receptor coactivator 2	NCOA2
MOL005190	eriodictyol	Prostaglandin G/H synthase 1	PTGS1
MOL005190	eriodictyol	Prostaglandin G/H synthase 2	PTGS2
MOL005190	eriodictyol	mRNA of PKA Catalytic Subunit C-alpha	PRKACA
MOL005190	eriodictyol	Nuclear receptor coactivator 2	NCOA2
MOL005190	eriodictyol	Phosphatidylinositol-4,5-bisphosphate 3-kinase catalytic subunit, gamma isoform	PIK3CG
MOL005190	eriodictyol	Heme oxygenase 1	HMOX1
MOL005190	eriodictyol	Nuclear factor erythroid 2-related factor 2	NFE2L2
MOL005190	eriodictyol	NAD(P)H dehydrogenase [quinone] 1	NQO1
MOL005212	Olitoriside_qt	Mineralocorticoid receptor	NR3C2
MOL000006	luteolin	Prostaglandin G/H synthase 1	PTGS1
MOL000006	luteolin	Androgen receptor	AR
MOL000006	luteolin	Prostaglandin G/H synthase 2	PTGS2
MOL000006	luteolin	Trypsin-1	PRSS1
MOL000006	luteolin	Nuclear receptor coactivator 2	NCOA2
MOL000006	luteolin	mRNA of PKA Catalytic Subunit C-alpha	PRKACA
MOL000006	luteolin	Dipeptidyl peptidase IV	DPP4
MOL000006	luteolin	Phosphatidylinositol-4,5-bisphosphate 3-kinase catalytic subunit, gamma isoform	PIK3CG
MOL000006	luteolin	Transcription factor p65	RELA
MOL000006	luteolin	Epidermal growth factor receptor	EGFR
MOL000006	luteolin	RAC-alpha serine/threonine-protein kinase	AKT1
MOL000006	luteolin	Vascular endothelial growth factor A	VEGFA
MOL000006	luteolin	G1/S-specific cyclin-D1	CCND1
MOL000006	luteolin	Bcl-2-like protein 1	BCL2L1
MOL000006	luteolin	Cyclin-dependent kinase inhibitor 1	CDKN1A
MOL000006	luteolin	Caspase-9	CASP9
MOL000006	luteolin	72 kDa type IV collagenase	MMP2
MOL000006	luteolin	Matrix metalloproteinase-9	MMP9
MOL000006	luteolin	Mitogen-activated protein kinase 1	MAPK1
MOL000006	luteolin	Interleukin-10	IL10
MOL000006	luteolin	Retinoblastoma-associated protein	RB1
MOL000006	luteolin	Cell division protein kinase 4	CDK4
MOL000006	luteolin	Tumor necrosis factor	TNF
MOL000006	luteolin	Interleukin-6	IL6
MOL000006	luteolin	Caspase-3	CASP3
MOL000006	luteolin	Cellular tumor antigen p53	TP53
MOL000006	luteolin	NF-kappa-B inhibitor alpha	NFKBIA
MOL000006	luteolin	Xanthine dehydrogenase/oxidase	XDH
MOL000006	luteolin	DNA topoisomerase 1	TOP1
MOL000006	luteolin	E3 ubiquitin-protein ligase Mdm2	MDM2
MOL000006	luteolin	Amyloid beta A4 protein	APP
MOL000006	luteolin	Interstitial collagenase	MMP1
MOL000006	luteolin	Proliferating cell nuclear antigen	PCNA
MOL000006	luteolin	Receptor tyrosine-protein kinase erbB-2	ERBB2
MOL000006	luteolin	Peroxisome proliferator-activated receptor gamma	PPARG
MOL000006	luteolin	Heme oxygenase 1	HMOX1
MOL000006	luteolin	Caspase-7	CASP7
MOL000006	luteolin	Intercellular adhesion molecule 1	ICAM1
MOL000006	luteolin	Induced myeloid leukemia cell differentiation protein Mcl-1	MCL1
MOL000006	luteolin	Baculoviral IAP repeat-containing protein 5	BIRC5
MOL000006	luteolin	Interleukin-2	IL2
MOL000006	luteolin	G2/mitotic-specific cyclin-B1	CCNB1
MOL000006	luteolin	Tyrosinase	TYR
MOL000006	luteolin	Interferon gamma	IFNG
MOL000006	luteolin	Interleukin-4	IL4
MOL000006	luteolin	DNA topoisomerase 2-alpha	TOP2A
MOL000006	luteolin	Glutathione S-transferase P	GSTP1
MOL000006	luteolin	Solute carrier family 2, facilitated glucose transporter member 4	SLC2A4
MOL000006	luteolin	Insulin receptor	INSR
MOL000006	luteolin	CD40 ligand	CD40LG
MOL000006	luteolin	Prostaglandin E synthase	PTGES
MOL000006	luteolin	Kinetochore protein Nuf2	NUF2
MOL000006	luteolin	Adenylate cyclase type 2	ADCY2
MOL000006	luteolin	Hepatocyte growth factor receptor	MET
MOL005169	(20S)-24-ene-3β,20-diol-3-acetate	Protein-tyrosine phosphatase 1B (by homology)	PTPN1
MOL005169	(20S)-24-ene-3β,20-diol-3-acetate	11-beta-hydroxysteroid dehydrogenase 1	HSD11B1
MOL005169	(20S)-24-ene-3β,20-diol-3-acetate	Cyclooxygenase-2 (by homology)	PTGS2
MOL005169	(20S)-24-ene-3β,20-diol-3-acetate	Estradiol 17-beta-dehydrogenase 2 (by homology)	HSD17B2
MOL005169	(20S)-24-ene-3β,20-diol-3-acetate	Acetylcholinesterase (by homology)	ACHE
MOL005169	(20S)-24-ene-3β,20-diol-3-acetate	Thrombin (by homology)	F2
MOL005169	(20S)-24-ene-3β,20-diol-3-acetate	Aldo-keto reductase family 1 member C21 (by homology)	AKR1C21
MOL005169	(20S)-24-ene-3β,20-diol-3-acetate	11-beta-hydroxysteroid dehydrogenase 2 (by homology)	HSD11B2
MOL005169	(20S)-24-ene-3β,20-diol-3-acetate	Prolyl endopeptidase (by homology)	PREP
MOL005211	Olitoriside	Signal transducer and activator of transcription 3 (by homology)	STAT3
MOL005211	Olitoriside	Nuclear receptor ROR-gamma	RORC
MOL005211	Olitoriside	Cyclooxygenase-2 (by homology)	PTGS2
MOL005211	Olitoriside	11-beta-hydroxysteroid dehydrogenase 2 (by homology)	HSD11B2
MOL005211	Olitoriside	11-beta-hydroxysteroid dehydrogenase 1	HSD11B1
MOL005211	Olitoriside	Protein kinase C delta (by homology)	PRKCD
MOL005211	Olitoriside	Protein kinase C eta (by homology)	PRKCH
MOL005211	Olitoriside	Protein kinase C theta type (by homology)	PRKCQ
MOL005211	Olitoriside	Protein-tyrosine phosphatase 1B (by homology)	PTPN1
MOL005211	Olitoriside	Phospholipase A2 group 1B (by homology)	PLA2G1B
MOL005211	Olitoriside	Voltage-gated potassium channel subunit Kv1.3 (by homology)	KCNA3

## Sheet: compound-target network
EdgeBetweenness	interaction	name	selected	shared interaction	shared name
97.9313	interacts with	MOL000211 (interacts with) PGR	FALSE	interacts with	MOL000211 (interacts with) PGR
548.086	interacts with	MOL000211 (interacts with) Huangqi	FALSE	interacts with	MOL000211 (interacts with) Huangqi
51.3755	interacts with	MOL000239 (interacts with) NOS2	FALSE	interacts with	MOL000239 (interacts with) NOS2
169.174	interacts with	MOL000239 (interacts with) PTGS1	FALSE	interacts with	MOL000239 (interacts with) PTGS1
79.7119	interacts with	MOL000239 (interacts with) AR	FALSE	interacts with	MOL000239 (interacts with) AR
79.3838	interacts with	MOL000239 (interacts with) SCN5A	FALSE	interacts with	MOL000239 (interacts with) SCN5A
163.217	interacts with	MOL000239 (interacts with) PTGS2	FALSE	interacts with	MOL000239 (interacts with) PTGS2
76.6242	interacts with	MOL000239 (interacts with) ESR2	FALSE	interacts with	MOL000239 (interacts with) ESR2
128.499	interacts with	MOL000239 (interacts with) DPP4	FALSE	interacts with	MOL000239 (interacts with) DPP4
70.6963	interacts with	MOL000239 (interacts with) CDK2	FALSE	interacts with	MOL000239 (interacts with) CDK2
76.6242	interacts with	MOL000239 (interacts with) CHEK1	FALSE	interacts with	MOL000239 (interacts with) CHEK1
80.6518	interacts with	MOL000239 (interacts with) PRSS1	FALSE	interacts with	MOL000239 (interacts with) PRSS1
91.4387	interacts with	MOL000239 (interacts with) NCOA2	FALSE	interacts with	MOL000239 (interacts with) NCOA2
162.843	interacts with	MOL000239 (interacts with) Huangqi	FALSE	interacts with	MOL000239 (interacts with) Huangqi
166.384	interacts with	MOL000296 (interacts with) PGR	FALSE	interacts with	MOL000296 (interacts with) PGR
445.694	interacts with	MOL000296 (interacts with) NCOA2	FALSE	interacts with	MOL000296 (interacts with) NCOA2
128.077	interacts with	MOL000296 (interacts with) CHRM3	FALSE	interacts with	MOL000296 (interacts with) CHRM3
158.075	interacts with	MOL000296 (interacts with) CHRM1	FALSE	interacts with	MOL000296 (interacts with) CHRM1
148.559	interacts with	MOL000296 (interacts with) GABRA2	FALSE	interacts with	MOL000296 (interacts with) GABRA2
240.761	interacts with	MOL000296 (interacts with) GABRA3	FALSE	interacts with	MOL000296 (interacts with) GABRA3
136.163	interacts with	MOL000296 (interacts with) CHRM2	FALSE	interacts with	MOL000296 (interacts with) CHRM2
130.747	interacts with	MOL000296 (interacts with) ADRA1B	FALSE	interacts with	MOL000296 (interacts with) ADRA1B
314.764	interacts with	MOL000296 (interacts with) GABRA1	FALSE	interacts with	MOL000296 (interacts with) GABRA1
210.895	interacts with	MOL000296 (interacts with) GRIA2	FALSE	interacts with	MOL000296 (interacts with) GRIA2
614	interacts with	MOL000296 (interacts with) GABRA6	FALSE	interacts with	MOL000296 (interacts with) GABRA6
240.761	interacts with	MOL000296 (interacts with) GABRA5	FALSE	interacts with	MOL000296 (interacts with) GABRA5
614	interacts with	MOL000296 (interacts with) IGHG1	FALSE	interacts with	MOL000296 (interacts with) IGHG1
614	interacts with	MOL000296 (interacts with) ADH1B	FALSE	interacts with	MOL000296 (interacts with) ADH1B
614	interacts with	MOL000296 (interacts with) ADH1C	FALSE	interacts with	MOL000296 (interacts with) ADH1C
956.1	interacts with	MOL000296 (interacts with) PTGS1	FALSE	interacts with	MOL000296 (interacts with) PTGS1
292.018	interacts with	MOL000296 (interacts with) SCN5A	FALSE	interacts with	MOL000296 (interacts with) SCN5A
770.561	interacts with	MOL000296 (interacts with) PTGS2	FALSE	interacts with	MOL000296 (interacts with) PTGS2
337.615	interacts with	MOL000296 (interacts with) RXRA	FALSE	interacts with	MOL000296 (interacts with) RXRA
268.665	interacts with	MOL000296 (interacts with) PDE3A	FALSE	interacts with	MOL000296 (interacts with) PDE3A
183.303	interacts with	MOL000296 (interacts with) SLC6A2	FALSE	interacts with	MOL000296 (interacts with) SLC6A2
210.895	interacts with	MOL000296 (interacts with) CAMC	FALSE	interacts with	MOL000296 (interacts with) CAMC
881.427	interacts with	MOL000296 (interacts with) Huangqi	FALSE	interacts with	MOL000296 (interacts with) Huangqi
97.9313	interacts with	MOL000033 (interacts with) PGR	FALSE	interacts with	MOL000033 (interacts with) PGR
548.086	interacts with	MOL000033 (interacts with) Huangqi	FALSE	interacts with	MOL000033 (interacts with) Huangqi
141.707	interacts with	MOL000354 (interacts with) NOS2	FALSE	interacts with	MOL000354 (interacts with) NOS2
461.213	interacts with	MOL000354 (interacts with) PTGS1	FALSE	interacts with	MOL000354 (interacts with) PTGS1
252.911	interacts with	MOL000354 (interacts with) ESR1	FALSE	interacts with	MOL000354 (interacts with) ESR1
206.508	interacts with	MOL000354 (interacts with) AR	FALSE	interacts with	MOL000354 (interacts with) AR
205.99	interacts with	MOL000354 (interacts with) PPARG	FALSE	interacts with	MOL000354 (interacts with) PPARG
436.042	interacts with	MOL000354 (interacts with) PTGS2	FALSE	interacts with	MOL000354 (interacts with) PTGS2
542.476	interacts with	MOL000354 (interacts with) PTPN1	FALSE	interacts with	MOL000354 (interacts with) PTPN1
190.611	interacts with	MOL000354 (interacts with) ESR2	FALSE	interacts with	MOL000354 (interacts with) ESR2
315.516	interacts with	MOL000354 (interacts with) DPP4	FALSE	interacts with	MOL000354 (interacts with) DPP4
209.662	interacts with	MOL000354 (interacts with) MAPK14	FALSE	interacts with	MOL000354 (interacts with) MAPK14
273.348	interacts with	MOL000354 (interacts with) GSK3B	FALSE	interacts with	MOL000354 (interacts with) GSK3B
184.725	interacts with	MOL000354 (interacts with) CDK2	FALSE	interacts with	MOL000354 (interacts with) CDK2
359.919	interacts with	MOL000354 (interacts with) PIK3CG	FALSE	interacts with	MOL000354 (interacts with) PIK3CG
225.102	interacts with	MOL000354 (interacts with) PRKACA	FALSE	interacts with	MOL000354 (interacts with) PRKACA
217.065	interacts with	MOL000354 (interacts with) PRSS1	FALSE	interacts with	MOL000354 (interacts with) PRSS1
209.662	interacts with	MOL000354 (interacts with) PIM1	FALSE	interacts with	MOL000354 (interacts with) PIM1
189.87	interacts with	MOL000354 (interacts with) CCNA2	FALSE	interacts with	MOL000354 (interacts with) CCNA2
250.43	interacts with	MOL000354 (interacts with) NCOA2	FALSE	interacts with	MOL000354 (interacts with) NCOA2
614	interacts with	MOL000354 (interacts with) PYGM	FALSE	interacts with	MOL000354 (interacts with) PYGM
251.896	interacts with	MOL000354 (interacts with) PPARD	FALSE	interacts with	MOL000354 (interacts with) PPARD
190.611	interacts with	MOL000354 (interacts with) CHEK1	FALSE	interacts with	MOL000354 (interacts with) CHEK1
392.319	interacts with	MOL000354 (interacts with) NCOA1	FALSE	interacts with	MOL000354 (interacts with) NCOA1
222.855	interacts with	MOL000354 (interacts with) F7	FALSE	interacts with	MOL000354 (interacts with) F7
188.248	interacts with	MOL000354 (interacts with) NOS3	FALSE	interacts with	MOL000354 (interacts with) NOS3
223.5	interacts with	MOL000354 (interacts with) ACHE	FALSE	interacts with	MOL000354 (interacts with) ACHE
216.99	interacts with	MOL000354 (interacts with) GABRA1	FALSE	interacts with	MOL000354 (interacts with) GABRA1
289.345	interacts with	MOL000354 (interacts with) MAOB	FALSE	interacts with	MOL000354 (interacts with) MAOB
439.499	interacts with	MOL000354 (interacts with) GRIA2	FALSE	interacts with	MOL000354 (interacts with) GRIA2
439.499	interacts with	MOL000354 (interacts with) CAMC	FALSE	interacts with	MOL000354 (interacts with) CAMC
248.987	interacts with	MOL000354 (interacts with) RELA	FALSE	interacts with	MOL000354 (interacts with) RELA
234.282	interacts with	MOL000354 (interacts with) XDH	FALSE	interacts with	MOL000354 (interacts with) XDH
251.896	interacts with	MOL000354 (interacts with) NCF1	FALSE	interacts with	MOL000354 (interacts with) NCF1
614	interacts with	MOL000354 (interacts with) OLR1	FALSE	interacts with	MOL000354 (interacts with) OLR1
460.076	interacts with	MOL000354 (interacts with) Huangqi	FALSE	interacts with	MOL000354 (interacts with) Huangqi
88.522	interacts with	MOL000371 (interacts with) NOS2	FALSE	interacts with	MOL000371 (interacts with) NOS2
399.724	interacts with	MOL000371 (interacts with) PTGS1	FALSE	interacts with	MOL000371 (interacts with) PTGS1
117.054	interacts with	MOL000371 (interacts with) CHRM3	FALSE	interacts with	MOL000371 (interacts with) CHRM3
92.5359	interacts with	MOL000371 (interacts with) CHRM1	FALSE	interacts with	MOL000371 (interacts with) CHRM1
230.775	interacts with	MOL000371 (interacts with) ESR1	FALSE	interacts with	MOL000371 (interacts with) ESR1
245.468	interacts with	MOL000371 (interacts with) ADRB1	FALSE	interacts with	MOL000371 (interacts with) ADRB1
129.975	interacts with	MOL000371 (interacts with) SCN5A	FALSE	interacts with	MOL000371 (interacts with) SCN5A
345.19	interacts with	MOL000371 (interacts with) PTGS2	FALSE	interacts with	MOL000371 (interacts with) PTGS2
147.558	interacts with	MOL000371 (interacts with) NOS3	FALSE	interacts with	MOL000371 (interacts with) NOS3
309.552	interacts with	MOL000371 (interacts with) HTR3A	FALSE	interacts with	MOL000371 (interacts with) HTR3A
245.468	interacts with	MOL000371 (interacts with) ADRA2C	FALSE	interacts with	MOL000371 (interacts with) ADRA2C
143.617	interacts with	MOL000371 (interacts with) RXRA	FALSE	interacts with	MOL000371 (interacts with) RXRA
181.305	interacts with	MOL000371 (interacts with) ACHE	FALSE	interacts with	MOL000371 (interacts with) ACHE
357.33	interacts with	MOL000371 (interacts with) PDE3A	FALSE	interacts with	MOL000371 (interacts with) PDE3A
95.1513	interacts with	MOL000371 (interacts with) ADRA1B	FALSE	interacts with	MOL000371 (interacts with) ADRA1B
131.984	interacts with	MOL000371 (interacts with) ADRB2	FALSE	interacts with	MOL000371 (interacts with) ADRB2
174.22	interacts with	MOL000371 (interacts with) ADRA1D	FALSE	interacts with	MOL000371 (interacts with) ADRA1D
276.365	interacts with	MOL000371 (interacts with) OPRM1	FALSE	interacts with	MOL000371 (interacts with) OPRM1
142.235	interacts with	MOL000371 (interacts with) GABRA1	FALSE	interacts with	MOL000371 (interacts with) GABRA1
182.08	interacts with	MOL000371 (interacts with) PRSS1	FALSE	interacts with	MOL000371 (interacts with) PRSS1
187.749	interacts with	MOL000371 (interacts with) NCOA2	FALSE	interacts with	MOL000371 (interacts with) NCOA2
383.607	interacts with	MOL000371 (interacts with) Huangqi	FALSE	interacts with	MOL000371 (interacts with) Huangqi
141.053	interacts with	MOL000378 (interacts with) NOS2	FALSE	interacts with	MOL000378 (interacts with) NOS2
724.099	interacts with	MOL000378 (interacts with) PTGS1	FALSE	interacts with	MOL000378 (interacts with) PTGS1
341.171	interacts with	MOL000378 (interacts with) DRD1	FALSE	interacts with	MOL000378 (interacts with) DRD1
209.216	interacts with	MOL000378 (interacts with) CHRM3	FALSE	interacts with	MOL000378 (interacts with) CHRM3
284.143	interacts with	MOL000378 (interacts with) KCNH2	FALSE	interacts with	MOL000378 (interacts with) KCNH2
164.578	interacts with	MOL000378 (interacts with) CHRM1	FALSE	interacts with	MOL000378 (interacts with) CHRM1
374.148	interacts with	MOL000378 (interacts with) ESR1	FALSE	interacts with	MOL000378 (interacts with) ESR1
320.41	interacts with	MOL000378 (interacts with) AR	FALSE	interacts with	MOL000378 (interacts with) AR
375.338	interacts with	MOL000378 (interacts with) ADRB1	FALSE	interacts with	MOL000378 (interacts with) ADRB1
254.54	interacts with	MOL000378 (interacts with) SCN5A	FALSE	interacts with	MOL000378 (interacts with) SCN5A
318.442	interacts with	MOL000378 (interacts with) PPARG	FALSE	interacts with	MOL000378 (interacts with) PPARG
614	interacts with	MOL000378 (interacts with) CHRM5	FALSE	interacts with	MOL000378 (interacts with) CHRM5
693.863	interacts with	MOL000378 (interacts with) PTGS2	FALSE	interacts with	MOL000378 (interacts with) PTGS2
260.163	interacts with	MOL000378 (interacts with) NOS3	FALSE	interacts with	MOL000378 (interacts with) NOS3
375.338	interacts with	MOL000378 (interacts with) ADRA2C	FALSE	interacts with	MOL000378 (interacts with) ADRA2C
258.964	interacts with	MOL000378 (interacts with) CHRM4	FALSE	interacts with	MOL000378 (interacts with) CHRM4
275.469	interacts with	MOL000378 (interacts with) RXRA	FALSE	interacts with	MOL000378 (interacts with) RXRA
614	interacts with	MOL000378 (interacts with) OPRD1	FALSE	interacts with	MOL000378 (interacts with) OPRD1
341.171	interacts with	MOL000378 (interacts with) HTR2A	FALSE	interacts with	MOL000378 (interacts with) HTR2A
230.421	interacts with	MOL000378 (interacts with) ADRA1A	FALSE	interacts with	MOL000378 (interacts with) ADRA1A
214.46	interacts with	MOL000378 (interacts with) CHRM2	FALSE	interacts with	MOL000378 (interacts with) CHRM2
183.555	interacts with	MOL000378 (interacts with) ADRA1B	FALSE	interacts with	MOL000378 (interacts with) ADRA1B
334.167	interacts with	MOL000378 (interacts with) SLC6A3	FALSE	interacts with	MOL000378 (interacts with) SLC6A3
233.035	interacts with	MOL000378 (interacts with) ADRB2	FALSE	interacts with	MOL000378 (interacts with) ADRB2
281.453	interacts with	MOL000378 (interacts with) ADRA1D	FALSE	interacts with	MOL000378 (interacts with) ADRA1D
230.421	interacts with	MOL000378 (interacts with) SLC6A4	FALSE	interacts with	MOL000378 (interacts with) SLC6A4
173.972	interacts with	MOL000378 (interacts with) ESR2	FALSE	interacts with	MOL000378 (interacts with) ESR2
277.538	interacts with	MOL000378 (interacts with) GABRA1	FALSE	interacts with	MOL000378 (interacts with) GABRA1
566.284	interacts with	MOL000378 (interacts with) DPP4	FALSE	interacts with	MOL000378 (interacts with) DPP4
190.104	interacts with	MOL000378 (interacts with) MAPK14	FALSE	interacts with	MOL000378 (interacts with) MAPK14
408.108	interacts with	MOL000378 (interacts with) GSK3B	FALSE	interacts with	MOL000378 (interacts with) GSK3B
175.065	interacts with	MOL000378 (interacts with) CDK2	FALSE	interacts with	MOL000378 (interacts with) CDK2
173.972	interacts with	MOL000378 (interacts with) CHEK1	FALSE	interacts with	MOL000378 (interacts with) CHEK1
327.525	interacts with	MOL000378 (interacts with) PRKACA	FALSE	interacts with	MOL000378 (interacts with) PRKACA
614	interacts with	MOL000378 (interacts with) RXRB	FALSE	interacts with	MOL000378 (interacts with) RXRB
320.851	interacts with	MOL000378 (interacts with) PRSS1	FALSE	interacts with	MOL000378 (interacts with) PRSS1
190.104	interacts with	MOL000378 (interacts with) PIM1	FALSE	interacts with	MOL000378 (interacts with) PIM1
175.087	interacts with	MOL000378 (interacts with) CCNA2	FALSE	interacts with	MOL000378 (interacts with) CCNA2
350.489	interacts with	MOL000378 (interacts with) NCOA2	FALSE	interacts with	MOL000378 (interacts with) NCOA2
501.015	interacts with	MOL000378 (interacts with) KCNMA1	FALSE	interacts with	MOL000378 (interacts with) KCNMA1
699.798	interacts with	MOL000378 (interacts with) Huangqi	FALSE	interacts with	MOL000378 (interacts with) Huangqi
221.541	interacts with	MOL000379 (interacts with) PTGS2	FALSE	interacts with	MOL000379 (interacts with) PTGS2
159.991	interacts with	MOL000379 (interacts with) NCOA2	FALSE	interacts with	MOL000379 (interacts with) NCOA2
264.357	interacts with	MOL000379 (interacts with) Huangqi	FALSE	interacts with	MOL000379 (interacts with) Huangqi
79.219	interacts with	MOL000380 (interacts with) NOS2	FALSE	interacts with	MOL000380 (interacts with) NOS2
296.565	interacts with	MOL000380 (interacts with) PTGS1	FALSE	interacts with	MOL000380 (interacts with) PTGS1
116.021	interacts with	MOL000380 (interacts with) CHRM3	FALSE	interacts with	MOL000380 (interacts with) CHRM3
87.8397	interacts with	MOL000380 (interacts with) CHRM1	FALSE	interacts with	MOL000380 (interacts with) CHRM1
165.21	interacts with	MOL000380 (interacts with) ESR1	FALSE	interacts with	MOL000380 (interacts with) ESR1
113.566	interacts with	MOL000380 (interacts with) SCN5A	FALSE	interacts with	MOL000380 (interacts with) SCN5A
275.524	interacts with	MOL000380 (interacts with) PTGS2	FALSE	interacts with	MOL000380 (interacts with) PTGS2
306.213	interacts with	MOL000380 (interacts with) HTR3A	FALSE	interacts with	MOL000380 (interacts with) HTR3A
124.831	interacts with	MOL000380 (interacts with) RXRA	FALSE	interacts with	MOL000380 (interacts with) RXRA
148.7	interacts with	MOL000380 (interacts with) ACHE	FALSE	interacts with	MOL000380 (interacts with) ACHE
92.2102	interacts with	MOL000380 (interacts with) ADRA1B	FALSE	interacts with	MOL000380 (interacts with) ADRA1B
112.94	interacts with	MOL000380 (interacts with) ADRB2	FALSE	interacts with	MOL000380 (interacts with) ADRB2
173.58	interacts with	MOL000380 (interacts with) ADRA1D	FALSE	interacts with	MOL000380 (interacts with) ADRA1D
120.918	interacts with	MOL000380 (interacts with) GABRA1	FALSE	interacts with	MOL000380 (interacts with) GABRA1
247.502	interacts with	MOL000380 (interacts with) CHRNA7	FALSE	interacts with	MOL000380 (interacts with) CHRNA7
148.543	interacts with	MOL000380 (interacts with) PRSS1	FALSE	interacts with	MOL000380 (interacts with) PRSS1
153.492	interacts with	MOL000380 (interacts with) NCOA2	FALSE	interacts with	MOL000380 (interacts with) NCOA2
230.986	interacts with	MOL000380 (interacts with) NCOA1	FALSE	interacts with	MOL000380 (interacts with) NCOA1
161.542	interacts with	MOL000380 (interacts with) CHRM4	FALSE	interacts with	MOL000380 (interacts with) CHRM4
287.585	interacts with	MOL000380 (interacts with) Huangqi	FALSE	interacts with	MOL000380 (interacts with) Huangqi
464.66	interacts with	MOL000387 (interacts with) PTGS2	FALSE	interacts with	MOL000387 (interacts with) PTGS2
614	interacts with	MOL000387 (interacts with) KDR	FALSE	interacts with	MOL000387 (interacts with) KDR
146.215	interacts with	MOL000387 (interacts with) MET	FALSE	interacts with	MOL000387 (interacts with) MET
145.285	interacts with	MOL000387 (interacts with) KCNMA1	FALSE	interacts with	MOL000387 (interacts with) KCNMA1
501.894	interacts with	MOL000387 (interacts with) PTGS1	FALSE	interacts with	MOL000387 (interacts with) PTGS1
456.697	interacts with	MOL000387 (interacts with) Huangqi	FALSE	interacts with	MOL000387 (interacts with) Huangqi
151.983	interacts with	MOL000392 (interacts with) NOS2	FALSE	interacts with	MOL000392 (interacts with) NOS2
750.87	interacts with	MOL000392 (interacts with) PTGS1	FALSE	interacts with	MOL000392 (interacts with) PTGS1
215.097	interacts with	MOL000392 (interacts with) CHRM1	FALSE	interacts with	MOL000392 (interacts with) CHRM1
324.11	interacts with	MOL000392 (interacts with) ESR1	FALSE	interacts with	MOL000392 (interacts with) ESR1
332.885	interacts with	MOL000392 (interacts with) AR	FALSE	interacts with	MOL000392 (interacts with) AR
329.312	interacts with	MOL000392 (interacts with) PPARG	FALSE	interacts with	MOL000392 (interacts with) PPARG
760.065	interacts with	MOL000392 (interacts with) PTGS2	FALSE	interacts with	MOL000392 (interacts with) PTGS2
318.107	interacts with	MOL000392 (interacts with) RXRA	FALSE	interacts with	MOL000392 (interacts with) RXRA
234.455	interacts with	MOL000392 (interacts with) ADRA1A	FALSE	interacts with	MOL000392 (interacts with) ADRA1A
297.099	interacts with	MOL000392 (interacts with) SLC6A3	FALSE	interacts with	MOL000392 (interacts with) SLC6A3
275.239	interacts with	MOL000392 (interacts with) ADRB2	FALSE	interacts with	MOL000392 (interacts with) ADRB2
234.455	interacts with	MOL000392 (interacts with) SLC6A4	FALSE	interacts with	MOL000392 (interacts with) SLC6A4
150.555	interacts with	MOL000392 (interacts with) ESR2	FALSE	interacts with	MOL000392 (interacts with) ESR2
531.989	interacts with	MOL000392 (interacts with) DPP4	FALSE	interacts with	MOL000392 (interacts with) DPP4
163.339	interacts with	MOL000392 (interacts with) MAPK14	FALSE	interacts with	MOL000392 (interacts with) MAPK14
335.195	interacts with	MOL000392 (interacts with) GSK3B	FALSE	interacts with	MOL000392 (interacts with) GSK3B
151.411	interacts with	MOL000392 (interacts with) CDK2	FALSE	interacts with	MOL000392 (interacts with) CDK2
457.027	interacts with	MOL000392 (interacts with) MAOB	FALSE	interacts with	MOL000392 (interacts with) MAOB
150.555	interacts with	MOL000392 (interacts with) CHEK1	FALSE	interacts with	MOL000392 (interacts with) CHEK1
363.349	interacts with	MOL000392 (interacts with) PRKACA	FALSE	interacts with	MOL000392 (interacts with) PRKACA
349.39	interacts with	MOL000392 (interacts with) PRSS1	FALSE	interacts with	MOL000392 (interacts with) PRSS1
163.339	interacts with	MOL000392 (interacts with) PIM1	FALSE	interacts with	MOL000392 (interacts with) PIM1
151.351	interacts with	MOL000392 (interacts with) CCNA2	FALSE	interacts with	MOL000392 (interacts with) CCNA2
614	interacts with	MOL000392 (interacts with) PKIA	FALSE	interacts with	MOL000392 (interacts with) PKIA
283.746	interacts with	MOL000392 (interacts with) NOS3	FALSE	interacts with	MOL000392 (interacts with) NOS3
360.258	interacts with	MOL000392 (interacts with) ACHE	FALSE	interacts with	MOL000392 (interacts with) ACHE
614	interacts with	MOL000392 (interacts with) DPEP1	FALSE	interacts with	MOL000392 (interacts with) DPEP1
329.312	interacts with	MOL000392 (interacts with) PPARG	FALSE	interacts with	MOL000392 (interacts with) PPARG
296.26	interacts with	MOL000392 (interacts with) IL4	FALSE	interacts with	MOL000392 (interacts with) IL4
614	interacts with	MOL000392 (interacts with) SIRT1	FALSE	interacts with	MOL000392 (interacts with) SIRT1
614	interacts with	MOL000392 (interacts with) ATP5F1B	FALSE	interacts with	MOL000392 (interacts with) ATP5F1B
614	interacts with	MOL000392 (interacts with) MTND6	FALSE	interacts with	MOL000392 (interacts with) MTND6
614	interacts with	MOL000392 (interacts with) HSD3B2	FALSE	interacts with	MOL000392 (interacts with) HSD3B2
614	interacts with	MOL000392 (interacts with) HSD3B1	FALSE	interacts with	MOL000392 (interacts with) HSD3B1
711.73	interacts with	MOL000392 (interacts with) Huangqi	FALSE	interacts with	MOL000392 (interacts with) Huangqi
63.1069	interacts with	MOL000417 (interacts with) NOS2	FALSE	interacts with	MOL000417 (interacts with) NOS2
202.154	interacts with	MOL000417 (interacts with) PTGS1	FALSE	interacts with	MOL000417 (interacts with) PTGS1
115.56	interacts with	MOL000417 (interacts with) ESR1	FALSE	interacts with	MOL000417 (interacts with) ESR1
95.3753	interacts with	MOL000417 (interacts with) AR	FALSE	interacts with	MOL000417 (interacts with) AR
98.1558	interacts with	MOL000417 (interacts with) PPARG	FALSE	interacts with	MOL000417 (interacts with) PPARG
210.408	interacts with	MOL000417 (interacts with) PTGS2	FALSE	interacts with	MOL000417 (interacts with) PTGS2
99.3384	interacts with	MOL000417 (interacts with) RXRA	FALSE	interacts with	MOL000417 (interacts with) RXRA
98.5112	interacts with	MOL000417 (interacts with) ESR2	FALSE	interacts with	MOL000417 (interacts with) ESR2
145.116	interacts with	MOL000417 (interacts with) DPP4	FALSE	interacts with	MOL000417 (interacts with) DPP4
112.025	interacts with	MOL000417 (interacts with) MAPK14	FALSE	interacts with	MOL000417 (interacts with) MAPK14
128.976	interacts with	MOL000417 (interacts with) GSK3B	FALSE	interacts with	MOL000417 (interacts with) GSK3B
89.9169	interacts with	MOL000417 (interacts with) CDK2	FALSE	interacts with	MOL000417 (interacts with) CDK2
98.5112	interacts with	MOL000417 (interacts with) CHEK1	FALSE	interacts with	MOL000417 (interacts with) CHEK1
104.088	interacts with	MOL000417 (interacts with) PRKACA	FALSE	interacts with	MOL000417 (interacts with) PRKACA
95.9507	interacts with	MOL000417 (interacts with) PRSS1	FALSE	interacts with	MOL000417 (interacts with) PRSS1
112.025	interacts with	MOL000417 (interacts with) PIM1	FALSE	interacts with	MOL000417 (interacts with) PIM1
97.8796	interacts with	MOL000417 (interacts with) CCNA2	FALSE	interacts with	MOL000417 (interacts with) CCNA2
114.351	interacts with	MOL000417 (interacts with) NCOA2	FALSE	interacts with	MOL000417 (interacts with) NCOA2
89.2305	interacts with	MOL000417 (interacts with) ADRB2	FALSE	interacts with	MOL000417 (interacts with) ADRB2
199.306	interacts with	MOL000417 (interacts with) Huangqi	FALSE	interacts with	MOL000417 (interacts with) Huangqi
322.777	interacts with	MOL000422 (interacts with) NOS2	FALSE	interacts with	MOL000422 (interacts with) NOS2
807.754	interacts with	MOL000422 (interacts with) PTGS1	FALSE	interacts with	MOL000422 (interacts with) PTGS1
259.013	interacts with	MOL000422 (interacts with) AR	FALSE	interacts with	MOL000422 (interacts with) AR
243.601	interacts with	MOL000422 (interacts with) PPARG	FALSE	interacts with	MOL000422 (interacts with) PPARG
699.654	interacts with	MOL000422 (interacts with) PTGS2	FALSE	interacts with	MOL000422 (interacts with) PTGS2
502.183	interacts with	MOL000422 (interacts with) PIK3CG	FALSE	interacts with	MOL000422 (interacts with) PIK3CG
259.226	interacts with	MOL000422 (interacts with) PRKACA	FALSE	interacts with	MOL000422 (interacts with) PRKACA
306.919	interacts with	MOL000422 (interacts with) NCOA2	FALSE	interacts with	MOL000422 (interacts with) NCOA2
539.447	interacts with	MOL000422 (interacts with) DPP4	FALSE	interacts with	MOL000422 (interacts with) DPP4
294.054	interacts with	MOL000422 (interacts with) PRSS1	FALSE	interacts with	MOL000422 (interacts with) PRSS1
451.672	interacts with	MOL000422 (interacts with) PGR	FALSE	interacts with	MOL000422 (interacts with) PGR
344.128	interacts with	MOL000422 (interacts with) CHRM1	FALSE	interacts with	MOL000422 (interacts with) CHRM1
236.667	interacts with	MOL000422 (interacts with) NOS3	FALSE	interacts with	MOL000422 (interacts with) NOS3
394.593	interacts with	MOL000422 (interacts with) GABRA2	FALSE	interacts with	MOL000422 (interacts with) GABRA2
308.923	interacts with	MOL000422 (interacts with) ACHE	FALSE	interacts with	MOL000422 (interacts with) ACHE
493.748	interacts with	MOL000422 (interacts with) SLC6A2	FALSE	interacts with	MOL000422 (interacts with) SLC6A2
348.277	interacts with	MOL000422 (interacts with) CHRM2	FALSE	interacts with	MOL000422 (interacts with) CHRM2
329.321	interacts with	MOL000422 (interacts with) ADRA1B	FALSE	interacts with	MOL000422 (interacts with) ADRA1B
249.268	interacts with	MOL000422 (interacts with) GABRA1	FALSE	interacts with	MOL000422 (interacts with) GABRA1
200.242	interacts with	MOL000422 (interacts with) F7	FALSE	interacts with	MOL000422 (interacts with) F7
221.749	interacts with	MOL000422 (interacts with) RELA	FALSE	interacts with	MOL000422 (interacts with) RELA
614	interacts with	MOL000422 (interacts with) IKBKB	FALSE	interacts with	MOL000422 (interacts with) IKBKB
473.666	interacts with	MOL000422 (interacts with) AKT1	FALSE	interacts with	MOL000422 (interacts with) AKT1
210.746	interacts with	MOL000422 (interacts with) BCL2	FALSE	interacts with	MOL000422 (interacts with) BCL2
210.746	interacts with	MOL000422 (interacts with) BAX	FALSE	interacts with	MOL000422 (interacts with) BAX
216.188	interacts with	MOL000422 (interacts with) TNF	FALSE	interacts with	MOL000422 (interacts with) TNF
237.081	interacts with	MOL000422 (interacts with) AHSA1	FALSE	interacts with	MOL000422 (interacts with) AHSA1
204.607	interacts with	MOL000422 (interacts with) CASP3	FALSE	interacts with	MOL000422 (interacts with) CASP3
614	interacts with	MOL000422 (interacts with) MAPK8	FALSE	interacts with	MOL000422 (interacts with) MAPK8
199.405	interacts with	MOL000422 (interacts with) XDH	FALSE	interacts with	MOL000422 (interacts with) XDH
216.188	interacts with	MOL000422 (interacts with) MMP1	FALSE	interacts with	MOL000422 (interacts with) MMP1
237.081	interacts with	MOL000422 (interacts with) STAT1	FALSE	interacts with	MOL000422 (interacts with) STAT1
243.601	interacts with	MOL000422 (interacts with) PPARG	FALSE	interacts with	MOL000422 (interacts with) PPARG
211.378	interacts with	MOL000422 (interacts with) HMOX1	FALSE	interacts with	MOL000422 (interacts with) HMOX1
237.081	interacts with	MOL000422 (interacts with) CYP3A4	FALSE	interacts with	MOL000422 (interacts with) CYP3A4
237.081	interacts with	MOL000422 (interacts with) CYP1A2	FALSE	interacts with	MOL000422 (interacts with) CYP1A2
237.081	interacts with	MOL000422 (interacts with) CYP1A1	FALSE	interacts with	MOL000422 (interacts with) CYP1A1
233.613	interacts with	MOL000422 (interacts with) ICAM1	FALSE	interacts with	MOL000422 (interacts with) ICAM1
237.081	interacts with	MOL000422 (interacts with) SELE	FALSE	interacts with	MOL000422 (interacts with) SELE
237.081	interacts with	MOL000422 (interacts with) VCAM1	FALSE	interacts with	MOL000422 (interacts with) VCAM1
237.081	interacts with	MOL000422 (interacts with) NR1I2	FALSE	interacts with	MOL000422 (interacts with) NR1I2
237.081	interacts with	MOL000422 (interacts with) CYP1B1	FALSE	interacts with	MOL000422 (interacts with) CYP1B1
473.758	interacts with	MOL000422 (interacts with) ALOX5	FALSE	interacts with	MOL000422 (interacts with) ALOX5
237.081	interacts with	MOL000422 (interacts with) HAS2	FALSE	interacts with	MOL000422 (interacts with) HAS2
216.188	interacts with	MOL000422 (interacts with) GSTP1	FALSE	interacts with	MOL000422 (interacts with) GSTP1
237.081	interacts with	MOL000422 (interacts with) AHR	FALSE	interacts with	MOL000422 (interacts with) AHR
237.081	interacts with	MOL000422 (interacts with) PSMD3	FALSE	interacts with	MOL000422 (interacts with) PSMD3
216.188	interacts with	MOL000422 (interacts with) SLC2A4	FALSE	interacts with	MOL000422 (interacts with) SLC2A4
237.081	interacts with	MOL000422 (interacts with) NR1I3	FALSE	interacts with	MOL000422 (interacts with) NR1I3
216.188	interacts with	MOL000422 (interacts with) INSR	FALSE	interacts with	MOL000422 (interacts with) INSR
237.081	interacts with	MOL000422 (interacts with) DIO1	FALSE	interacts with	MOL000422 (interacts with) DIO1
614	interacts with	MOL000422 (interacts with) PPP3CA	FALSE	interacts with	MOL000422 (interacts with) PPP3CA
237.081	interacts with	MOL000422 (interacts with) GSTM1	FALSE	interacts with	MOL000422 (interacts with) GSTM1
237.081	interacts with	MOL000422 (interacts with) GSTM2	FALSE	interacts with	MOL000422 (interacts with) GSTM2
614	interacts with	MOL000422 (interacts with) AKR1C3	FALSE	interacts with	MOL000422 (interacts with) AKR1C3
614	interacts with	MOL000422 (interacts with) SLPI	FALSE	interacts with	MOL000422 (interacts with) SLPI
322.777	interacts with	MOL000422 (interacts with) NOS2	FALSE	interacts with	MOL000422 (interacts with) NOS2
807.754	interacts with	MOL000422 (interacts with) PTGS1	FALSE	interacts with	MOL000422 (interacts with) PTGS1
259.013	interacts with	MOL000422 (interacts with) AR	FALSE	interacts with	MOL000422 (interacts with) AR
243.601	interacts with	MOL000422 (interacts with) PPARG	FALSE	interacts with	MOL000422 (interacts with) PPARG
699.654	interacts with	MOL000422 (interacts with) PTGS2	FALSE	interacts with	MOL000422 (interacts with) PTGS2
502.183	interacts with	MOL000422 (interacts with) PIK3CG	FALSE	interacts with	MOL000422 (interacts with) PIK3CG
259.226	interacts with	MOL000422 (interacts with) PRKACA	FALSE	interacts with	MOL000422 (interacts with) PRKACA
306.919	interacts with	MOL000422 (interacts with) NCOA2	FALSE	interacts with	MOL000422 (interacts with) NCOA2
539.447	interacts with	MOL000422 (interacts with) DPP4	FALSE	interacts with	MOL000422 (interacts with) DPP4
294.054	interacts with	MOL000422 (interacts with) PRSS1	FALSE	interacts with	MOL000422 (interacts with) PRSS1
451.672	interacts with	MOL000422 (interacts with) PGR	FALSE	interacts with	MOL000422 (interacts with) PGR
344.128	interacts with	MOL000422 (interacts with) CHRM1	FALSE	interacts with	MOL000422 (interacts with) CHRM1
236.667	interacts with	MOL000422 (interacts with) NOS3	FALSE	interacts with	MOL000422 (interacts with) NOS3
394.593	interacts with	MOL000422 (interacts with) GABRA2	FALSE	interacts with	MOL000422 (interacts with) GABRA2
308.923	interacts with	MOL000422 (interacts with) ACHE	FALSE	interacts with	MOL000422 (interacts with) ACHE
493.748	interacts with	MOL000422 (interacts with) SLC6A2	FALSE	interacts with	MOL000422 (interacts with) SLC6A2
348.277	interacts with	MOL000422 (interacts with) CHRM2	FALSE	interacts with	MOL000422 (interacts with) CHRM2
329.321	interacts with	MOL000422 (interacts with) ADRA1B	FALSE	interacts with	MOL000422 (interacts with) ADRA1B
249.268	interacts with	MOL000422 (interacts with) GABRA1	FALSE	interacts with	MOL000422 (interacts with) GABRA1
200.242	interacts with	MOL000422 (interacts with) F7	FALSE	interacts with	MOL000422 (interacts with) F7
221.749	interacts with	MOL000422 (interacts with) RELA	FALSE	interacts with	MOL000422 (interacts with) RELA
614	interacts with	MOL000422 (interacts with) IKBKB	FALSE	interacts with	MOL000422 (interacts with) IKBKB
473.666	interacts with	MOL000422 (interacts with) AKT1	FALSE	interacts with	MOL000422 (interacts with) AKT1
210.746	interacts with	MOL000422 (interacts with) BCL2	FALSE	interacts with	MOL000422 (interacts with) BCL2
210.746	interacts with	MOL000422 (interacts with) BAX	FALSE	interacts with	MOL000422 (interacts with) BAX
216.188	interacts with	MOL000422 (interacts with) TNF	FALSE	interacts with	MOL000422 (interacts with) TNF
237.081	interacts with	MOL000422 (interacts with) AHSA1	FALSE	interacts with	MOL000422 (interacts with) AHSA1
204.607	interacts with	MOL000422 (interacts with) CASP3	FALSE	interacts with	MOL000422 (interacts with) CASP3
614	interacts with	MOL000422 (interacts with) MAPK8	FALSE	interacts with	MOL000422 (interacts with) MAPK8
199.405	interacts with	MOL000422 (interacts with) XDH	FALSE	interacts with	MOL000422 (interacts with) XDH
216.188	interacts with	MOL000422 (interacts with) MMP1	FALSE	interacts with	MOL000422 (interacts with) MMP1
237.081	interacts with	MOL000422 (interacts with) STAT1	FALSE	interacts with	MOL000422 (interacts with) STAT1
243.601	interacts with	MOL000422 (interacts with) PPARG	FALSE	interacts with	MOL000422 (interacts with) PPARG
211.378	interacts with	MOL000422 (interacts with) HMOX1	FALSE	interacts with	MOL000422 (interacts with) HMOX1
237.081	interacts with	MOL000422 (interacts with) CYP3A4	FALSE	interacts with	MOL000422 (interacts with) CYP3A4
237.081	interacts with	MOL000422 (interacts with) CYP1A2	FALSE	interacts with	MOL000422 (interacts with) CYP1A2
237.081	interacts with	MOL000422 (interacts with) CYP1A1	FALSE	interacts with	MOL000422 (interacts with) CYP1A1
233.613	interacts with	MOL000422 (interacts with) ICAM1	FALSE	interacts with	MOL000422 (interacts with) ICAM1
237.081	interacts with	MOL000422 (interacts with) SELE	FALSE	interacts with	MOL000422 (interacts with) SELE
237.081	interacts with	MOL000422 (interacts with) VCAM1	FALSE	interacts with	MOL000422 (interacts with) VCAM1
237.081	interacts with	MOL000422 (interacts with) NR1I2	FALSE	interacts with	MOL000422 (interacts with) NR1I2
237.081	interacts with	MOL000422 (interacts with) CYP1B1	FALSE	interacts with	MOL000422 (interacts with) CYP1B1
473.758	interacts with	MOL000422 (interacts with) ALOX5	FALSE	interacts with	MOL000422 (interacts with) ALOX5
237.081	interacts with	MOL000422 (interacts with) HAS2	FALSE	interacts with	MOL000422 (interacts with) HAS2
216.188	interacts with	MOL000422 (interacts with) GSTP1	FALSE	interacts with	MOL000422 (interacts with) GSTP1
237.081	interacts with	MOL000422 (interacts with) AHR	FALSE	interacts with	MOL000422 (interacts with) AHR
237.081	interacts with	MOL000422 (interacts with) PSMD3	FALSE	interacts with	MOL000422 (interacts with) PSMD3
216.188	interacts with	MOL000422 (interacts with) SLC2A4	FALSE	interacts with	MOL000422 (interacts with) SLC2A4
237.081	interacts with	MOL000422 (interacts with) NR1I3	FALSE	interacts with	MOL000422 (interacts with) NR1I3
216.188	interacts with	MOL000422 (interacts with) INSR	FALSE	interacts with	MOL000422 (interacts with) INSR
237.081	interacts with	MOL000422 (interacts with) DIO1	FALSE	interacts with	MOL000422 (interacts with) DIO1
614	interacts with	MOL000422 (interacts with) PPP3CA	FALSE	interacts with	MOL000422 (interacts with) PPP3CA
237.081	interacts with	MOL000422 (interacts with) GSTM1	FALSE	interacts with	MOL000422 (interacts with) GSTM1
237.081	interacts with	MOL000422 (interacts with) GSTM2	FALSE	interacts with	MOL000422 (interacts with) GSTM2
614	interacts with	MOL000422 (interacts with) AKR1C3	FALSE	interacts with	MOL000422 (interacts with) AKR1C3
614	interacts with	MOL000422 (interacts with) SLPI	FALSE	interacts with	MOL000422 (interacts with) SLPI
893.519	interacts with	MOL000422 (interacts with) Huangqi	FALSE	interacts with	MOL000422 (interacts with) Huangqi
683.882	interacts with	MOL000422 (interacts with) Nvzhenzi	FALSE	interacts with	MOL000422 (interacts with) Nvzhenzi
68.7843	interacts with	MOL000433 (interacts with) CDK2	FALSE	interacts with	MOL000433 (interacts with) CDK2
120.444	interacts with	MOL000433 (interacts with) GSK3B	FALSE	interacts with	MOL000433 (interacts with) GSK3B
462.778	interacts with	MOL000433 (interacts with) Huangqi	FALSE	interacts with	MOL000433 (interacts with) Huangqi
198.91	interacts with	MOL000442 (interacts with) PTGS2	FALSE	interacts with	MOL000442 (interacts with) PTGS2
95.143	interacts with	MOL000442 (interacts with) RXRA	FALSE	interacts with	MOL000442 (interacts with) RXRA
127.335	interacts with	MOL000442 (interacts with) PRSS1	FALSE	interacts with	MOL000442 (interacts with) PRSS1
244.47	interacts with	MOL000442 (interacts with) Huangqi	FALSE	interacts with	MOL000442 (interacts with) Huangqi
2729.36	interacts with	MOL000098 (interacts with) PTGS1	FALSE	interacts with	MOL000098 (interacts with) PTGS1
818.771	interacts with	MOL000098 (interacts with) AR	FALSE	interacts with	MOL000098 (interacts with) AR
740.602	interacts with	MOL000098 (interacts with) PPARG	FALSE	interacts with	MOL000098 (interacts with) PPARG
2696.55	interacts with	MOL000098 (interacts with) PTGS2	FALSE	interacts with	MOL000098 (interacts with) PTGS2
1344.83	interacts with	MOL000098 (interacts with) PIK3CG	FALSE	interacts with	MOL000098 (interacts with) PIK3CG
1145.16	interacts with	MOL000098 (interacts with) NCOA2	FALSE	interacts with	MOL000098 (interacts with) NCOA2
1539.72	interacts with	MOL000098 (interacts with) DPP4	FALSE	interacts with	MOL000098 (interacts with) DPP4
992.157	interacts with	MOL000098 (interacts with) PRSS1	FALSE	interacts with	MOL000098 (interacts with) PRSS1
627.171	interacts with	MOL000098 (interacts with) KCNH2	FALSE	interacts with	MOL000098 (interacts with) KCNH2
963.033	interacts with	MOL000098 (interacts with) SCN5A	FALSE	interacts with	MOL000098 (interacts with) SCN5A
929.034	interacts with	MOL000098 (interacts with) ADRB2	FALSE	interacts with	MOL000098 (interacts with) ADRB2
614	interacts with	MOL000098 (interacts with) MMP3	FALSE	interacts with	MOL000098 (interacts with) MMP3
842.216	interacts with	MOL000098 (interacts with) PRKACA	FALSE	interacts with	MOL000098 (interacts with) PRKACA
456.744	interacts with	MOL000098 (interacts with) F7	FALSE	interacts with	MOL000098 (interacts with) F7
769.477	interacts with	MOL000098 (interacts with) NOS3	FALSE	interacts with	MOL000098 (interacts with) NOS3
1133.25	interacts with	MOL000098 (interacts with) RXRA	FALSE	interacts with	MOL000098 (interacts with) RXRA
1048.12	interacts with	MOL000098 (interacts with) ACHE	FALSE	interacts with	MOL000098 (interacts with) ACHE
941.289	interacts with	MOL000098 (interacts with) GABRA1	FALSE	interacts with	MOL000098 (interacts with) GABRA1
1299.44	interacts with	MOL000098 (interacts with) MAOB	FALSE	interacts with	MOL000098 (interacts with) MAOB
542.651	interacts with	MOL000098 (interacts with) RELA	FALSE	interacts with	MOL000098 (interacts with) RELA
1129.42	interacts with	MOL000098 (interacts with) EGFR	FALSE	interacts with	MOL000098 (interacts with) EGFR
1093.55	interacts with	MOL000098 (interacts with) AKT1	FALSE	interacts with	MOL000098 (interacts with) AKT1
476.427	interacts with	MOL000098 (interacts with) VEGFA	FALSE	interacts with	MOL000098 (interacts with) VEGFA
476.427	interacts with	MOL000098 (interacts with) CCND1	FALSE	interacts with	MOL000098 (interacts with) CCND1
491.401	interacts with	MOL000098 (interacts with) BCL2	FALSE	interacts with	MOL000098 (interacts with) BCL2
476.427	interacts with	MOL000098 (interacts with) BCL2L1	FALSE	interacts with	MOL000098 (interacts with) BCL2L1
614	interacts with	MOL000098 (interacts with) FOS	FALSE	interacts with	MOL000098 (interacts with) FOS
476.427	interacts with	MOL000098 (interacts with) CDKN1A	FALSE	interacts with	MOL000098 (interacts with) CDKN1A
614	interacts with	MOL000098 (interacts with) EIF6	FALSE	interacts with	MOL000098 (interacts with) EIF6
491.401	interacts with	MOL000098 (interacts with) BAX	FALSE	interacts with	MOL000098 (interacts with) BAX
498.541	interacts with	MOL000098 (interacts with) CASP9	FALSE	interacts with	MOL000098 (interacts with) CASP9
614	interacts with	MOL000098 (interacts with) PLAU	FALSE	interacts with	MOL000098 (interacts with) PLAU
1129.42	interacts with	MOL000098 (interacts with) MMP2	FALSE	interacts with	MOL000098 (interacts with) MMP2
1129.42	interacts with	MOL000098 (interacts with) MMP9	FALSE	interacts with	MOL000098 (interacts with) MMP9
1129.42	interacts with	MOL000098 (interacts with) MAPK1	FALSE	interacts with	MOL000098 (interacts with) MAPK1
476.427	interacts with	MOL000098 (interacts with) IL10	FALSE	interacts with	MOL000098 (interacts with) IL10
614	interacts with	MOL000098 (interacts with) EGF	FALSE	interacts with	MOL000098 (interacts with) EGF
476.427	interacts with	MOL000098 (interacts with) RB1	FALSE	interacts with	MOL000098 (interacts with) RB1
408.642	interacts with	MOL000098 (interacts with) TNF	FALSE	interacts with	MOL000098 (interacts with) TNF
476.427	interacts with	MOL000098 (interacts with) IL6	FALSE	interacts with	MOL000098 (interacts with) IL6
614	interacts with	MOL000098 (interacts with) CDKN2A	FALSE	interacts with	MOL000098 (interacts with) CDKN2A
449.775	interacts with	MOL000098 (interacts with) AHSA1	FALSE	interacts with	MOL000098 (interacts with) AHSA1
469.634	interacts with	MOL000098 (interacts with) CASP3	FALSE	interacts with	MOL000098 (interacts with) CASP3
476.427	interacts with	MOL000098 (interacts with) TP53	FALSE	interacts with	MOL000098 (interacts with) TP53
614	interacts with	MOL000098 (interacts with) ELK1	FALSE	interacts with	MOL000098 (interacts with) ELK1
476.427	interacts with	MOL000098 (interacts with) NFKBIA	FALSE	interacts with	MOL000098 (interacts with) NFKBIA
614	interacts with	MOL000098 (interacts with) POR	FALSE	interacts with	MOL000098 (interacts with) POR
614	interacts with	MOL000098 (interacts with) ODC1	FALSE	interacts with	MOL000098 (interacts with) ODC1
443.047	interacts with	MOL000098 (interacts with) XDH	FALSE	interacts with	MOL000098 (interacts with) XDH
566.256	interacts with	MOL000098 (interacts with) CASP8	FALSE	interacts with	MOL000098 (interacts with) CASP8
1129.42	interacts with	MOL000098 (interacts with) TOP1	FALSE	interacts with	MOL000098 (interacts with) TOP1
1176.53	interacts with	MOL000098 (interacts with) RAF1	FALSE	interacts with	MOL000098 (interacts with) RAF1
614	interacts with	MOL000098 (interacts with) SOD1	FALSE	interacts with	MOL000098 (interacts with) SOD1
566.256	interacts with	MOL000098 (interacts with) PRKCA	FALSE	interacts with	MOL000098 (interacts with) PRKCA
408.642	interacts with	MOL000098 (interacts with) MMP1	FALSE	interacts with	MOL000098 (interacts with) MMP1
614	interacts with	MOL000098 (interacts with) HIF1A	FALSE	interacts with	MOL000098 (interacts with) HIF1A
449.775	interacts with	MOL000098 (interacts with) STAT1	FALSE	interacts with	MOL000098 (interacts with) STAT1
614	interacts with	MOL000098 (interacts with) RUNX1T1	FALSE	interacts with	MOL000098 (interacts with) RUNX1T1
476.427	interacts with	MOL000098 (interacts with) ERBB2	FALSE	interacts with	MOL000098 (interacts with) ERBB2
740.602	interacts with	MOL000098 (interacts with) PPARG	FALSE	interacts with	MOL000098 (interacts with) PPARG
614	interacts with	MOL000098 (interacts with) ACACA	FALSE	interacts with	MOL000098 (interacts with) ACACA
414.455	interacts with	MOL000098 (interacts with) HMOX1	FALSE	interacts with	MOL000098 (interacts with) HMOX1
449.775	interacts with	MOL000098 (interacts with) CYP3A4	FALSE	interacts with	MOL000098 (interacts with) CYP3A4
449.775	interacts with	MOL000098 (interacts with) CYP1A2	FALSE	interacts with	MOL000098 (interacts with) CYP1A2
614	interacts with	MOL000098 (interacts with) CAV1	FALSE	interacts with	MOL000098 (interacts with) CAV1
614	interacts with	MOL000098 (interacts with) MYC	FALSE	interacts with	MOL000098 (interacts with) MYC
614	interacts with	MOL000098 (interacts with) F3	FALSE	interacts with	MOL000098 (interacts with) F3
614	interacts with	MOL000098 (interacts with) GJA1	FALSE	interacts with	MOL000098 (interacts with) GJA1
449.775	interacts with	MOL000098 (interacts with) CYP1A1	FALSE	interacts with	MOL000098 (interacts with) CYP1A1
502.623	interacts with	MOL000098 (interacts with) ICAM1	FALSE	interacts with	MOL000098 (interacts with) ICAM1
614	interacts with	MOL000098 (interacts with) IL1B	FALSE	interacts with	MOL000098 (interacts with) IL1B
614	interacts with	MOL000098 (interacts with) CCL2	FALSE	interacts with	MOL000098 (interacts with) CCL2
449.775	interacts with	MOL000098 (interacts with) SELE	FALSE	interacts with	MOL000098 (interacts with) SELE
449.775	interacts with	MOL000098 (interacts with) VCAM1	FALSE	interacts with	MOL000098 (interacts with) VCAM1
614	interacts with	MOL000098 (interacts with) PTGER3	FALSE	interacts with	MOL000098 (interacts with) PTGER3
614	interacts with	MOL000098 (interacts with) CXCL8	FALSE	interacts with	MOL000098 (interacts with) CXCL8
614	interacts with	MOL000098 (interacts with) PRKCB	FALSE	interacts with	MOL000098 (interacts with) PRKCB
476.427	interacts with	MOL000098 (interacts with) BIRC5	FALSE	interacts with	MOL000098 (interacts with) BIRC5
614	interacts with	MOL000098 (interacts with) DUOX2	FALSE	interacts with	MOL000098 (interacts with) DUOX2
769.477	interacts with	MOL000098 (interacts with) NOS3	FALSE	interacts with	MOL000098 (interacts with) NOS3
614	interacts with	MOL000098 (interacts with) HSPB1	FALSE	interacts with	MOL000098 (interacts with) HSPB1
614	interacts with	MOL000098 (interacts with) MGAM	FALSE	interacts with	MOL000098 (interacts with) MGAM
476.427	interacts with	MOL000098 (interacts with) IL2	FALSE	interacts with	MOL000098 (interacts with) IL2
449.775	interacts with	MOL000098 (interacts with) NR1I2	FALSE	interacts with	MOL000098 (interacts with) NR1I2
449.775	interacts with	MOL000098 (interacts with) CYP1B1	FALSE	interacts with	MOL000098 (interacts with) CYP1B1
476.427	interacts with	MOL000098 (interacts with) CCNB1	FALSE	interacts with	MOL000098 (interacts with) CCNB1
614	interacts with	MOL000098 (interacts with) PLAT	FALSE	interacts with	MOL000098 (interacts with) PLAT
614	interacts with	MOL000098 (interacts with) THBD	FALSE	interacts with	MOL000098 (interacts with) THBD
614	interacts with	MOL000098 (interacts with) SERPINE1	FALSE	interacts with	MOL000098 (interacts with) SERPINE1
614	interacts with	MOL000098 (interacts with) COL1A1	FALSE	interacts with	MOL000098 (interacts with) COL1A1
476.427	interacts with	MOL000098 (interacts with) IFNG	FALSE	interacts with	MOL000098 (interacts with) IFNG
1096.19	interacts with	MOL000098 (interacts with) ALOX5	FALSE	interacts with	MOL000098 (interacts with) ALOX5
614	interacts with	MOL000098 (interacts with) PTEN	FALSE	interacts with	MOL000098 (interacts with) PTEN
614	interacts with	MOL000098 (interacts with) IL1A	FALSE	interacts with	MOL000098 (interacts with) IL1A
614	interacts with	MOL000098 (interacts with) MPO	FALSE	interacts with	MOL000098 (interacts with) MPO
476.427	interacts with	MOL000098 (interacts with) TOP2A	FALSE	interacts with	MOL000098 (interacts with) TOP2A
517.47	interacts with	MOL000098 (interacts with) NCF1	FALSE	interacts with	MOL000098 (interacts with) NCF1
614	interacts with	MOL000098 (interacts with) ABCG2	FALSE	interacts with	MOL000098 (interacts with) ABCG2
449.775	interacts with	MOL000098 (interacts with) HAS2	FALSE	interacts with	MOL000098 (interacts with) HAS2
408.642	interacts with	MOL000098 (interacts with) GSTP1	FALSE	interacts with	MOL000098 (interacts with) GSTP1
553.322	interacts with	MOL000098 (interacts with) NFE2L2	FALSE	interacts with	MOL000098 (interacts with) NFE2L2
553.322	interacts with	MOL000098 (interacts with) NQO1	FALSE	interacts with	MOL000098 (interacts with) NQO1
614	interacts with	MOL000098 (interacts with) PARP1	FALSE	interacts with	MOL000098 (interacts with) PARP1
449.775	interacts with	MOL000098 (interacts with) AHR	FALSE	interacts with	MOL000098 (interacts with) AHR
449.775	interacts with	MOL000098 (interacts with) PSMD3	FALSE	interacts with	MOL000098 (interacts with) PSMD3
408.642	interacts with	MOL000098 (interacts with) SLC2A4	FALSE	interacts with	MOL000098 (interacts with) SLC2A4
614	interacts with	MOL000098 (interacts with) COL3A1	FALSE	interacts with	MOL000098 (interacts with) COL3A1
614	interacts with	MOL000098 (interacts with) CXCL11	FALSE	interacts with	MOL000098 (interacts with) CXCL11
614	interacts with	MOL000098 (interacts with) CXCL2	FALSE	interacts with	MOL000098 (interacts with) CXCL2
614	interacts with	MOL000098 (interacts with) DCAF5	FALSE	interacts with	MOL000098 (interacts with) DCAF5
449.775	interacts with	MOL000098 (interacts with) NR1I3	FALSE	interacts with	MOL000098 (interacts with) NR1I3
614	interacts with	MOL000098 (interacts with) CHEK2	FALSE	interacts with	MOL000098 (interacts with) CHEK2
408.642	interacts with	MOL000098 (interacts with) INSR	FALSE	interacts with	MOL000098 (interacts with) INSR
614	interacts with	MOL000098 (interacts with) CLDN4	FALSE	interacts with	MOL000098 (interacts with) CLDN4
614	interacts with	MOL000098 (interacts with) PPARA	FALSE	interacts with	MOL000098 (interacts with) PPARA
517.47	interacts with	MOL000098 (interacts with) PPARD	FALSE	interacts with	MOL000098 (interacts with) PPARD
614	interacts with	MOL000098 (interacts with) HSF1	FALSE	interacts with	MOL000098 (interacts with) HSF1
614	interacts with	MOL000098 (interacts with) CRP	FALSE	interacts with	MOL000098 (interacts with) CRP
614	interacts with	MOL000098 (interacts with) CXCL10	FALSE	interacts with	MOL000098 (interacts with) CXCL10
614	interacts with	MOL000098 (interacts with) CHUK	FALSE	interacts with	MOL000098 (interacts with) CHUK
614	interacts with	MOL000098 (interacts with) SPP1	FALSE	interacts with	MOL000098 (interacts with) SPP1
614	interacts with	MOL000098 (interacts with) RUNX2	FALSE	interacts with	MOL000098 (interacts with) RUNX2
614	interacts with	MOL000098 (interacts with) RASSF1	FALSE	interacts with	MOL000098 (interacts with) RASSF1
614	interacts with	MOL000098 (interacts with) E2F1	FALSE	interacts with	MOL000098 (interacts with) E2F1
614	interacts with	MOL000098 (interacts with) E2F2	FALSE	interacts with	MOL000098 (interacts with) E2F2
614	interacts with	MOL000098 (interacts with) ACP3	FALSE	interacts with	MOL000098 (interacts with) ACP3
614	interacts with	MOL000098 (interacts with) CTSD	FALSE	interacts with	MOL000098 (interacts with) CTSD
614	interacts with	MOL000098 (interacts with) IGFBP3	FALSE	interacts with	MOL000098 (interacts with) IGFBP3
614	interacts with	MOL000098 (interacts with) IGF2	FALSE	interacts with	MOL000098 (interacts with) IGF2
476.427	interacts with	MOL000098 (interacts with) CD40LG	FALSE	interacts with	MOL000098 (interacts with) CD40LG
614	interacts with	MOL000098 (interacts with) IRF1	FALSE	interacts with	MOL000098 (interacts with) IRF1
614	interacts with	MOL000098 (interacts with) ERBB3	FALSE	interacts with	MOL000098 (interacts with) ERBB3
566.256	interacts with	MOL000098 (interacts with) PON1	FALSE	interacts with	MOL000098 (interacts with) PON1
449.775	interacts with	MOL000098 (interacts with) DIO1	FALSE	interacts with	MOL000098 (interacts with) DIO1
614	interacts with	MOL000098 (interacts with) PCOLCE	FALSE	interacts with	MOL000098 (interacts with) PCOLCE
614	interacts with	MOL000098 (interacts with) NPEPPS	FALSE	interacts with	MOL000098 (interacts with) NPEPPS
614	interacts with	MOL000098 (interacts with) HK2	FALSE	interacts with	MOL000098 (interacts with) HK2
614	interacts with	MOL000098 (interacts with) NKX3-1	FALSE	interacts with	MOL000098 (interacts with) NKX3-1
614	interacts with	MOL000098 (interacts with) RASA1	FALSE	interacts with	MOL000098 (interacts with) RASA1
449.775	interacts with	MOL000098 (interacts with) GSTM1	FALSE	interacts with	MOL000098 (interacts with) GSTM1
449.775	interacts with	MOL000098 (interacts with) GSTM2	FALSE	interacts with	MOL000098 (interacts with) GSTM2
2729.36	interacts with	MOL000098 (interacts with) PTGS1	FALSE	interacts with	MOL000098 (interacts with) PTGS1
818.771	interacts with	MOL000098 (interacts with) AR	FALSE	interacts with	MOL000098 (interacts with) AR
740.602	interacts with	MOL000098 (interacts with) PPARG	FALSE	interacts with	MOL000098 (interacts with) PPARG
2696.55	interacts with	MOL000098 (interacts with) PTGS2	FALSE	interacts with	MOL000098 (interacts with) PTGS2
1344.83	interacts with	MOL000098 (interacts with) PIK3CG	FALSE	interacts with	MOL000098 (interacts with) PIK3CG
1145.16	interacts with	MOL000098 (interacts with) NCOA2	FALSE	interacts with	MOL000098 (interacts with) NCOA2
1539.72	interacts with	MOL000098 (interacts with) DPP4	FALSE	interacts with	MOL000098 (interacts with) DPP4
992.157	interacts with	MOL000098 (interacts with) PRSS1	FALSE	interacts with	MOL000098 (interacts with) PRSS1
627.171	interacts with	MOL000098 (interacts with) KCNH2	FALSE	interacts with	MOL000098 (interacts with) KCNH2
963.033	interacts with	MOL000098 (interacts with) SCN5A	FALSE	interacts with	MOL000098 (interacts with) SCN5A
929.034	interacts with	MOL000098 (interacts with) ADRB2	FALSE	interacts with	MOL000098 (interacts with) ADRB2
614	interacts with	MOL000098 (interacts with) MMP3	FALSE	interacts with	MOL000098 (interacts with) MMP3
842.216	interacts with	MOL000098 (interacts with) PRKACA	FALSE	interacts with	MOL000098 (interacts with) PRKACA
456.744	interacts with	MOL000098 (interacts with) F7	FALSE	interacts with	MOL000098 (interacts with) F7
769.477	interacts with	MOL000098 (interacts with) NOS3	FALSE	interacts with	MOL000098 (interacts with) NOS3
1133.25	interacts with	MOL000098 (interacts with) RXRA	FALSE	interacts with	MOL000098 (interacts with) RXRA
1048.12	interacts with	MOL000098 (interacts with) ACHE	FALSE	interacts with	MOL000098 (interacts with) ACHE
941.289	interacts with	MOL000098 (interacts with) GABRA1	FALSE	interacts with	MOL000098 (interacts with) GABRA1
1299.44	interacts with	MOL000098 (interacts with) MAOB	FALSE	interacts with	MOL000098 (interacts with) MAOB
542.651	interacts with	MOL000098 (interacts with) RELA	FALSE	interacts with	MOL000098 (interacts with) RELA
1129.42	interacts with	MOL000098 (interacts with) EGFR	FALSE	interacts with	MOL000098 (interacts with) EGFR
1093.55	interacts with	MOL000098 (interacts with) AKT1	FALSE	interacts with	MOL000098 (interacts with) AKT1
476.427	interacts with	MOL000098 (interacts with) VEGFA	FALSE	interacts with	MOL000098 (interacts with) VEGFA
476.427	interacts with	MOL000098 (interacts with) CCND1	FALSE	interacts with	MOL000098 (interacts with) CCND1
491.401	interacts with	MOL000098 (interacts with) BCL2	FALSE	interacts with	MOL000098 (interacts with) BCL2
476.427	interacts with	MOL000098 (interacts with) BCL2L1	FALSE	interacts with	MOL000098 (interacts with) BCL2L1
614	interacts with	MOL000098 (interacts with) FOS	FALSE	interacts with	MOL000098 (interacts with) FOS
476.427	interacts with	MOL000098 (interacts with) CDKN1A	FALSE	interacts with	MOL000098 (interacts with) CDKN1A
614	interacts with	MOL000098 (interacts with) EIF6	FALSE	interacts with	MOL000098 (interacts with) EIF6
491.401	interacts with	MOL000098 (interacts with) BAX	FALSE	interacts with	MOL000098 (interacts with) BAX
498.541	interacts with	MOL000098 (interacts with) CASP9	FALSE	interacts with	MOL000098 (interacts with) CASP9
614	interacts with	MOL000098 (interacts with) PLAU	FALSE	interacts with	MOL000098 (interacts with) PLAU
1129.42	interacts with	MOL000098 (interacts with) MMP2	FALSE	interacts with	MOL000098 (interacts with) MMP2
1129.42	interacts with	MOL000098 (interacts with) MMP9	FALSE	interacts with	MOL000098 (interacts with) MMP9
1129.42	interacts with	MOL000098 (interacts with) MAPK1	FALSE	interacts with	MOL000098 (interacts with) MAPK1
476.427	interacts with	MOL000098 (interacts with) IL10	FALSE	interacts with	MOL000098 (interacts with) IL10
614	interacts with	MOL000098 (interacts with) EGF	FALSE	interacts with	MOL000098 (interacts with) EGF
476.427	interacts with	MOL000098 (interacts with) RB1	FALSE	interacts with	MOL000098 (interacts with) RB1
408.642	interacts with	MOL000098 (interacts with) TNF	FALSE	interacts with	MOL000098 (interacts with) TNF
476.427	interacts with	MOL000098 (interacts with) IL6	FALSE	interacts with	MOL000098 (interacts with) IL6
614	interacts with	MOL000098 (interacts with) CDKN2A	FALSE	interacts with	MOL000098 (interacts with) CDKN2A
449.775	interacts with	MOL000098 (interacts with) AHSA1	FALSE	interacts with	MOL000098 (interacts with) AHSA1
469.634	interacts with	MOL000098 (interacts with) CASP3	FALSE	interacts with	MOL000098 (interacts with) CASP3
476.427	interacts with	MOL000098 (interacts with) TP53	FALSE	interacts with	MOL000098 (interacts with) TP53
614	interacts with	MOL000098 (interacts with) ELK1	FALSE	interacts with	MOL000098 (interacts with) ELK1
476.427	interacts with	MOL000098 (interacts with) NFKBIA	FALSE	interacts with	MOL000098 (interacts with) NFKBIA
614	interacts with	MOL000098 (interacts with) POR	FALSE	interacts with	MOL000098 (interacts with) POR
614	interacts with	MOL000098 (interacts with) ODC1	FALSE	interacts with	MOL000098 (interacts with) ODC1
443.047	interacts with	MOL000098 (interacts with) XDH	FALSE	interacts with	MOL000098 (interacts with) XDH
566.256	interacts with	MOL000098 (interacts with) CASP8	FALSE	interacts with	MOL000098 (interacts with) CASP8
1129.42	interacts with	MOL000098 (interacts with) TOP1	FALSE	interacts with	MOL000098 (interacts with) TOP1
1176.53	interacts with	MOL000098 (interacts with) RAF1	FALSE	interacts with	MOL000098 (interacts with) RAF1
614	interacts with	MOL000098 (interacts with) SOD1	FALSE	interacts with	MOL000098 (interacts with) SOD1
566.256	interacts with	MOL000098 (interacts with) PRKCA	FALSE	interacts with	MOL000098 (interacts with) PRKCA
408.642	interacts with	MOL000098 (interacts with) MMP1	FALSE	interacts with	MOL000098 (interacts with) MMP1
614	interacts with	MOL000098 (interacts with) HIF1A	FALSE	interacts with	MOL000098 (interacts with) HIF1A
449.775	interacts with	MOL000098 (interacts with) STAT1	FALSE	interacts with	MOL000098 (interacts with) STAT1
614	interacts with	MOL000098 (interacts with) RUNX1T1	FALSE	interacts with	MOL000098 (interacts with) RUNX1T1
476.427	interacts with	MOL000098 (interacts with) ERBB2	FALSE	interacts with	MOL000098 (interacts with) ERBB2
740.602	interacts with	MOL000098 (interacts with) PPARG	FALSE	interacts with	MOL000098 (interacts with) PPARG
614	interacts with	MOL000098 (interacts with) ACACA	FALSE	interacts with	MOL000098 (interacts with) ACACA
414.455	interacts with	MOL000098 (interacts with) HMOX1	FALSE	interacts with	MOL000098 (interacts with) HMOX1
449.775	interacts with	MOL000098 (interacts with) CYP3A4	FALSE	interacts with	MOL000098 (interacts with) CYP3A4
449.775	interacts with	MOL000098 (interacts with) CYP1A2	FALSE	interacts with	MOL000098 (interacts with) CYP1A2
614	interacts with	MOL000098 (interacts with) CAV1	FALSE	interacts with	MOL000098 (interacts with) CAV1
614	interacts with	MOL000098 (interacts with) MYC	FALSE	interacts with	MOL000098 (interacts with) MYC
614	interacts with	MOL000098 (interacts with) F3	FALSE	interacts with	MOL000098 (interacts with) F3
614	interacts with	MOL000098 (interacts with) GJA1	FALSE	interacts with	MOL000098 (interacts with) GJA1
449.775	interacts with	MOL000098 (interacts with) CYP1A1	FALSE	interacts with	MOL000098 (interacts with) CYP1A1
502.623	interacts with	MOL000098 (interacts with) ICAM1	FALSE	interacts with	MOL000098 (interacts with) ICAM1
614	interacts with	MOL000098 (interacts with) IL1B	FALSE	interacts with	MOL000098 (interacts with) IL1B
614	interacts with	MOL000098 (interacts with) CCL2	FALSE	interacts with	MOL000098 (interacts with) CCL2
449.775	interacts with	MOL000098 (interacts with) SELE	FALSE	interacts with	MOL000098 (interacts with) SELE
449.775	interacts with	MOL000098 (interacts with) VCAM1	FALSE	interacts with	MOL000098 (interacts with) VCAM1
614	interacts with	MOL000098 (interacts with) PTGER3	FALSE	interacts with	MOL000098 (interacts with) PTGER3
614	interacts with	MOL000098 (interacts with) CXCL8	FALSE	interacts with	MOL000098 (interacts with) CXCL8
614	interacts with	MOL000098 (interacts with) PRKCB	FALSE	interacts with	MOL000098 (interacts with) PRKCB
476.427	interacts with	MOL000098 (interacts with) BIRC5	FALSE	interacts with	MOL000098 (interacts with) BIRC5
614	interacts with	MOL000098 (interacts with) DUOX2	FALSE	interacts with	MOL000098 (interacts with) DUOX2
769.477	interacts with	MOL000098 (interacts with) NOS3	FALSE	interacts with	MOL000098 (interacts with) NOS3
614	interacts with	MOL000098 (interacts with) HSPB1	FALSE	interacts with	MOL000098 (interacts with) HSPB1
614	interacts with	MOL000098 (interacts with) MGAM	FALSE	interacts with	MOL000098 (interacts with) MGAM
476.427	interacts with	MOL000098 (interacts with) IL2	FALSE	interacts with	MOL000098 (interacts with) IL2
449.775	interacts with	MOL000098 (interacts with) NR1I2	FALSE	interacts with	MOL000098 (interacts with) NR1I2
449.775	interacts with	MOL000098 (interacts with) CYP1B1	FALSE	interacts with	MOL000098 (interacts with) CYP1B1
476.427	interacts with	MOL000098 (interacts with) CCNB1	FALSE	interacts with	MOL000098 (interacts with) CCNB1
614	interacts with	MOL000098 (interacts with) PLAT	FALSE	interacts with	MOL000098 (interacts with) PLAT
614	interacts with	MOL000098 (interacts with) THBD	FALSE	interacts with	MOL000098 (interacts with) THBD
614	interacts with	MOL000098 (interacts with) SERPINE1	FALSE	interacts with	MOL000098 (interacts with) SERPINE1
614	interacts with	MOL000098 (interacts with) COL1A1	FALSE	interacts with	MOL000098 (interacts with) COL1A1
476.427	interacts with	MOL000098 (interacts with) IFNG	FALSE	interacts with	MOL000098 (interacts with) IFNG
1096.19	interacts with	MOL000098 (interacts with) ALOX5	FALSE	interacts with	MOL000098 (interacts with) ALOX5
614	interacts with	MOL000098 (interacts with) PTEN	FALSE	interacts with	MOL000098 (interacts with) PTEN
614	interacts with	MOL000098 (interacts with) IL1A	FALSE	interacts with	MOL000098 (interacts with) IL1A
614	interacts with	MOL000098 (interacts with) MPO	FALSE	interacts with	MOL000098 (interacts with) MPO
476.427	interacts with	MOL000098 (interacts with) TOP2A	FALSE	interacts with	MOL000098 (interacts with) TOP2A
517.47	interacts with	MOL000098 (interacts with) NCF1	FALSE	interacts with	MOL000098 (interacts with) NCF1
614	interacts with	MOL000098 (interacts with) ABCG2	FALSE	interacts with	MOL000098 (interacts with) ABCG2
449.775	interacts with	MOL000098 (interacts with) HAS2	FALSE	interacts with	MOL000098 (interacts with) HAS2
408.642	interacts with	MOL000098 (interacts with) GSTP1	FALSE	interacts with	MOL000098 (interacts with) GSTP1
553.322	interacts with	MOL000098 (interacts with) NFE2L2	FALSE	interacts with	MOL000098 (interacts with) NFE2L2
553.322	interacts with	MOL000098 (interacts with) NQO1	FALSE	interacts with	MOL000098 (interacts with) NQO1
614	interacts with	MOL000098 (interacts with) PARP1	FALSE	interacts with	MOL000098 (interacts with) PARP1
449.775	interacts with	MOL000098 (interacts with) AHR	FALSE	interacts with	MOL000098 (interacts with) AHR
449.775	interacts with	MOL000098 (interacts with) PSMD3	FALSE	interacts with	MOL000098 (interacts with) PSMD3
408.642	interacts with	MOL000098 (interacts with) SLC2A4	FALSE	interacts with	MOL000098 (interacts with) SLC2A4
614	interacts with	MOL000098 (interacts with) COL3A1	FALSE	interacts with	MOL000098 (interacts with) COL3A1
614	interacts with	MOL000098 (interacts with) CXCL11	FALSE	interacts with	MOL000098 (interacts with) CXCL11
614	interacts with	MOL000098 (interacts with) CXCL2	FALSE	interacts with	MOL000098 (interacts with) CXCL2
614	interacts with	MOL000098 (interacts with) DCAF5	FALSE	interacts with	MOL000098 (interacts with) DCAF5
449.775	interacts with	MOL000098 (interacts with) NR1I3	FALSE	interacts with	MOL000098 (interacts with) NR1I3
614	interacts with	MOL000098 (interacts with) CHEK2	FALSE	interacts with	MOL000098 (interacts with) CHEK2
408.642	interacts with	MOL000098 (interacts with) INSR	FALSE	interacts with	MOL000098 (interacts with) INSR
614	interacts with	MOL000098 (interacts with) CLDN4	FALSE	interacts with	MOL000098 (interacts with) CLDN4
614	interacts with	MOL000098 (interacts with) PPARA	FALSE	interacts with	MOL000098 (interacts with) PPARA
517.47	interacts with	MOL000098 (interacts with) PPARD	FALSE	interacts with	MOL000098 (interacts with) PPARD
614	interacts with	MOL000098 (interacts with) HSF1	FALSE	interacts with	MOL000098 (interacts with) HSF1
614	interacts with	MOL000098 (interacts with) CRP	FALSE	interacts with	MOL000098 (interacts with) CRP
614	interacts with	MOL000098 (interacts with) CXCL10	FALSE	interacts with	MOL000098 (interacts with) CXCL10
614	interacts with	MOL000098 (interacts with) CHUK	FALSE	interacts with	MOL000098 (interacts with) CHUK
614	interacts with	MOL000098 (interacts with) SPP1	FALSE	interacts with	MOL000098 (interacts with) SPP1
614	interacts with	MOL000098 (interacts with) RUNX2	FALSE	interacts with	MOL000098 (interacts with) RUNX2
614	interacts with	MOL000098 (interacts with) RASSF1	FALSE	interacts with	MOL000098 (interacts with) RASSF1
614	interacts with	MOL000098 (interacts with) E2F1	FALSE	interacts with	MOL000098 (interacts with) E2F1
614	interacts with	MOL000098 (interacts with) E2F2	FALSE	interacts with	MOL000098 (interacts with) E2F2
614	interacts with	MOL000098 (interacts with) ACP3	FALSE	interacts with	MOL000098 (interacts with) ACP3
614	interacts with	MOL000098 (interacts with) CTSD	FALSE	interacts with	MOL000098 (interacts with) CTSD
614	interacts with	MOL000098 (interacts with) IGFBP3	FALSE	interacts with	MOL000098 (interacts with) IGFBP3
614	interacts with	MOL000098 (interacts with) IGF2	FALSE	interacts with	MOL000098 (interacts with) IGF2
476.427	interacts with	MOL000098 (interacts with) CD40LG	FALSE	interacts with	MOL000098 (interacts with) CD40LG
614	interacts with	MOL000098 (interacts with) IRF1	FALSE	interacts with	MOL000098 (interacts with) IRF1
614	interacts with	MOL000098 (interacts with) ERBB3	FALSE	interacts with	MOL000098 (interacts with) ERBB3
566.256	interacts with	MOL000098 (interacts with) PON1	FALSE	interacts with	MOL000098 (interacts with) PON1
449.775	interacts with	MOL000098 (interacts with) DIO1	FALSE	interacts with	MOL000098 (interacts with) DIO1
614	interacts with	MOL000098 (interacts with) PCOLCE	FALSE	interacts with	MOL000098 (interacts with) PCOLCE
614	interacts with	MOL000098 (interacts with) NPEPPS	FALSE	interacts with	MOL000098 (interacts with) NPEPPS
614	interacts with	MOL000098 (interacts with) HK2	FALSE	interacts with	MOL000098 (interacts with) HK2
614	interacts with	MOL000098 (interacts with) NKX3-1	FALSE	interacts with	MOL000098 (interacts with) NKX3-1
614	interacts with	MOL000098 (interacts with) RASA1	FALSE	interacts with	MOL000098 (interacts with) RASA1
449.775	interacts with	MOL000098 (interacts with) GSTM1	FALSE	interacts with	MOL000098 (interacts with) GSTM1
449.775	interacts with	MOL000098 (interacts with) GSTM2	FALSE	interacts with	MOL000098 (interacts with) GSTM2
3240.62	interacts with	MOL000098 (interacts with) Huangqi	FALSE	interacts with	MOL000098 (interacts with) Huangqi
2205.83	interacts with	MOL000098 (interacts with) Nvzhenzi	FALSE	interacts with	MOL000098 (interacts with) Nvzhenzi
381.374	interacts with	MOL000374 (interacts with) TYR	FALSE	interacts with	MOL000374 (interacts with) TYR
614	interacts with	MOL000374 (interacts with) EPHX2	FALSE	interacts with	MOL000374 (interacts with) EPHX2
614	interacts with	MOL000374 (interacts with) ADORA1	FALSE	interacts with	MOL000374 (interacts with) ADORA1
614	interacts with	MOL000374 (interacts with) SLC5A2	FALSE	interacts with	MOL000374 (interacts with) SLC5A2
1764.71	interacts with	MOL000374 (interacts with) PTGS1	FALSE	interacts with	MOL000374 (interacts with) PTGS1
614	interacts with	MOL000374 (interacts with) SLC5A1	FALSE	interacts with	MOL000374 (interacts with) SLC5A1
614	interacts with	MOL000374 (interacts with) CHIA	FALSE	interacts with	MOL000374 (interacts with) CHIA
281.104	interacts with	MOL000374 (interacts with) ADORA2A	FALSE	interacts with	MOL000374 (interacts with) ADORA2A
1464.49	interacts with	MOL000374 (interacts with) Huangqi	FALSE	interacts with	MOL000374 (interacts with) Huangqi
614	interacts with	MOL000438 (interacts with) ALOX12	FALSE	interacts with	MOL000438 (interacts with) ALOX12
614	interacts with	MOL000438 (interacts with) HSP90AA1	FALSE	interacts with	MOL000438 (interacts with) HSP90AA1
614	interacts with	MOL000438 (interacts with) RET	FALSE	interacts with	MOL000438 (interacts with) RET
983.776	interacts with	MOL000438 (interacts with) GSK3B	FALSE	interacts with	MOL000438 (interacts with) GSK3B
614	interacts with	MOL000438 (interacts with) MIF	FALSE	interacts with	MOL000438 (interacts with) MIF
614	interacts with	MOL000438 (interacts with) RPS6KA2	FALSE	interacts with	MOL000438 (interacts with) RPS6KA2
614	interacts with	MOL000438 (interacts with) HSD17B3	FALSE	interacts with	MOL000438 (interacts with) HSD17B3
614	interacts with	MOL000438 (interacts with) ADAM17	FALSE	interacts with	MOL000438 (interacts with) ADAM17
614	interacts with	MOL000438 (interacts with) FLT1	FALSE	interacts with	MOL000438 (interacts with) FLT1
1223.79	interacts with	MOL000438 (interacts with) MAOB	FALSE	interacts with	MOL000438 (interacts with) MAOB
614	interacts with	MOL000438 (interacts with) MMP12	FALSE	interacts with	MOL000438 (interacts with) MMP12
614	interacts with	MOL000438 (interacts with) CDK1	FALSE	interacts with	MOL000438 (interacts with) CDK1
2108.55	interacts with	MOL000438 (interacts with) PIK3CG	FALSE	interacts with	MOL000438 (interacts with) PIK3CG
614	interacts with	MOL000438 (interacts with) PIK3CA	FALSE	interacts with	MOL000438 (interacts with) PIK3CA
614	interacts with	MOL000438 (interacts with) MTOR	FALSE	interacts with	MOL000438 (interacts with) MTOR
932.348	interacts with	MOL000438 (interacts with) RAF1	FALSE	interacts with	MOL000438 (interacts with) RAF1
633.657	interacts with	MOL000438 (interacts with) TYR	FALSE	interacts with	MOL000438 (interacts with) TYR
614	interacts with	MOL000438 (interacts with) SIGMAR1	FALSE	interacts with	MOL000438 (interacts with) SIGMAR1
614	interacts with	MOL000438 (interacts with) MAPKAPK2	FALSE	interacts with	MOL000438 (interacts with) MAPKAPK2
614	interacts with	MOL000438 (interacts with) AURKA	FALSE	interacts with	MOL000438 (interacts with) AURKA
675.497	interacts with	MOL000438 (interacts with) ADORA2A	FALSE	interacts with	MOL000438 (interacts with) ADORA2A
614	interacts with	MOL000438 (interacts with) COMT	FALSE	interacts with	MOL000438 (interacts with) COMT
650.027	interacts with	MOL000438 (interacts with) HSD17B2	FALSE	interacts with	MOL000438 (interacts with) HSD17B2
614	interacts with	MOL000438 (interacts with) LCK	FALSE	interacts with	MOL000438 (interacts with) LCK
614	interacts with	MOL000438 (interacts with) TBK1	FALSE	interacts with	MOL000438 (interacts with) TBK1
1142.11	interacts with	MOL000438 (interacts with) TOP1	FALSE	interacts with	MOL000438 (interacts with) TOP1
614	interacts with	MOL000438 (interacts with) PDE7A	FALSE	interacts with	MOL000438 (interacts with) PDE7A
614	interacts with	MOL000438 (interacts with) BRAF	FALSE	interacts with	MOL000438 (interacts with) BRAF
614	interacts with	MOL000438 (interacts with) ABL1	FALSE	interacts with	MOL000438 (interacts with) ABL1
614	interacts with	MOL000438 (interacts with) ALPL	FALSE	interacts with	MOL000438 (interacts with) ALPL
3606.48	interacts with	MOL000438 (interacts with) PTGS1	FALSE	interacts with	MOL000438 (interacts with) PTGS1
1142.11	interacts with	MOL000438 (interacts with) EGFR	FALSE	interacts with	MOL000438 (interacts with) EGFR
1418.35	interacts with	MOL000438 (interacts with) AKT1	FALSE	interacts with	MOL000438 (interacts with) AKT1
614	interacts with	MOL000438 (interacts with) PDE10A	FALSE	interacts with	MOL000438 (interacts with) PDE10A
1142.11	interacts with	MOL000438 (interacts with) MAPK1	FALSE	interacts with	MOL000438 (interacts with) MAPK1
614	interacts with	MOL000438 (interacts with) TAAR1	FALSE	interacts with	MOL000438 (interacts with) TAAR1
614	interacts with	MOL000438 (interacts with) AURKB	FALSE	interacts with	MOL000438 (interacts with) AURKB
641.714	interacts with	MOL000438 (interacts with) CHRNA7	FALSE	interacts with	MOL000438 (interacts with) CHRNA7
614	interacts with	MOL000438 (interacts with) SPHK2	FALSE	interacts with	MOL000438 (interacts with) SPHK2
614	interacts with	MOL000438 (interacts with) SPHK1	FALSE	interacts with	MOL000438 (interacts with) SPHK1
614	interacts with	MOL000438 (interacts with) ADORA2B	FALSE	interacts with	MOL000438 (interacts with) ADORA2B
614	interacts with	MOL000438 (interacts with) GSK3A	FALSE	interacts with	MOL000438 (interacts with) GSK3A
614	interacts with	MOL000438 (interacts with) TRPM8	FALSE	interacts with	MOL000438 (interacts with) TRPM8
614	interacts with	MOL000438 (interacts with) IMPDH2	FALSE	interacts with	MOL000438 (interacts with) IMPDH2
614	interacts with	MOL000438 (interacts with) ABCB1A	FALSE	interacts with	MOL000438 (interacts with) ABCB1A
614	interacts with	MOL000438 (interacts with) ABCB1B	FALSE	interacts with	MOL000438 (interacts with) ABCB1B
614	interacts with	MOL000438 (interacts with) CLK1	FALSE	interacts with	MOL000438 (interacts with) CLK1
614	interacts with	MOL000438 (interacts with) CLK3	FALSE	interacts with	MOL000438 (interacts with) CLK3
614	interacts with	MOL000438 (interacts with) GCGR	FALSE	interacts with	MOL000438 (interacts with) GCGR
614	interacts with	MOL000438 (interacts with) KIT	FALSE	interacts with	MOL000438 (interacts with) KIT
614	interacts with	MOL000438 (interacts with) TNKS2	FALSE	interacts with	MOL000438 (interacts with) TNKS2
614	interacts with	MOL000438 (interacts with) TNKS	FALSE	interacts with	MOL000438 (interacts with) TNKS
614	interacts with	MOL000438 (interacts with) MME	FALSE	interacts with	MOL000438 (interacts with) MME
999.879	interacts with	MOL000438 (interacts with) PTPN1	FALSE	interacts with	MOL000438 (interacts with) PTPN1
614	interacts with	MOL000438 (interacts with) ANPEP	FALSE	interacts with	MOL000438 (interacts with) ANPEP
614	interacts with	MOL000438 (interacts with) ALK	FALSE	interacts with	MOL000438 (interacts with) ALK
1156.83	interacts with	MOL000438 (interacts with) ESR1	FALSE	interacts with	MOL000438 (interacts with) ESR1
614	interacts with	MOL000438 (interacts with) PRKDC	FALSE	interacts with	MOL000438 (interacts with) PRKDC
1053.01	interacts with	MOL000438 (interacts with) HSD11B1	FALSE	interacts with	MOL000438 (interacts with) HSD11B1
614	interacts with	MOL000438 (interacts with) JAK3	FALSE	interacts with	MOL000438 (interacts with) JAK3
2193.34	interacts with	MOL000438 (interacts with) DPP4	FALSE	interacts with	MOL000438 (interacts with) DPP4
1197.07	interacts with	MOL000438 (interacts with) ALOX5	FALSE	interacts with	MOL000438 (interacts with) ALOX5
1142.11	interacts with	MOL000438 (interacts with) MMP9	FALSE	interacts with	MOL000438 (interacts with) MMP9
1142.11	interacts with	MOL000438 (interacts with) MMP2	FALSE	interacts with	MOL000438 (interacts with) MMP2
614	interacts with	MOL000438 (interacts with) GRM1	FALSE	interacts with	MOL000438 (interacts with) GRM1
3298.26	interacts with	MOL000438 (interacts with) Huangqi	FALSE	interacts with	MOL000438 (interacts with) Huangqi
248.005	interacts with	MOL000358 (interacts with) PGR	FALSE	interacts with	MOL000358 (interacts with) PGR
296.21	interacts with	MOL000358 (interacts with) NCOA2	FALSE	interacts with	MOL000358 (interacts with) NCOA2
756.644	interacts with	MOL000358 (interacts with) PTGS1	FALSE	interacts with	MOL000358 (interacts with) PTGS1
573.058	interacts with	MOL000358 (interacts with) PTGS2	FALSE	interacts with	MOL000358 (interacts with) PTGS2
566.497	interacts with	MOL000358 (interacts with) PIK3CG	FALSE	interacts with	MOL000358 (interacts with) PIK3CG
203.283	interacts with	MOL000358 (interacts with) KCNH2	FALSE	interacts with	MOL000358 (interacts with) KCNH2
284.311	interacts with	MOL000358 (interacts with) PRKACA	FALSE	interacts with	MOL000358 (interacts with) PRKACA
296.877	interacts with	MOL000358 (interacts with) DRD1	FALSE	interacts with	MOL000358 (interacts with) DRD1
190.414	interacts with	MOL000358 (interacts with) CHRM3	FALSE	interacts with	MOL000358 (interacts with) CHRM3
168.267	interacts with	MOL000358 (interacts with) CHRM1	FALSE	interacts with	MOL000358 (interacts with) CHRM1
202.477	interacts with	MOL000358 (interacts with) SCN5A	FALSE	interacts with	MOL000358 (interacts with) SCN5A
200.755	interacts with	MOL000358 (interacts with) GABRA2	FALSE	interacts with	MOL000358 (interacts with) GABRA2
234.602	interacts with	MOL000358 (interacts with) CHRM4	FALSE	interacts with	MOL000358 (interacts with) CHRM4
296.877	interacts with	MOL000358 (interacts with) HTR2A	FALSE	interacts with	MOL000358 (interacts with) HTR2A
398.638	interacts with	MOL000358 (interacts with) GABRA5	FALSE	interacts with	MOL000358 (interacts with) GABRA5
244.654	interacts with	MOL000358 (interacts with) ADRA1A	FALSE	interacts with	MOL000358 (interacts with) ADRA1A
398.638	interacts with	MOL000358 (interacts with) GABRA3	FALSE	interacts with	MOL000358 (interacts with) GABRA3
165.96	interacts with	MOL000358 (interacts with) CHRM2	FALSE	interacts with	MOL000358 (interacts with) CHRM2
152.387	interacts with	MOL000358 (interacts with) ADRA1B	FALSE	interacts with	MOL000358 (interacts with) ADRA1B
221.401	interacts with	MOL000358 (interacts with) ADRB2	FALSE	interacts with	MOL000358 (interacts with) ADRB2
614	interacts with	MOL000358 (interacts with) CHRNA2	FALSE	interacts with	MOL000358 (interacts with) CHRNA2
244.654	interacts with	MOL000358 (interacts with) SLC6A4	FALSE	interacts with	MOL000358 (interacts with) SLC6A4
350.697	interacts with	MOL000358 (interacts with) OPRM1	FALSE	interacts with	MOL000358 (interacts with) OPRM1
218.741	interacts with	MOL000358 (interacts with) GABRA1	FALSE	interacts with	MOL000358 (interacts with) GABRA1
517.124	interacts with	MOL000358 (interacts with) CHRNA7	FALSE	interacts with	MOL000358 (interacts with) CHRNA7
219.729	interacts with	MOL000358 (interacts with) BCL2	FALSE	interacts with	MOL000358 (interacts with) BCL2
219.729	interacts with	MOL000358 (interacts with) BAX	FALSE	interacts with	MOL000358 (interacts with) BAX
257.403	interacts with	MOL000358 (interacts with) CASP9	FALSE	interacts with	MOL000358 (interacts with) CASP9
251.342	interacts with	MOL000358 (interacts with) CASP3	FALSE	interacts with	MOL000358 (interacts with) CASP3
241.307	interacts with	MOL000358 (interacts with) CASP8	FALSE	interacts with	MOL000358 (interacts with) CASP8
241.307	interacts with	MOL000358 (interacts with) PRKCA	FALSE	interacts with	MOL000358 (interacts with) PRKCA
241.307	interacts with	MOL000358 (interacts with) PON1	FALSE	interacts with	MOL000358 (interacts with) PON1
614	interacts with	MOL000358 (interacts with) MAP2	FALSE	interacts with	MOL000358 (interacts with) MAP2
591.995	interacts with	MOL000358 (interacts with) Nvzhenzi	FALSE	interacts with	MOL000358 (interacts with) Nvzhenzi
671.283	interacts with	MOL004576 (interacts with) PTGS1	FALSE	interacts with	MOL004576 (interacts with) PTGS1
488.867	interacts with	MOL004576 (interacts with) PTGS2	FALSE	interacts with	MOL004576 (interacts with) PTGS2
456.882	interacts with	MOL004576 (interacts with) PIK3CG	FALSE	interacts with	MOL004576 (interacts with) PIK3CG
275.008	interacts with	MOL004576 (interacts with) RXRA	FALSE	interacts with	MOL004576 (interacts with) RXRA
224.984	interacts with	MOL004576 (interacts with) RELA	FALSE	interacts with	MOL004576 (interacts with) RELA
212.236	interacts with	MOL004576 (interacts with) ICAM1	FALSE	interacts with	MOL004576 (interacts with) ICAM1
614	interacts with	MOL004576 (interacts with) DGAT2	FALSE	interacts with	MOL004576 (interacts with) DGAT2
614	interacts with	MOL004576 (interacts with) MTTP	FALSE	interacts with	MOL004576 (interacts with) MTTP
614	interacts with	MOL004576 (interacts with) APOB	FALSE	interacts with	MOL004576 (interacts with) APOB
350.638	interacts with	MOL004576 (interacts with) Nvzhenzi	FALSE	interacts with	MOL004576 (interacts with) Nvzhenzi
76.764	interacts with	MOL005147 (interacts with) NOS2	FALSE	interacts with	MOL005147 (interacts with) NOS2
165.193	interacts with	MOL005147 (interacts with) ESR1	FALSE	interacts with	MOL005147 (interacts with) ESR1
127.485	interacts with	MOL005147 (interacts with) AR	FALSE	interacts with	MOL005147 (interacts with) AR
122.75	interacts with	MOL005147 (interacts with) SCN5A	FALSE	interacts with	MOL005147 (interacts with) SCN5A
233.355	interacts with	MOL005147 (interacts with) PTGS2	FALSE	interacts with	MOL005147 (interacts with) PTGS2
614	interacts with	MOL005147 (interacts with) CA2	FALSE	interacts with	MOL005147 (interacts with) CA2
122.877	interacts with	MOL005147 (interacts with) ACHE	FALSE	interacts with	MOL005147 (interacts with) ACHE
110.204	interacts with	MOL005147 (interacts with) ADRB2	FALSE	interacts with	MOL005147 (interacts with) ADRB2
217.026	interacts with	MOL005147 (interacts with) DPP4	FALSE	interacts with	MOL005147 (interacts with) DPP4
177	interacts with	MOL005147 (interacts with) GSK3B	FALSE	interacts with	MOL005147 (interacts with) GSK3B
95.642	interacts with	MOL005147 (interacts with) CDK2	FALSE	interacts with	MOL005147 (interacts with) CDK2
133.682	interacts with	MOL005147 (interacts with) PRSS1	FALSE	interacts with	MOL005147 (interacts with) PRSS1
96.1568	interacts with	MOL005147 (interacts with) CCNA2	FALSE	interacts with	MOL005147 (interacts with) CCNA2
154.417	interacts with	MOL005147 (interacts with) NCOA2	FALSE	interacts with	MOL005147 (interacts with) NCOA2
272.076	interacts with	MOL005147 (interacts with) Nvzhenzi	FALSE	interacts with	MOL005147 (interacts with) Nvzhenzi
227.297	interacts with	MOL005190 (interacts with) PTGS1	FALSE	interacts with	MOL005190 (interacts with) PTGS1
164.009	interacts with	MOL005190 (interacts with) PTGS2	FALSE	interacts with	MOL005190 (interacts with) PTGS2
90.4718	interacts with	MOL005190 (interacts with) PRKACA	FALSE	interacts with	MOL005190 (interacts with) PRKACA
103.177	interacts with	MOL005190 (interacts with) NCOA2	FALSE	interacts with	MOL005190 (interacts with) NCOA2
143.91	interacts with	MOL005190 (interacts with) PIK3CG	FALSE	interacts with	MOL005190 (interacts with) PIK3CG
73.5746	interacts with	MOL005190 (interacts with) HMOX1	FALSE	interacts with	MOL005190 (interacts with) HMOX1
103.325	interacts with	MOL005190 (interacts with) NFE2L2	FALSE	interacts with	MOL005190 (interacts with) NFE2L2
103.325	interacts with	MOL005190 (interacts with) NQO1	FALSE	interacts with	MOL005190 (interacts with) NQO1
140.34	interacts with	MOL005190 (interacts with) Nvzhenzi	FALSE	interacts with	MOL005190 (interacts with) Nvzhenzi
614	interacts with	MOL005212 (interacts with) NR3C2	FALSE	interacts with	MOL005212 (interacts with) NR3C2
1224	interacts with	MOL005212 (interacts with) Nvzhenzi	FALSE	interacts with	MOL005212 (interacts with) Nvzhenzi
1000.57	interacts with	MOL000006 (interacts with) PTGS1	FALSE	interacts with	MOL000006 (interacts with) PTGS1
364.4	interacts with	MOL000006 (interacts with) AR	FALSE	interacts with	MOL000006 (interacts with) AR
1023.01	interacts with	MOL000006 (interacts with) PTGS2	FALSE	interacts with	MOL000006 (interacts with) PTGS2
448.829	interacts with	MOL000006 (interacts with) PRSS1	FALSE	interacts with	MOL000006 (interacts with) PRSS1
536.004	interacts with	MOL000006 (interacts with) NCOA2	FALSE	interacts with	MOL000006 (interacts with) NCOA2
385.575	interacts with	MOL000006 (interacts with) PRKACA	FALSE	interacts with	MOL000006 (interacts with) PRKACA
578.447	interacts with	MOL000006 (interacts with) DPP4	FALSE	interacts with	MOL000006 (interacts with) DPP4
501.307	interacts with	MOL000006 (interacts with) PIK3CG	FALSE	interacts with	MOL000006 (interacts with) PIK3CG
249.851	interacts with	MOL000006 (interacts with) RELA	FALSE	interacts with	MOL000006 (interacts with) RELA
406.435	interacts with	MOL000006 (interacts with) EGFR	FALSE	interacts with	MOL000006 (interacts with) EGFR
403.495	interacts with	MOL000006 (interacts with) AKT1	FALSE	interacts with	MOL000006 (interacts with) AKT1
237.349	interacts with	MOL000006 (interacts with) VEGFA	FALSE	interacts with	MOL000006 (interacts with) VEGFA
237.349	interacts with	MOL000006 (interacts with) CCND1	FALSE	interacts with	MOL000006 (interacts with) CCND1
237.349	interacts with	MOL000006 (interacts with) BCL2L1	FALSE	interacts with	MOL000006 (interacts with) BCL2L1
237.349	interacts with	MOL000006 (interacts with) CDKN1A	FALSE	interacts with	MOL000006 (interacts with) CDKN1A
247.369	interacts with	MOL000006 (interacts with) CASP9	FALSE	interacts with	MOL000006 (interacts with) CASP9
406.435	interacts with	MOL000006 (interacts with) MMP2	FALSE	interacts with	MOL000006 (interacts with) MMP2
406.435	interacts with	MOL000006 (interacts with) MMP9	FALSE	interacts with	MOL000006 (interacts with) MMP9
406.435	interacts with	MOL000006 (interacts with) MAPK1	FALSE	interacts with	MOL000006 (interacts with) MAPK1
237.349	interacts with	MOL000006 (interacts with) IL10	FALSE	interacts with	MOL000006 (interacts with) IL10
237.349	interacts with	MOL000006 (interacts with) RB1	FALSE	interacts with	MOL000006 (interacts with) RB1
614	interacts with	MOL000006 (interacts with) CDK4	FALSE	interacts with	MOL000006 (interacts with) CDK4
214.76	interacts with	MOL000006 (interacts with) TNF	FALSE	interacts with	MOL000006 (interacts with) TNF
237.349	interacts with	MOL000006 (interacts with) IL6	FALSE	interacts with	MOL000006 (interacts with) IL6
245.001	interacts with	MOL000006 (interacts with) CASP3	FALSE	interacts with	MOL000006 (interacts with) CASP3
237.349	interacts with	MOL000006 (interacts with) TP53	FALSE	interacts with	MOL000006 (interacts with) TP53
237.349	interacts with	MOL000006 (interacts with) NFKBIA	FALSE	interacts with	MOL000006 (interacts with) NFKBIA
222.726	interacts with	MOL000006 (interacts with) XDH	FALSE	interacts with	MOL000006 (interacts with) XDH
406.435	interacts with	MOL000006 (interacts with) TOP1	FALSE	interacts with	MOL000006 (interacts with) TOP1
614	interacts with	MOL000006 (interacts with) MDM2	FALSE	interacts with	MOL000006 (interacts with) MDM2
614	interacts with	MOL000006 (interacts with) APP	FALSE	interacts with	MOL000006 (interacts with) APP
214.76	interacts with	MOL000006 (interacts with) MMP1	FALSE	interacts with	MOL000006 (interacts with) MMP1
614	interacts with	MOL000006 (interacts with) PCNA	FALSE	interacts with	MOL000006 (interacts with) PCNA
237.349	interacts with	MOL000006 (interacts with) ERBB2	FALSE	interacts with	MOL000006 (interacts with) ERBB2
336.706	interacts with	MOL000006 (interacts with) PPARG	FALSE	interacts with	MOL000006 (interacts with) PPARG
212.825	interacts with	MOL000006 (interacts with) HMOX1	FALSE	interacts with	MOL000006 (interacts with) HMOX1
614	interacts with	MOL000006 (interacts with) CASP7	FALSE	interacts with	MOL000006 (interacts with) CASP7
237.848	interacts with	MOL000006 (interacts with) ICAM1	FALSE	interacts with	MOL000006 (interacts with) ICAM1
614	interacts with	MOL000006 (interacts with) MCL1	FALSE	interacts with	MOL000006 (interacts with) MCL1
237.349	interacts with	MOL000006 (interacts with) BIRC5	FALSE	interacts with	MOL000006 (interacts with) BIRC5
237.349	interacts with	MOL000006 (interacts with) IL2	FALSE	interacts with	MOL000006 (interacts with) IL2
237.349	interacts with	MOL000006 (interacts with) CCNB1	FALSE	interacts with	MOL000006 (interacts with) CCNB1
737.531	interacts with	MOL000006 (interacts with) TYR	FALSE	interacts with	MOL000006 (interacts with) TYR
237.349	interacts with	MOL000006 (interacts with) IFNG	FALSE	interacts with	MOL000006 (interacts with) IFNG
439.772	interacts with	MOL000006 (interacts with) IL4	FALSE	interacts with	MOL000006 (interacts with) IL4
237.349	interacts with	MOL000006 (interacts with) TOP2A	FALSE	interacts with	MOL000006 (interacts with) TOP2A
214.76	interacts with	MOL000006 (interacts with) GSTP1	FALSE	interacts with	MOL000006 (interacts with) GSTP1
214.76	interacts with	MOL000006 (interacts with) SLC2A4	FALSE	interacts with	MOL000006 (interacts with) SLC2A4
214.76	interacts with	MOL000006 (interacts with) INSR	FALSE	interacts with	MOL000006 (interacts with) INSR
237.349	interacts with	MOL000006 (interacts with) CD40LG	FALSE	interacts with	MOL000006 (interacts with) CD40LG
614	interacts with	MOL000006 (interacts with) PTGES	FALSE	interacts with	MOL000006 (interacts with) PTGES
614	interacts with	MOL000006 (interacts with) NUF2	FALSE	interacts with	MOL000006 (interacts with) NUF2
614	interacts with	MOL000006 (interacts with) ADCY2	FALSE	interacts with	MOL000006 (interacts with) ADCY2
545.001	interacts with	MOL000006 (interacts with) MET	FALSE	interacts with	MOL000006 (interacts with) MET
803.878	interacts with	MOL000006 (interacts with) Nvzhenzi	FALSE	interacts with	MOL000006 (interacts with) Nvzhenzi
281.944	interacts with	MOL005169 (interacts with) PTPN1	FALSE	interacts with	MOL005169 (interacts with) PTPN1
293.603	interacts with	MOL005169 (interacts with) HSD11B1	FALSE	interacts with	MOL005169 (interacts with) HSD11B1
1133.26	interacts with	MOL005169 (interacts with) PTGS2	FALSE	interacts with	MOL005169 (interacts with) PTGS2
311.825	interacts with	MOL005169 (interacts with) HSD17B2	FALSE	interacts with	MOL005169 (interacts with) HSD17B2
622.86	interacts with	MOL005169 (interacts with) ACHE	FALSE	interacts with	MOL005169 (interacts with) ACHE
614	interacts with	MOL005169 (interacts with) F2	FALSE	interacts with	MOL005169 (interacts with) F2
614	interacts with	MOL005169 (interacts with) AKR1C21	FALSE	interacts with	MOL005169 (interacts with) AKR1C21
366.566	interacts with	MOL005169 (interacts with) HSD11B2	FALSE	interacts with	MOL005169 (interacts with) HSD11B2
614	interacts with	MOL005169 (interacts with) PREP	FALSE	interacts with	MOL005169 (interacts with) PREP
719.949	interacts with	MOL005169 (interacts with) Nvzhenzi	FALSE	interacts with	MOL005169 (interacts with) Nvzhenzi
614	interacts with	MOL005211 (interacts with) STAT3	FALSE	interacts with	MOL005211 (interacts with) STAT3
614	interacts with	MOL005211 (interacts with) RORC	FALSE	interacts with	MOL005211 (interacts with) RORC
2528.25	interacts with	MOL005211 (interacts with) PTGS2	FALSE	interacts with	MOL005211 (interacts with) PTGS2
279.605	interacts with	MOL005211 (interacts with) HSD11B2	FALSE	interacts with	MOL005211 (interacts with) HSD11B2
558.853	interacts with	MOL005211 (interacts with) HSD11B1	FALSE	interacts with	MOL005211 (interacts with) HSD11B1
614	interacts with	MOL005211 (interacts with) PRKCD	FALSE	interacts with	MOL005211 (interacts with) PRKCD
614	interacts with	MOL005211 (interacts with) PRKCH	FALSE	interacts with	MOL005211 (interacts with) PRKCH
614	interacts with	MOL005211 (interacts with) PRKCQ	FALSE	interacts with	MOL005211 (interacts with) PRKCQ
623.372	interacts with	MOL005211 (interacts with) PTPN1	FALSE	interacts with	MOL005211 (interacts with) PTPN1
614	interacts with	MOL005211 (interacts with) PLA2G1B	FALSE	interacts with	MOL005211 (interacts with) PLA2G1B
614	interacts with	MOL005211 (interacts with) KCNA3	FALSE	interacts with	MOL005211 (interacts with) KCNA3
1547.96	interacts with	MOL005211 (interacts with) Nvzhenzi	FALSE	interacts with	MOL005211 (interacts with) Nvzhenzi
