# Supplementary material for: A Traditional Chinese Medicine, Zhenqi Granule, Potentially Alleviates Dextran Sulfate Sodium-Induced Mouse Colitis Symptoms
Source: Biology (Basel). 2024 Jun 10;13(6):427. doi: 10.3390/biology13060427 (PMC11200386; doi:10.3390/biology13060427)
Supplement: Supplementary file 1 [file biology-13-00427-s001.zip › Supplementary Files/Supplementary Table 2 .xlsx]

## Sheet: GeneCards-SearchResults
Gene Symbol	Description	Category	Uniprot ID	Gifts	GC Id	Relevance score	GeneCards Link
NOD2	Nucleotide Binding Oligomerization Domain Containing 2	Protein Coding	Q9HC29	51	GC16P050693	65.3599	https://www.genecards.org/cgi-bin/carddisp.pl?gene=NOD2
TNF	Tumor Necrosis Factor	Protein Coding	P01375	55	GC06P118895	51.6654	https://www.genecards.org/cgi-bin/carddisp.pl?gene=TNF
IL6	Interleukin 6	Protein Coding	P05231	54	GC07P022725	48.1525	https://www.genecards.org/cgi-bin/carddisp.pl?gene=IL6
IL10	Interleukin 10	Protein Coding	P22301	51	GC01M206767	47.4715	https://www.genecards.org/cgi-bin/carddisp.pl?gene=IL10
H19	H19 Imprinted Maternally Expressed Transcript	RNA Gene		28	GC11M001995	46.8996	https://www.genecards.org/cgi-bin/carddisp.pl?gene=H19
IFNG-AS1	IFNG Antisense RNA 1	RNA Gene		19	GC12P067989	42.4473	https://www.genecards.org/cgi-bin/carddisp.pl?gene=IFNG-AS1
IL23R	Interleukin 23 Receptor	Protein Coding	Q5VWK5	48	GC01P067138	42.0724	https://www.genecards.org/cgi-bin/carddisp.pl?gene=IL23R
IL1B	Interleukin 1 Beta	Protein Coding	P01584	51	GC02M112829	40.2561	https://www.genecards.org/cgi-bin/carddisp.pl?gene=IL1B
FOXD2-AS1	FOXD2 Adjacent Opposite Strand RNA 1	RNA Gene		18	GC01M047432	39.4114	https://www.genecards.org/cgi-bin/carddisp.pl?gene=FOXD2-AS1
HLA-DRB1	Major Histocompatibility Complex, Class II, DR Beta 1	Protein Coding	P01911	50	GC06M087309	37.5226	https://www.genecards.org/cgi-bin/carddisp.pl?gene=HLA-DRB1
TLR4	Toll Like Receptor 4	Protein Coding	O00206	54	GC09P117704	34.1742	https://www.genecards.org/cgi-bin/carddisp.pl?gene=TLR4
CXCL8	C-X-C Motif Chemokine Ligand 8	Protein Coding	P10145	47	GC04P073740	32.8098	https://www.genecards.org/cgi-bin/carddisp.pl?gene=CXCL8
MPO	Myeloperoxidase	Protein Coding	P05164	56	GC17M058269	32.2521	https://www.genecards.org/cgi-bin/carddisp.pl?gene=MPO
ABCB1	ATP Binding Cassette Subfamily B Member 1	Protein Coding	P08183	54	GC07M087504	31.1498	https://www.genecards.org/cgi-bin/carddisp.pl?gene=ABCB1
IFNG	Interferon Gamma	Protein Coding	P01579	54	GC12M068154	30.2662	https://www.genecards.org/cgi-bin/carddisp.pl?gene=IFNG
IL1RN	Interleukin 1 Receptor Antagonist	Protein Coding	P18510	53	GC02P128885	29.4864	https://www.genecards.org/cgi-bin/carddisp.pl?gene=IL1RN
TGFB1	Transforming Growth Factor Beta 1	Protein Coding	P01137	56	GC19M041301	29.2704	https://www.genecards.org/cgi-bin/carddisp.pl?gene=TGFB1
IL2	Interleukin 2	Protein Coding	P60568	49	GC04M122451	28.9588	https://www.genecards.org/cgi-bin/carddisp.pl?gene=IL2
TLR2	Toll Like Receptor 2	Protein Coding	O60603	55	GC04P153684	28.0309	https://www.genecards.org/cgi-bin/carddisp.pl?gene=TLR2
ATG16L1	Autophagy Related 16 Like 1	Protein Coding	Q676U5	46	GC02P233446	27.7602	https://www.genecards.org/cgi-bin/carddisp.pl?gene=ATG16L1
INAVA	Innate Immunity Activator	Protein Coding	Q3KP66	39	GC01P200892	27.654	https://www.genecards.org/cgi-bin/carddisp.pl?gene=INAVA
CRP	C-Reactive Protein	Protein Coding	P02741	49	GC01M159734	27.4808	https://www.genecards.org/cgi-bin/carddisp.pl?gene=CRP
CTLA4	Cytotoxic T-Lymphocyte Associated Protein 4	Protein Coding	P16410	52	GC02P203854	27.3593	https://www.genecards.org/cgi-bin/carddisp.pl?gene=CTLA4
IL10RA	Interleukin 10 Receptor Subunit Alpha	Protein Coding	Q13651	49	GC11P117987	26.9397	https://www.genecards.org/cgi-bin/carddisp.pl?gene=IL10RA
IL4	Interleukin 4	Protein Coding	P05112	50	GC05P132673	26.9052	https://www.genecards.org/cgi-bin/carddisp.pl?gene=IL4
FOXP3	Forkhead Box P3	Protein Coding	Q9BZS1	51	GC0XM049250	25.7216	https://www.genecards.org/cgi-bin/carddisp.pl?gene=FOXP3
IL17A	Interleukin 17A	Protein Coding	Q16552	47	GC06P052186	25.679	https://www.genecards.org/cgi-bin/carddisp.pl?gene=IL17A
NFKB1	Nuclear Factor Kappa B Subunit 1	Protein Coding	P19838	56	GC04P102501	24.6444	https://www.genecards.org/cgi-bin/carddisp.pl?gene=NFKB1
TP53	Tumor Protein P53	Protein Coding	P04637	57	GC17M007661	24.472	https://www.genecards.org/cgi-bin/carddisp.pl?gene=TP53
IRGM	Immunity Related GTPase M	Protein Coding	A1A4Y4	39	GC05P150846	24.2081	https://www.genecards.org/cgi-bin/carddisp.pl?gene=IRGM
HLA-B	Major Histocompatibility Complex, Class I, B	Protein Coding	P01889	49	GC06M087165	24.1532	https://www.genecards.org/cgi-bin/carddisp.pl?gene=HLA-B
IRF5	Interferon Regulatory Factor 5	Protein Coding	Q13568	50	GC07P128937	24.088	https://www.genecards.org/cgi-bin/carddisp.pl?gene=IRF5
SYK	Spleen Associated Tyrosine Kinase	Protein Coding	P43405	53	GC09P096881	23.5756	https://www.genecards.org/cgi-bin/carddisp.pl?gene=SYK
CTNNB1	Catenin Beta 1	Protein Coding	P35222	57	GC03P041194	23.2414	https://www.genecards.org/cgi-bin/carddisp.pl?gene=CTNNB1
SLC22A5	Solute Carrier Family 22 Member 5	Protein Coding	O76082	50	GC05P132369	23.158	https://www.genecards.org/cgi-bin/carddisp.pl?gene=SLC22A5
MLH1	MutL Homolog 1	Protein Coding	P40692	52	GC03P036993	23.1097	https://www.genecards.org/cgi-bin/carddisp.pl?gene=MLH1
CCR6	C-C Motif Chemokine Receptor 6	Protein Coding	P51684	47	GC06P167111	23.0272	https://www.genecards.org/cgi-bin/carddisp.pl?gene=CCR6
BTNL2	Butyrophilin Like 2	Protein Coding	Q9UIR0	42	GC06M032393	22.7718	https://www.genecards.org/cgi-bin/carddisp.pl?gene=BTNL2
IL13	Interleukin 13	Protein Coding	P35225	47	GC05P132656	22.3362	https://www.genecards.org/cgi-bin/carddisp.pl?gene=IL13
TNFSF15	TNF Superfamily Member 15	Protein Coding	O95150	48	GC09M114784	21.8475	https://www.genecards.org/cgi-bin/carddisp.pl?gene=TNFSF15
IL10RB	Interleukin 10 Receptor Subunit Beta	Protein Coding	Q08334	48	GC21P033266	21.7088	https://www.genecards.org/cgi-bin/carddisp.pl?gene=IL10RB
IL37	Interleukin 37	Protein Coding	Q9NZH6	42	GC02P128882	21.6903	https://www.genecards.org/cgi-bin/carddisp.pl?gene=IL37
PTGS2	Prostaglandin-Endoperoxide Synthase 2	Protein Coding	P35354	53	GC01M186671	21.6223	https://www.genecards.org/cgi-bin/carddisp.pl?gene=PTGS2
MUC2	Mucin 2, Oligomeric Mucus/Gel-Forming	Protein Coding	Q02817	42	GC11P001074	21.3736	https://www.genecards.org/cgi-bin/carddisp.pl?gene=MUC2
IL5	Interleukin 5	Protein Coding	P05113	48	GC05M132541	21.1249	https://www.genecards.org/cgi-bin/carddisp.pl?gene=IL5
AKT1	AKT Serine/Threonine Kinase 1	Protein Coding	P31749	57	GC14M104769	20.7018	https://www.genecards.org/cgi-bin/carddisp.pl?gene=AKT1
GAST	Gastrin	Protein Coding	P01350	43	GC17P041712	20.6938	https://www.genecards.org/cgi-bin/carddisp.pl?gene=GAST
SLC11A1	Solute Carrier Family 11 Member 1	Protein Coding	P49279	50	GC02P218382	20.6677	https://www.genecards.org/cgi-bin/carddisp.pl?gene=SLC11A1
CD4	CD4 Molecule	Protein Coding	P01730	53	GC12P006786	20.2135	https://www.genecards.org/cgi-bin/carddisp.pl?gene=CD4
NOS2	Nitric Oxide Synthase 2	Protein Coding	P35228	53	GC17M027756	20.1909	https://www.genecards.org/cgi-bin/carddisp.pl?gene=NOS2
IL1R1	Interleukin 1 Receptor Type 1	Protein Coding	P14778	50	GC02P102136	20.1062	https://www.genecards.org/cgi-bin/carddisp.pl?gene=IL1R1
LTF	Lactotransferrin	Protein Coding	P02788	49	GC03M046435	20.0864	https://www.genecards.org/cgi-bin/carddisp.pl?gene=LTF
STAT3	Signal Transducer And Activator Of Transcription 3	Protein Coding	P40763	57	GC17M042313	20.0232	https://www.genecards.org/cgi-bin/carddisp.pl?gene=STAT3
IL22	Interleukin 22	Protein Coding	Q9GZX6	46	GC12M068248	20.0064	https://www.genecards.org/cgi-bin/carddisp.pl?gene=IL22
SMAD4	SMAD Family Member 4	Protein Coding	Q13485	56	GC18P051028	19.4867	https://www.genecards.org/cgi-bin/carddisp.pl?gene=SMAD4
MEFV	MEFV Innate Immunity Regulator, Pyrin	Protein Coding	O15553	47	GC16M014218	19.363	https://www.genecards.org/cgi-bin/carddisp.pl?gene=MEFV
ELANE	Elastase, Neutrophil Expressed	Protein Coding	P08246	54	GC19P094739	19.2714	https://www.genecards.org/cgi-bin/carddisp.pl?gene=ELANE
MST1	Macrophage Stimulating 1	Protein Coding	P26927	49	GC03M049683	19.2659	https://www.genecards.org/cgi-bin/carddisp.pl?gene=MST1
FAS	Fas Cell Surface Death Receptor	Protein Coding	P25445	53	GC10P104467	19.2045	https://www.genecards.org/cgi-bin/carddisp.pl?gene=FAS
SMAD7	SMAD Family Member 7	Protein Coding	O15105	47	GC18M048919	18.9583	https://www.genecards.org/cgi-bin/carddisp.pl?gene=SMAD7
PRTN3	Proteinase 3	Protein Coding	P24158	49	GC19P000840	18.6787	https://www.genecards.org/cgi-bin/carddisp.pl?gene=PRTN3
ALB	Albumin	Protein Coding	P02768	52	GC04P073397	18.5403	https://www.genecards.org/cgi-bin/carddisp.pl?gene=ALB
PPARG	Peroxisome Proliferator Activated Receptor Gamma	Protein Coding	P37231	56	GC03P012287	18.2562	https://www.genecards.org/cgi-bin/carddisp.pl?gene=PPARG
VEGFA	Vascular Endothelial Growth Factor A	Protein Coding	P15692	53	GC06P043770	17.9981	https://www.genecards.org/cgi-bin/carddisp.pl?gene=VEGFA
REL	REL Proto-Oncogene, NF-KB Subunit	Protein Coding	Q04864	50	GC02P060881	17.9676	https://www.genecards.org/cgi-bin/carddisp.pl?gene=REL
MYO9B	Myosin IXB	Protein Coding	Q13459	48	GC19P095525	17.9356	https://www.genecards.org/cgi-bin/carddisp.pl?gene=MYO9B
PLA2G4A	Phospholipase A2 Group IVA	Protein Coding	P47712	51	GC01P186798	17.8214	https://www.genecards.org/cgi-bin/carddisp.pl?gene=PLA2G4A
ZFP90	ZFP90 Zinc Finger Protein	Protein Coding	Q8TF47	38	GC16P068530	17.8106	https://www.genecards.org/cgi-bin/carddisp.pl?gene=ZFP90
STAT6	Signal Transducer And Activator Of Transcription 6	Protein Coding	P42226	54	GC12M057095	17.6764	https://www.genecards.org/cgi-bin/carddisp.pl?gene=STAT6
TPMT	Thiopurine S-Methyltransferase	Protein Coding	P51580	50	GC06M018128	17.6171	https://www.genecards.org/cgi-bin/carddisp.pl?gene=TPMT
MSH2	MutS Homolog 2	Protein Coding	P43246	52	GC02P047403	17.2598	https://www.genecards.org/cgi-bin/carddisp.pl?gene=MSH2
CCR3	C-C Motif Chemokine Receptor 3	Protein Coding	P51677	48	GC03P054794	17.1601	https://www.genecards.org/cgi-bin/carddisp.pl?gene=CCR3
IL18	Interleukin 18	Protein Coding	Q14116	47	GC11M112143	17.1459	https://www.genecards.org/cgi-bin/carddisp.pl?gene=IL18
CARD9	Caspase Recruitment Domain Family Member 9	Protein Coding	Q9H257	48	GC09M136364	17.1229	https://www.genecards.org/cgi-bin/carddisp.pl?gene=CARD9
HRH2	Histamine Receptor H2	Protein Coding	P25021	47	GC05P175659	17.0247	https://www.genecards.org/cgi-bin/carddisp.pl?gene=HRH2
NLRP3	NLR Family Pyrin Domain Containing 3	Protein Coding	Q96P20	52	GC01P247416	16.9937	https://www.genecards.org/cgi-bin/carddisp.pl?gene=NLRP3
HSPA4	Heat Shock Protein Family A (Hsp70) Member 4	Protein Coding	P34932	46	GC05P133062	16.8617	https://www.genecards.org/cgi-bin/carddisp.pl?gene=HSPA4
MIR21	MicroRNA 21	RNA Gene		25	GC17P094092	16.8482	https://www.genecards.org/cgi-bin/carddisp.pl?gene=MIR21
LACC1	Laccase Domain Containing 1	Protein Coding	Q8IV20	40	GC13P043879	16.8373	https://www.genecards.org/cgi-bin/carddisp.pl?gene=LACC1
RELA	RELA Proto-Oncogene, NF-KB Subunit	Protein Coding	Q04206	54	GC11M065653	16.5138	https://www.genecards.org/cgi-bin/carddisp.pl?gene=RELA
ST6GALNAC1	ST6 N-Acetylgalactosaminide Alpha-2,6-Sialyltransferase 1	Protein Coding	Q9NSC7	45	GC17M076624	16.5007	https://www.genecards.org/cgi-bin/carddisp.pl?gene=ST6GALNAC1
PTGS1	Prostaglandin-Endoperoxide Synthase 1	Protein Coding	P23219	50	GC09P122370	16.4983	https://www.genecards.org/cgi-bin/carddisp.pl?gene=PTGS1
SLC22A4	Solute Carrier Family 22 Member 4	Protein Coding	Q9H015	47	GC05P132294	16.4754	https://www.genecards.org/cgi-bin/carddisp.pl?gene=SLC22A4
TNFAIP3	TNF Alpha Induced Protein 3	Protein Coding	P21580	51	GC06P137866	16.4062	https://www.genecards.org/cgi-bin/carddisp.pl?gene=TNFAIP3
PTPN22	Protein Tyrosine Phosphatase Non-Receptor Type 22	Protein Coding	Q9Y2R2	50	GC01M113813	16.3792	https://www.genecards.org/cgi-bin/carddisp.pl?gene=PTPN22
MMP1	Matrix Metallopeptidase 1	Protein Coding	P03956	53	GC11M117619	16.3109	https://www.genecards.org/cgi-bin/carddisp.pl?gene=MMP1
MSH6	MutS Homolog 6	Protein Coding	P52701	52	GC02P047695	16.2199	https://www.genecards.org/cgi-bin/carddisp.pl?gene=MSH6
S100A8	S100 Calcium Binding Protein A8	Protein Coding	P05109	46	GC01M158702	16.0976	https://www.genecards.org/cgi-bin/carddisp.pl?gene=S100A8
CYP2C19	Cytochrome P450 Family 2 Subfamily C Member 19	Protein Coding	P33261	47	GC10P094762	16.0361	https://www.genecards.org/cgi-bin/carddisp.pl?gene=CYP2C19
SMAD3	SMAD Family Member 3	Protein Coding	P84022	56	GC15P067063	15.9595	https://www.genecards.org/cgi-bin/carddisp.pl?gene=SMAD3
REG4	Regenerating Family Member 4	Protein Coding	Q9BYZ8	44	GC01M119794	15.9433	https://www.genecards.org/cgi-bin/carddisp.pl?gene=REG4
CHEK2	Checkpoint Kinase 2	Protein Coding	O96017	58	GC22M028687	15.9229	https://www.genecards.org/cgi-bin/carddisp.pl?gene=CHEK2
CDH1	Cadherin 1	Protein Coding	P12830	53	GC16P068737	15.7267	https://www.genecards.org/cgi-bin/carddisp.pl?gene=CDH1
UCN	Urocortin	Protein Coding	P55089	40	GC02M027308	15.7037	https://www.genecards.org/cgi-bin/carddisp.pl?gene=UCN
GATA3	GATA Binding Protein 3	Protein Coding	P23771	53	GC10P008045	15.6893	https://www.genecards.org/cgi-bin/carddisp.pl?gene=GATA3
STAT4	Signal Transducer And Activator Of Transcription 4	Protein Coding	Q14765	50	GC02M191029	15.6595	https://www.genecards.org/cgi-bin/carddisp.pl?gene=STAT4
TNFRSF1A	TNF Receptor Superfamily Member 1A	Protein Coding	P19438	53	GC12M006328	15.6238	https://www.genecards.org/cgi-bin/carddisp.pl?gene=TNFRSF1A
SST	Somatostatin	Protein Coding	P61278	44	GC03M187668	15.4804	https://www.genecards.org/cgi-bin/carddisp.pl?gene=SST
MMP9	Matrix Metallopeptidase 9	Protein Coding	P14780	57	GC20P046008	15.2392	https://www.genecards.org/cgi-bin/carddisp.pl?gene=MMP9
S100A12	S100 Calcium Binding Protein A12	Protein Coding	P80511	41	GC01M153373	15.129	https://www.genecards.org/cgi-bin/carddisp.pl?gene=S100A12
GPR35	G Protein-Coupled Receptor 35	Protein Coding	Q9HC97	46	GC02P240605	14.9826	https://www.genecards.org/cgi-bin/carddisp.pl?gene=GPR35
ICAM1	Intercellular Adhesion Molecule 1	Protein Coding	P05362	53	GC19P095217	14.9587	https://www.genecards.org/cgi-bin/carddisp.pl?gene=ICAM1
HLA-DQB1	Major Histocompatibility Complex, Class II, DQ Beta 1	Protein Coding	P01920	46	GC06M087318	14.9302	https://www.genecards.org/cgi-bin/carddisp.pl?gene=HLA-DQB1
MIR31	MicroRNA 31	RNA Gene		21	GC09M022050	14.724	https://www.genecards.org/cgi-bin/carddisp.pl?gene=MIR31
IL2RA	Interleukin 2 Receptor Subunit Alpha	Protein Coding	P01589	54	GC10M006010	14.6751	https://www.genecards.org/cgi-bin/carddisp.pl?gene=IL2RA
APC	APC Regulator Of WNT Signaling Pathway	Protein Coding	P25054	53	GC05P112707	14.6433	https://www.genecards.org/cgi-bin/carddisp.pl?gene=APC
ATP4A	ATPase H+/K+ Transporting Subunit Alpha	Protein Coding	P20648	44	GC19M086285	14.5815	https://www.genecards.org/cgi-bin/carddisp.pl?gene=ATP4A
IL12B	Interleukin 12B	Protein Coding	P29460	48	GC05M159314	14.5722	https://www.genecards.org/cgi-bin/carddisp.pl?gene=IL12B
JAK2	Janus Kinase 2	Protein Coding	O60674	57	GC09P004985	14.5283	https://www.genecards.org/cgi-bin/carddisp.pl?gene=JAK2
CLDN2	Claudin 2	Protein Coding	P57739	45	GC0XP106900	14.3566	https://www.genecards.org/cgi-bin/carddisp.pl?gene=CLDN2
CD8A	CD8 Subunit Alpha	Protein Coding	P01732	51	GC02M086784	14.2963	https://www.genecards.org/cgi-bin/carddisp.pl?gene=CD8A
NOD1	Nucleotide Binding Oligomerization Domain Containing 1	Protein Coding	Q9Y239	46	GC07M030424	14.2789	https://www.genecards.org/cgi-bin/carddisp.pl?gene=NOD1
FASLG	Fas Ligand	Protein Coding	P48023	52	GC01P172659	14.2349	https://www.genecards.org/cgi-bin/carddisp.pl?gene=FASLG
VDR	Vitamin D Receptor	Protein Coding	P11473	53	GC12M047841	14.1194	https://www.genecards.org/cgi-bin/carddisp.pl?gene=VDR
PSTPIP1	Proline-Serine-Threonine Phosphatase Interacting Protein 1	Protein Coding	O43586	47	GC15P076993	14.0356	https://www.genecards.org/cgi-bin/carddisp.pl?gene=PSTPIP1
EGF	Epidermal Growth Factor	Protein Coding	P01133	54	GC04P109912	14.0236	https://www.genecards.org/cgi-bin/carddisp.pl?gene=EGF
FGF2	Fibroblast Growth Factor 2	Protein Coding	P09038	49	GC04P122826	13.8977	https://www.genecards.org/cgi-bin/carddisp.pl?gene=FGF2
CDKN2A	Cyclin Dependent Kinase Inhibitor 2A	Protein Coding	Q8N726	54	GC09M021967	13.755	https://www.genecards.org/cgi-bin/carddisp.pl?gene=CDKN2A
CERNA3	Competing Endogenous LncRNA 3 For MiR-645	RNA Gene		13	GC08P056096	13.7364	https://www.genecards.org/cgi-bin/carddisp.pl?gene=CERNA3
CAT	Catalase	Protein Coding	P04040	55	GC11P034460	13.6924	https://www.genecards.org/cgi-bin/carddisp.pl?gene=CAT
FMNL2	Formin Like 2	Protein Coding	Q96PY5	42	GC02P152335	13.609	https://www.genecards.org/cgi-bin/carddisp.pl?gene=FMNL2
F2	Coagulation Factor II, Thrombin	Protein Coding	P00734	53	GC11P047208	13.5544	https://www.genecards.org/cgi-bin/carddisp.pl?gene=F2
HLA-DQA1	Major Histocompatibility Complex, Class II, DQ Alpha 1	Protein Coding	P01909	46	GC06P118943	13.5047	https://www.genecards.org/cgi-bin/carddisp.pl?gene=HLA-DQA1
CCL2	C-C Motif Chemokine Ligand 2	Protein Coding	P13500	52	GC17P034255	13.4457	https://www.genecards.org/cgi-bin/carddisp.pl?gene=CCL2
MUC12	Mucin 12, Cell Surface Associated	Protein Coding	Q9UKN1	37	GC07P100969	13.3867	https://www.genecards.org/cgi-bin/carddisp.pl?gene=MUC12
ICOSLG	Inducible T Cell Costimulator Ligand	Protein Coding	O75144	45	GC21M044227	13.386	https://www.genecards.org/cgi-bin/carddisp.pl?gene=ICOSLG
LINC02605	Long Intergenic Non-Protein Coding RNA 2605	RNA Gene		13	GC08P078838	13.358	https://www.genecards.org/cgi-bin/carddisp.pl?gene=LINC02605
DUOX2	Dual Oxidase 2	Protein Coding	Q9NRD8	47	GC15M045092	13.348	https://www.genecards.org/cgi-bin/carddisp.pl?gene=DUOX2
DEFB4A	Defensin Beta 4A	Protein Coding	O15263	39	GC08P008591	13.3023	https://www.genecards.org/cgi-bin/carddisp.pl?gene=DEFB4A
FCGR2A	Fc Gamma Receptor IIa	Protein Coding	P12318	51	GC01P161505	13.2965	https://www.genecards.org/cgi-bin/carddisp.pl?gene=FCGR2A
BRAF	B-Raf Proto-Oncogene, Serine/Threonine Kinase	Protein Coding	P15056	57	GC07M140757	13.29	https://www.genecards.org/cgi-bin/carddisp.pl?gene=BRAF
LINC01672	Long Intergenic Non-Protein Coding RNA 1672	RNA Gene		13	GC01P008900	13.1773	https://www.genecards.org/cgi-bin/carddisp.pl?gene=LINC01672
PRKCQ	Protein Kinase C Theta	Protein Coding	Q04759	52	GC10M006775	13.0269	https://www.genecards.org/cgi-bin/carddisp.pl?gene=PRKCQ
IL21	Interleukin 21	Protein Coding	Q9HBE4	48	GC04M122612	12.9934	https://www.genecards.org/cgi-bin/carddisp.pl?gene=IL21
PIK3CA	Phosphatidylinositol-4,5-Bisphosphate 3-Kinase Catalytic Subunit Alpha	Protein Coding	P42336	55	GC03P179148	12.931	https://www.genecards.org/cgi-bin/carddisp.pl?gene=PIK3CA
MIR155	MicroRNA 155	RNA Gene		22	GC21P025573	12.9082	https://www.genecards.org/cgi-bin/carddisp.pl?gene=MIR155
CD40LG	CD40 Ligand	Protein Coding	P29965	53	GC0XP136649	12.8913	https://www.genecards.org/cgi-bin/carddisp.pl?gene=CD40LG
SOCS1	Suppressor Of Cytokine Signaling 1	Protein Coding	O15524	49	GC16M014457	12.8337	https://www.genecards.org/cgi-bin/carddisp.pl?gene=SOCS1
CHGA	Chromogranin A	Protein Coding	P10645	47	GC14P092972	12.8028	https://www.genecards.org/cgi-bin/carddisp.pl?gene=CHGA
NFE2L2	NFE2 Like BZIP Transcription Factor 2	Protein Coding	Q16236	54	GC02M177227	12.6677	https://www.genecards.org/cgi-bin/carddisp.pl?gene=NFE2L2
CDKN2B-AS1	CDKN2B Antisense RNA 1	RNA Gene		25	GC09P021994	12.5208	https://www.genecards.org/cgi-bin/carddisp.pl?gene=CDKN2B-AS1
MIR126	MicroRNA 126	RNA Gene		23	GC09P136670	12.5166	https://www.genecards.org/cgi-bin/carddisp.pl?gene=MIR126
TLR5	Toll Like Receptor 5	Protein Coding	O60602	50	GC01M223109	12.5164	https://www.genecards.org/cgi-bin/carddisp.pl?gene=TLR5
TIMP1	TIMP Metallopeptidase Inhibitor 1	Protein Coding	P01033	48	GC0XP053104	12.5027	https://www.genecards.org/cgi-bin/carddisp.pl?gene=TIMP1
CD14	CD14 Molecule	Protein Coding	P08571	50	GC05M140631	12.378	https://www.genecards.org/cgi-bin/carddisp.pl?gene=CD14
MTHFR	Methylenetetrahydrofolate Reductase	Protein Coding	P42898	51	GC01M011785	12.3139	https://www.genecards.org/cgi-bin/carddisp.pl?gene=MTHFR
IL1A	Interleukin 1 Alpha	Protein Coding	P01583	49	GC02M112773	12.2652	https://www.genecards.org/cgi-bin/carddisp.pl?gene=IL1A
IL23A	Interleukin 23 Subunit Alpha	Protein Coding	Q9NPF7	42	GC12P059099	12.22	https://www.genecards.org/cgi-bin/carddisp.pl?gene=IL23A
CSF2	Colony Stimulating Factor 2	Protein Coding	P04141	48	GC05P132073	12.2161	https://www.genecards.org/cgi-bin/carddisp.pl?gene=CSF2
TFF2	Trefoil Factor 2	Protein Coding	Q03403	44	GC21M042346	12.1893	https://www.genecards.org/cgi-bin/carddisp.pl?gene=TFF2
EGFR	Epidermal Growth Factor Receptor	Protein Coding	P00533	58	GC07P055019	12.1378	https://www.genecards.org/cgi-bin/carddisp.pl?gene=EGFR
LTA	Lymphotoxin Alpha	Protein Coding	P01374	46	GC06P118891	12.12	https://www.genecards.org/cgi-bin/carddisp.pl?gene=LTA
F5	Coagulation Factor V	Protein Coding	P12259	51	GC01M169511	12.1188	https://www.genecards.org/cgi-bin/carddisp.pl?gene=F5
MET	MET Proto-Oncogene, Receptor Tyrosine Kinase	Protein Coding	P08581	58	GC07P116672	12.0949	https://www.genecards.org/cgi-bin/carddisp.pl?gene=MET
MIF	Macrophage Migration Inhibitory Factor	Protein Coding	P14174	51	GC22P023894	12.0226	https://www.genecards.org/cgi-bin/carddisp.pl?gene=MIF
KRAS	KRAS Proto-Oncogene, GTPase	Protein Coding	P01116	56	GC12M027012	11.9891	https://www.genecards.org/cgi-bin/carddisp.pl?gene=KRAS
TCF4	Transcription Factor 4	Protein Coding	P15884	51	GC18M055222	11.9097	https://www.genecards.org/cgi-bin/carddisp.pl?gene=TCF4
IL6-AS1	IL6 Antisense RNA 1	RNA Gene		16	GC07M022820	11.8942	https://www.genecards.org/cgi-bin/carddisp.pl?gene=IL6-AS1
LOC126859963	BRD4-Independent Group 4 Enhancer GRCh37_chr7:22766269-22767468	Functional Element		3	GC07P022726	11.8942	https://www.genecards.org/cgi-bin/carddisp.pl?gene=LOC126859963
MIR142	MicroRNA 142	RNA Gene		22	GC17M058331	11.7943	https://www.genecards.org/cgi-bin/carddisp.pl?gene=MIR142
STAT1	Signal Transducer And Activator Of Transcription 1	Protein Coding	P42224	56	GC02M190908	11.7042	https://www.genecards.org/cgi-bin/carddisp.pl?gene=STAT1
F3	Coagulation Factor III, Tissue Factor	Protein Coding	P13726	49	GC01M094782	11.7039	https://www.genecards.org/cgi-bin/carddisp.pl?gene=F3
PDCD1	Programmed Cell Death 1	Protein Coding	Q15116	51	GC02M241849	11.6904	https://www.genecards.org/cgi-bin/carddisp.pl?gene=PDCD1
MMP3	Matrix Metallopeptidase 3	Protein Coding	P08254	53	GC11M102835	11.6227	https://www.genecards.org/cgi-bin/carddisp.pl?gene=MMP3
TFF3	Trefoil Factor 3	Protein Coding	Q07654	44	GC21M042311	11.613	https://www.genecards.org/cgi-bin/carddisp.pl?gene=TFF3
ATP12A	ATPase H+/K+ Transporting Non-Gastric Alpha2 Subunit	Protein Coding	P54707	45	GC13P024680	11.5431	https://www.genecards.org/cgi-bin/carddisp.pl?gene=ATP12A
S100A9	S100 Calcium Binding Protein A9	Protein Coding	P06702	47	GC01P153357	11.435	https://www.genecards.org/cgi-bin/carddisp.pl?gene=S100A9
IL12A	Interleukin 12A	Protein Coding	P29459	48	GC03P159988	11.4161	https://www.genecards.org/cgi-bin/carddisp.pl?gene=IL12A
ITGAM	Integrin Subunit Alpha M	Protein Coding	P11215	51	GC16P060874	11.3979	https://www.genecards.org/cgi-bin/carddisp.pl?gene=ITGAM
HLA-DRA	Major Histocompatibility Complex, Class II, DR Alpha	Protein Coding	P01903	48	GC06P032439	11.3973	https://www.genecards.org/cgi-bin/carddisp.pl?gene=HLA-DRA
PALB2	Partner And Localizer Of BRCA2	Protein Coding	Q86YC2	48	GC16M023603	11.3863	https://www.genecards.org/cgi-bin/carddisp.pl?gene=PALB2
RNASE3	Ribonuclease A Family Member 3	Protein Coding	P12724	44	GC14P020891	11.3742	https://www.genecards.org/cgi-bin/carddisp.pl?gene=RNASE3
SERPINC1	Serpin Family C Member 1	Protein Coding	P01008	53	GC01M174856	11.3289	https://www.genecards.org/cgi-bin/carddisp.pl?gene=SERPINC1
C4A	Complement C4A (Rodgers Blood Group)	Protein Coding	P0C0L4	47	GC06P118928	11.301	https://www.genecards.org/cgi-bin/carddisp.pl?gene=C4A
HLA-A	Major Histocompatibility Complex, Class I, A	Protein Coding	P04439	48	GC06P118852	11.2039	https://www.genecards.org/cgi-bin/carddisp.pl?gene=HLA-A
NCF4	Neutrophil Cytosolic Factor 4	Protein Coding	Q15080	51	GC22P036860	11.1342	https://www.genecards.org/cgi-bin/carddisp.pl?gene=NCF4
RIPK1	Receptor Interacting Serine/Threonine Kinase 1	Protein Coding	Q13546	53	GC06P003825	11.1032	https://www.genecards.org/cgi-bin/carddisp.pl?gene=RIPK1
TNFRSF1B	TNF Receptor Superfamily Member 1B	Protein Coding	P20333	52	GC01P012599	11.0516	https://www.genecards.org/cgi-bin/carddisp.pl?gene=TNFRSF1B
IFNGR1	Interferon Gamma Receptor 1	Protein Coding	P15260	54	GC06M137197	11.0216	https://www.genecards.org/cgi-bin/carddisp.pl?gene=IFNGR1
SLC26A3	Solute Carrier Family 26 Member 3	Protein Coding	P40879	50	GC07M107765	10.9467	https://www.genecards.org/cgi-bin/carddisp.pl?gene=SLC26A3
CCR1	C-C Motif Chemokine Receptor 1	Protein Coding	P32246	47	GC03M046218	10.9297	https://www.genecards.org/cgi-bin/carddisp.pl?gene=CCR1
CDKN1A	Cyclin Dependent Kinase Inhibitor 1A	Protein Coding	P38936	53	GC06P119063	10.8408	https://www.genecards.org/cgi-bin/carddisp.pl?gene=CDKN1A
CARD8	Caspase Recruitment Domain Family Member 8	Protein Coding	Q9Y2G2	43	GC19M085794	10.8323	https://www.genecards.org/cgi-bin/carddisp.pl?gene=CARD8
CALCA	Calcitonin Related Polypeptide Alpha	Protein Coding	P06881	47	GC11M014966	10.8124	https://www.genecards.org/cgi-bin/carddisp.pl?gene=CALCA
ADA2	Adenosine Deaminase 2	Protein Coding	Q9NZK5	45	GC22M017289	10.7886	https://www.genecards.org/cgi-bin/carddisp.pl?gene=ADA2
CSF3	Colony Stimulating Factor 3	Protein Coding	P09919	44	GC17P040015	10.7356	https://www.genecards.org/cgi-bin/carddisp.pl?gene=CSF3
IL7R	Interleukin 7 Receptor	Protein Coding	P16871	50	GC05P035852	10.7196	https://www.genecards.org/cgi-bin/carddisp.pl?gene=IL7R
INS	Insulin	Protein Coding	P01308	51	GC11M002159	10.6648	https://www.genecards.org/cgi-bin/carddisp.pl?gene=INS
IL17F	Interleukin 17F	Protein Coding	Q96PD4	46	GC06M087631	10.6575	https://www.genecards.org/cgi-bin/carddisp.pl?gene=IL17F
MICA	MHC Class I Polypeptide-Related Sequence A	Protein Coding	Q29983	42	GC06P031399	10.6571	https://www.genecards.org/cgi-bin/carddisp.pl?gene=MICA
HLA-C	Major Histocompatibility Complex, Class I, C	Protein Coding	P10321	47	GC06M087164	10.6435	https://www.genecards.org/cgi-bin/carddisp.pl?gene=HLA-C
MADCAM1	Mucosal Vascular Addressin Cell Adhesion Molecule 1	Protein Coding	Q13477	44	GC19P094709	10.6336	https://www.genecards.org/cgi-bin/carddisp.pl?gene=MADCAM1
MVK	Mevalonate Kinase	Protein Coding	Q03426	51	GC12P109573	10.629	https://www.genecards.org/cgi-bin/carddisp.pl?gene=MVK
PDGFB	Platelet Derived Growth Factor Subunit B	Protein Coding	P01127	54	GC22M073492	10.586	https://www.genecards.org/cgi-bin/carddisp.pl?gene=PDGFB
CXCL10	C-X-C Motif Chemokine Ligand 10	Protein Coding	P02778	48	GC04M076021	10.5822	https://www.genecards.org/cgi-bin/carddisp.pl?gene=CXCL10
NFATC1	Nuclear Factor Of Activated T Cells 1	Protein Coding	O95644	51	GC18P079395	10.5577	https://www.genecards.org/cgi-bin/carddisp.pl?gene=NFATC1
TFF1	Trefoil Factor 1	Protein Coding	P04155	46	GC21M042362	10.5574	https://www.genecards.org/cgi-bin/carddisp.pl?gene=TFF1
MIR223	MicroRNA 223	RNA Gene		22	GC0XP066018	10.5407	https://www.genecards.org/cgi-bin/carddisp.pl?gene=MIR223
CTSG	Cathepsin G	Protein Coding	P08311	48	GC14M024573	10.5382	https://www.genecards.org/cgi-bin/carddisp.pl?gene=CTSG
CCND1	Cyclin D1	Protein Coding	P24385	57	GC11P069641	10.508	https://www.genecards.org/cgi-bin/carddisp.pl?gene=CCND1
MIR146B	MicroRNA 146b	RNA Gene		22	GC10P102436	10.4913	https://www.genecards.org/cgi-bin/carddisp.pl?gene=MIR146B
MIR125A	MicroRNA 125a	RNA Gene		22	GC19P096470	10.4866	https://www.genecards.org/cgi-bin/carddisp.pl?gene=MIR125A
CCL11	C-C Motif Chemokine Ligand 11	Protein Coding	P51671	48	GC17P034285	10.3984	https://www.genecards.org/cgi-bin/carddisp.pl?gene=CCL11
BAX	BCL2 Associated X, Apoptosis Regulator	Protein Coding	Q07812	54	GC19P048954	10.3965	https://www.genecards.org/cgi-bin/carddisp.pl?gene=BAX
PTPN2	Protein Tyrosine Phosphatase Non-Receptor Type 2	Protein Coding	P17706	50	GC18M031961	10.3765	https://www.genecards.org/cgi-bin/carddisp.pl?gene=PTPN2
LCN2	Lipocalin 2	Protein Coding	P80188	48	GC09P128149	10.3054	https://www.genecards.org/cgi-bin/carddisp.pl?gene=LCN2
RNF186	Ring Finger Protein 186	Protein Coding	Q9NXI6	35	GC01M019814	10.3024	https://www.genecards.org/cgi-bin/carddisp.pl?gene=RNF186
HGF	Hepatocyte Growth Factor	Protein Coding	P14210	55	GC07M081699	10.2648	https://www.genecards.org/cgi-bin/carddisp.pl?gene=HGF
PTPRC	Protein Tyrosine Phosphatase Receptor Type C	Protein Coding	P08575	55	GC01P198607	10.24	https://www.genecards.org/cgi-bin/carddisp.pl?gene=PTPRC
XIAP	X-Linked Inhibitor Of Apoptosis	Protein Coding	P98170	55	GC0XP123859	10.2176	https://www.genecards.org/cgi-bin/carddisp.pl?gene=XIAP
TMX2-CTNND1	TMX2-CTNND1 Readthrough (NMD Candidate)	RNA Gene		17	GC11P057712	10.1378	https://www.genecards.org/cgi-bin/carddisp.pl?gene=TMX2-CTNND1
CIITA	Class II Major Histocompatibility Complex Transactivator	Protein Coding	P33076	47	GC16P060032	10.0961	https://www.genecards.org/cgi-bin/carddisp.pl?gene=CIITA
ERAP1	Endoplasmic Reticulum Aminopeptidase 1	Protein Coding	Q9NZ08	49	GC05M096760	10.0835	https://www.genecards.org/cgi-bin/carddisp.pl?gene=ERAP1
LINC-ROR	Long Intergenic Non-Protein Coding RNA, Regulator Of Reprogramming	RNA Gene		17	GC18M057054	10.0367	https://www.genecards.org/cgi-bin/carddisp.pl?gene=LINC-ROR
TP63	Tumor Protein P63	Protein Coding	Q9H3D4	50	GC03P189598	10.0004	https://www.genecards.org/cgi-bin/carddisp.pl?gene=TP63
HRAS	HRas Proto-Oncogene, GTPase	Protein Coding	P01112	55	GC11M009562	9.96885	https://www.genecards.org/cgi-bin/carddisp.pl?gene=HRAS
TLR9	Toll Like Receptor 9	Protein Coding	Q9NR96	48	GC03M053281	9.9592	https://www.genecards.org/cgi-bin/carddisp.pl?gene=TLR9
MMP2	Matrix Metallopeptidase 2	Protein Coding	P08253	56	GC16P061423	9.86243	https://www.genecards.org/cgi-bin/carddisp.pl?gene=MMP2
MIR195	MicroRNA 195	RNA Gene		20	GC17M015301	9.82111	https://www.genecards.org/cgi-bin/carddisp.pl?gene=MIR195
TYK2	Tyrosine Kinase 2	Protein Coding	P29597	56	GC19M010350	9.80521	https://www.genecards.org/cgi-bin/carddisp.pl?gene=TYK2
VCAM1	Vascular Cell Adhesion Molecule 1	Protein Coding	P19320	50	GC01P100719	9.80439	https://www.genecards.org/cgi-bin/carddisp.pl?gene=VCAM1
KRT7	Keratin 7	Protein Coding	P08729	45	GC12P052232	9.79445	https://www.genecards.org/cgi-bin/carddisp.pl?gene=KRT7
WAS	WASP Actin Nucleation Promoting Factor	Protein Coding	P42768	51	GC0XP048676	9.7591	https://www.genecards.org/cgi-bin/carddisp.pl?gene=WAS
CCK	Cholecystokinin	Protein Coding	P06307	45	GC03M042274	9.69597	https://www.genecards.org/cgi-bin/carddisp.pl?gene=CCK
TAC1	Tachykinin Precursor 1	Protein Coding	P20366	44	GC07P097734	9.68865	https://www.genecards.org/cgi-bin/carddisp.pl?gene=TAC1
CD80	CD80 Molecule	Protein Coding	P33681	47	GC03M119524	9.68605	https://www.genecards.org/cgi-bin/carddisp.pl?gene=CD80
SPP1	Secreted Phosphoprotein 1	Protein Coding	P10451	49	GC04P087975	9.66641	https://www.genecards.org/cgi-bin/carddisp.pl?gene=SPP1
CYBC1	Cytochrome B-245 Chaperone 1	Protein Coding	Q9BQA9	38	GC17M082443	9.65778	https://www.genecards.org/cgi-bin/carddisp.pl?gene=CYBC1
PLG	Plasminogen	Protein Coding	P00747	53	GC06P160702	9.62368	https://www.genecards.org/cgi-bin/carddisp.pl?gene=PLG
POLD1	DNA Polymerase Delta 1, Catalytic Subunit	Protein Coding	P28340	50	GC19P096406	9.60841	https://www.genecards.org/cgi-bin/carddisp.pl?gene=POLD1
MICB	MHC Class I Polypeptide-Related Sequence B	Protein Coding	Q29980	44	GC06P118888	9.60436	https://www.genecards.org/cgi-bin/carddisp.pl?gene=MICB
ITGB2	Integrin Subunit Beta 2	Protein Coding	P05107	54	GC21M044885	9.5703	https://www.genecards.org/cgi-bin/carddisp.pl?gene=ITGB2
APOH	Apolipoprotein H	Protein Coding	P02749	48	GC17M066212	9.55342	https://www.genecards.org/cgi-bin/carddisp.pl?gene=APOH
FGFR2	Fibroblast Growth Factor Receptor 2	Protein Coding	P21802	59	GC10M121478	9.53577	https://www.genecards.org/cgi-bin/carddisp.pl?gene=FGFR2
CLDN18	Claudin 18	Protein Coding	P56856	47	GC03P137998	9.52618	https://www.genecards.org/cgi-bin/carddisp.pl?gene=CLDN18
SOD1	Superoxide Dismutase 1	Protein Coding	P00441	56	GC21P031659	9.48874	https://www.genecards.org/cgi-bin/carddisp.pl?gene=SOD1
HP	Haptoglobin	Protein Coding	P00738	49	GC16P074037	9.45061	https://www.genecards.org/cgi-bin/carddisp.pl?gene=HP
NKX2-3	NK2 Homeobox 3	Protein Coding	Q8TAU0	40	GC10P099532	9.42457	https://www.genecards.org/cgi-bin/carddisp.pl?gene=NKX2-3
CASP1	Caspase 1	Protein Coding	P29466	52	GC11M105025	9.41164	https://www.genecards.org/cgi-bin/carddisp.pl?gene=CASP1
SERPINE1	Serpin Family E Member 1	Protein Coding	P05121	54	GC07P101127	9.40179	https://www.genecards.org/cgi-bin/carddisp.pl?gene=SERPINE1
IL11	Interleukin 11	Protein Coding	P20809	45	GC19M055364	9.38108	https://www.genecards.org/cgi-bin/carddisp.pl?gene=IL11
SELE	Selectin E	Protein Coding	P16581	47	GC01M169722	9.36754	https://www.genecards.org/cgi-bin/carddisp.pl?gene=SELE
CYLD-AS1	CYLD Antisense RNA 1	RNA Gene		15	GC16M050736	9.34706	https://www.genecards.org/cgi-bin/carddisp.pl?gene=CYLD-AS1
DEFA5	Defensin Alpha 5	Protein Coding	Q01523	41	GC08M007057	9.34417	https://www.genecards.org/cgi-bin/carddisp.pl?gene=DEFA5
PEPD	Peptidase D	Protein Coding	P12955	49	GC19M033386	9.30736	https://www.genecards.org/cgi-bin/carddisp.pl?gene=PEPD
HMOX1	Heme Oxygenase 1	Protein Coding	P09601	55	GC22P035380	9.28583	https://www.genecards.org/cgi-bin/carddisp.pl?gene=HMOX1
CYP3A4	Cytochrome P450 Family 3 Subfamily A Member 4	Protein Coding	P08684	52	GC07M099871	9.2856	https://www.genecards.org/cgi-bin/carddisp.pl?gene=CYP3A4
KLRC4	Killer Cell Lectin Like Receptor C4	Protein Coding	O43908	40	GC12M026829	9.27853	https://www.genecards.org/cgi-bin/carddisp.pl?gene=KLRC4
MUC5AC	Mucin 5AC, Oligomeric Mucus/Gel-Forming	Protein Coding	P98088	43	GC11P005752	9.27826	https://www.genecards.org/cgi-bin/carddisp.pl?gene=MUC5AC
PTEN	Phosphatase And Tensin Homolog	Protein Coding	P60484	55	GC10P104451	9.22022	https://www.genecards.org/cgi-bin/carddisp.pl?gene=PTEN
NGF	Nerve Growth Factor	Protein Coding	P01138	54	GC01M115285	9.21232	https://www.genecards.org/cgi-bin/carddisp.pl?gene=NGF
IL19	Interleukin 19	Protein Coding	Q9UHD0	44	GC01P206770	9.20406	https://www.genecards.org/cgi-bin/carddisp.pl?gene=IL19
CXCL1	C-X-C Motif Chemokine Ligand 1	Protein Coding	P09341	46	GC04P073869	9.18646	https://www.genecards.org/cgi-bin/carddisp.pl?gene=CXCL1
ERBB2	Erb-B2 Receptor Tyrosine Kinase 2	Protein Coding	P04626	58	GC17P039687	9.16722	https://www.genecards.org/cgi-bin/carddisp.pl?gene=ERBB2
SCT	Secretin	Protein Coding	P09683	36	GC11M000626	9.14341	https://www.genecards.org/cgi-bin/carddisp.pl?gene=SCT
MIR192	MicroRNA 192	RNA Gene		22	GC11M064891	9.13705	https://www.genecards.org/cgi-bin/carddisp.pl?gene=MIR192
MIR141	MicroRNA 141	RNA Gene		22	GC12P033756	9.10643	https://www.genecards.org/cgi-bin/carddisp.pl?gene=MIR141
RIPK2	Receptor Interacting Serine/Threonine Kinase 2	Protein Coding	O43353	50	GC08P089876	9.09178	https://www.genecards.org/cgi-bin/carddisp.pl?gene=RIPK2
CCL20	C-C Motif Chemokine Ligand 20	Protein Coding	P78556	46	GC02P227846	9.06328	https://www.genecards.org/cgi-bin/carddisp.pl?gene=CCL20
DLG5	Discs Large MAGUK Scaffold Protein 5	Protein Coding	Q8TDM6	43	GC10M077790	9.05685	https://www.genecards.org/cgi-bin/carddisp.pl?gene=DLG5
CP	Ceruloplasmin	Protein Coding	P00450	52	GC03M149162	9.05646	https://www.genecards.org/cgi-bin/carddisp.pl?gene=CP
MIR24-1	MicroRNA 24-1	RNA Gene		19	GC09P095086	9.02862	https://www.genecards.org/cgi-bin/carddisp.pl?gene=MIR24-1
SOCS3	Suppressor Of Cytokine Signaling 3	Protein Coding	O14543	47	GC17M078356	8.99094	https://www.genecards.org/cgi-bin/carddisp.pl?gene=SOCS3
PTGER4	Prostaglandin E Receptor 4	Protein Coding	P35408	50	GC05P040679	8.97239	https://www.genecards.org/cgi-bin/carddisp.pl?gene=PTGER4
MBL2	Mannose Binding Lectin 2	Protein Coding	P11226	50	GC10M052760	8.93505	https://www.genecards.org/cgi-bin/carddisp.pl?gene=MBL2
CCR5	C-C Motif Chemokine Receptor 5	Protein Coding	P51681	50	GC03P054799	8.91738	https://www.genecards.org/cgi-bin/carddisp.pl?gene=CCR5
GRP	Gastrin Releasing Peptide	Protein Coding	P07492	44	GC18P059220	8.89186	https://www.genecards.org/cgi-bin/carddisp.pl?gene=GRP
HNF4A	Hepatocyte Nuclear Factor 4 Alpha	Protein Coding	P41235	53	GC20P044355	8.88072	https://www.genecards.org/cgi-bin/carddisp.pl?gene=HNF4A
BCL2	BCL2 Apoptosis Regulator	Protein Coding	P10415	54	GC18M063123	8.76076	https://www.genecards.org/cgi-bin/carddisp.pl?gene=BCL2
OTUD3	OTU Deubiquitinase 3	Protein Coding	Q5T2D3	37	GC01P019881	8.75225	https://www.genecards.org/cgi-bin/carddisp.pl?gene=OTUD3
BPI	Bactericidal Permeability Increasing Protein	Protein Coding	P17213	45	GC20P038304	8.73454	https://www.genecards.org/cgi-bin/carddisp.pl?gene=BPI
MIR145	MicroRNA 145	RNA Gene		24	GC05P149430	8.73426	https://www.genecards.org/cgi-bin/carddisp.pl?gene=MIR145
ACE	Angiotensin I Converting Enzyme	Protein Coding	P12821	55	GC17P063477	8.73198	https://www.genecards.org/cgi-bin/carddisp.pl?gene=ACE
MIR146A	MicroRNA 146a	RNA Gene		23	GC05P160485	8.71259	https://www.genecards.org/cgi-bin/carddisp.pl?gene=MIR146A
IGF1	Insulin Like Growth Factor 1	Protein Coding	P05019	52	GC12M102395	8.63278	https://www.genecards.org/cgi-bin/carddisp.pl?gene=IGF1
NEAT1	Nuclear Paraspeckle Assembly Transcript 1	RNA Gene		26	GC11P081946	8.62873	https://www.genecards.org/cgi-bin/carddisp.pl?gene=NEAT1
RET	Ret Proto-Oncogene	Protein Coding	P07949	58	GC10P043899	8.61074	https://www.genecards.org/cgi-bin/carddisp.pl?gene=RET
VWF	Von Willebrand Factor	Protein Coding	P04275	52	GC12M006422	8.59307	https://www.genecards.org/cgi-bin/carddisp.pl?gene=VWF
CD79A	CD79a Molecule	Protein Coding	P11912	51	GC19P041877	8.58579	https://www.genecards.org/cgi-bin/carddisp.pl?gene=CD79A
GSTP1	Glutathione S-Transferase Pi 1	Protein Coding	P09211	53	GC11P067583	8.56728	https://www.genecards.org/cgi-bin/carddisp.pl?gene=GSTP1
BACH2	BTB Domain And CNC Homolog 2	Protein Coding	Q9BYV9	46	GC06M089926	8.56707	https://www.genecards.org/cgi-bin/carddisp.pl?gene=BACH2
CDX2	Caudal Type Homeobox 2	Protein Coding	Q99626	45	GC13M027962	8.56614	https://www.genecards.org/cgi-bin/carddisp.pl?gene=CDX2
IL1RAPL2	Interleukin 1 Receptor Accessory Protein Like 2	Protein Coding	Q9NP60	42	GC0XP104566	8.56322	https://www.genecards.org/cgi-bin/carddisp.pl?gene=IL1RAPL2
LGALS3	Galectin 3	Protein Coding	P17931	48	GC14P055124	8.55207	https://www.genecards.org/cgi-bin/carddisp.pl?gene=LGALS3
CYLD	CYLD Lysine 63 Deubiquitinase	Protein Coding	Q9NQC7	51	GC16P050742	8.54503	https://www.genecards.org/cgi-bin/carddisp.pl?gene=CYLD
CLDN4	Claudin 4	Protein Coding	O14493	45	GC07P073799	8.52962	https://www.genecards.org/cgi-bin/carddisp.pl?gene=CLDN4
GAS5	Growth Arrest Specific 5	RNA Gene		25	GC01M173947	8.5244	https://www.genecards.org/cgi-bin/carddisp.pl?gene=GAS5
CDKN1B	Cyclin Dependent Kinase Inhibitor 1B	Protein Coding	P46527	52	GC12P033950	8.51952	https://www.genecards.org/cgi-bin/carddisp.pl?gene=CDKN1B
JAK1	Janus Kinase 1	Protein Coding	P23458	57	GC01M064833	8.50706	https://www.genecards.org/cgi-bin/carddisp.pl?gene=JAK1
RAC1	Rac Family Small GTPase 1	Protein Coding	P63000	52	GC07P009178	8.5069	https://www.genecards.org/cgi-bin/carddisp.pl?gene=RAC1
H2AC18	H2A Clustered Histone 18	Protein Coding	Q6FI13	33	GC01M158545	8.47519	https://www.genecards.org/cgi-bin/carddisp.pl?gene=H2AC18
MIR200C	MicroRNA 200c	RNA Gene		23	GC12P033755	8.47443	https://www.genecards.org/cgi-bin/carddisp.pl?gene=MIR200C
IL33	Interleukin 33	Protein Coding	O95760	42	GC09P008651	8.45936	https://www.genecards.org/cgi-bin/carddisp.pl?gene=IL33
UBAC2	UBA Domain Containing 2	Protein Coding	Q8NBM4	41	GC13P099200	8.42678	https://www.genecards.org/cgi-bin/carddisp.pl?gene=UBAC2
MALAT1	Metastasis Associated Lung Adenocarcinoma Transcript 1	RNA Gene		25	GC11P081952	8.42307	https://www.genecards.org/cgi-bin/carddisp.pl?gene=MALAT1
PTPN11	Protein Tyrosine Phosphatase Non-Receptor Type 11	Protein Coding	Q06124	57	GC12P112418	8.42046	https://www.genecards.org/cgi-bin/carddisp.pl?gene=PTPN11
MIR221	MicroRNA 221	RNA Gene		21	GC0XM045746	8.41786	https://www.genecards.org/cgi-bin/carddisp.pl?gene=MIR221
IL15	Interleukin 15	Protein Coding	P40933	46	GC04P141636	8.40441	https://www.genecards.org/cgi-bin/carddisp.pl?gene=IL15
XDH	Xanthine Dehydrogenase	Protein Coding	P47989	51	GC02M031334	8.39703	https://www.genecards.org/cgi-bin/carddisp.pl?gene=XDH
TGFA	Transforming Growth Factor Alpha	Protein Coding	P01135	50	GC02M070447	8.39486	https://www.genecards.org/cgi-bin/carddisp.pl?gene=TGFA
MIR215	MicroRNA 215	RNA Gene		20	GC01M220117	8.38555	https://www.genecards.org/cgi-bin/carddisp.pl?gene=MIR215
CARMIL2	Capping Protein Regulator And Myosin 1 Linker 2	Protein Coding	Q6F5E8	39	GC16P067644	8.35247	https://www.genecards.org/cgi-bin/carddisp.pl?gene=CARMIL2
FUT2	Fucosyltransferase 2	Protein Coding	Q10981	48	GC19P048695	8.3381	https://www.genecards.org/cgi-bin/carddisp.pl?gene=FUT2
FCGR3B	Fc Gamma Receptor IIIb	Protein Coding	O75015	47	GC01M161623	8.30053	https://www.genecards.org/cgi-bin/carddisp.pl?gene=FCGR3B
PUS10	Pseudouridine Synthase 10	Protein Coding	Q3MIT2	40	GC02M060940	8.29979	https://www.genecards.org/cgi-bin/carddisp.pl?gene=PUS10
MIR214	MicroRNA 214	RNA Gene		23	GC01M172234	8.28365	https://www.genecards.org/cgi-bin/carddisp.pl?gene=MIR214
MIR143	MicroRNA 143	RNA Gene		25	GC05P149833	8.27659	https://www.genecards.org/cgi-bin/carddisp.pl?gene=MIR143
FGFR3	Fibroblast Growth Factor Receptor 3	Protein Coding	P22607	58	GC04P002600	8.25904	https://www.genecards.org/cgi-bin/carddisp.pl?gene=FGFR3
MEG3	Maternally Expressed 3	RNA Gene		29	GC14P114433	8.25598	https://www.genecards.org/cgi-bin/carddisp.pl?gene=MEG3
CYP2D6	Cytochrome P450 Family 2 Subfamily D Member 6	Protein Coding	P10635	50	GC22M042126	8.23664	https://www.genecards.org/cgi-bin/carddisp.pl?gene=CYP2D6
GSDMB	Gasdermin B	Protein Coding	Q8TAX9	38	GC17M039904	8.23557	https://www.genecards.org/cgi-bin/carddisp.pl?gene=GSDMB
IGF2	Insulin Like Growth Factor 2	Protein Coding	P01344	52	GC11M009655	8.21602	https://www.genecards.org/cgi-bin/carddisp.pl?gene=IGF2
LAMB1	Laminin Subunit Beta 1	Protein Coding	P07942	53	GC07M107923	8.19727	https://www.genecards.org/cgi-bin/carddisp.pl?gene=LAMB1
EPX	Eosinophil Peroxidase	Protein Coding	P11678	47	GC17P058192	8.18697	https://www.genecards.org/cgi-bin/carddisp.pl?gene=EPX
NAT2	N-Acetyltransferase 2	Protein Coding	P11245	45	GC08P018391	8.17737	https://www.genecards.org/cgi-bin/carddisp.pl?gene=NAT2
MIR320A	MicroRNA 320a	RNA Gene		22	GC08M022296	8.1723	https://www.genecards.org/cgi-bin/carddisp.pl?gene=MIR320A
LRBA	LPS Responsive Beige-Like Anchor Protein	Protein Coding	P50851	45	GC04M150264	8.16147	https://www.genecards.org/cgi-bin/carddisp.pl?gene=LRBA
BDNF-AS	BDNF Antisense RNA	RNA Gene		22	GC11P027466	8.15633	https://www.genecards.org/cgi-bin/carddisp.pl?gene=BDNF-AS
GSTM1	Glutathione S-Transferase Mu 1	Protein Coding	P09488	46	GC01P109687	8.15254	https://www.genecards.org/cgi-bin/carddisp.pl?gene=GSTM1
GHRL	Ghrelin And Obestatin Prepropeptide	Protein Coding	Q9UBU3	45	GC03M010285	8.14282	https://www.genecards.org/cgi-bin/carddisp.pl?gene=GHRL
MIR34A	MicroRNA 34a	RNA Gene		23	GC01M011962	8.13944	https://www.genecards.org/cgi-bin/carddisp.pl?gene=MIR34A
MIR29A	MicroRNA 29a	RNA Gene		22	GC07M130876	8.13498	https://www.genecards.org/cgi-bin/carddisp.pl?gene=MIR29A
MIR139	MicroRNA 139	RNA Gene		22	GC11M072615	8.10871	https://www.genecards.org/cgi-bin/carddisp.pl?gene=MIR139
NTRK1	Neurotrophic Receptor Tyrosine Kinase 1	Protein Coding	P04629	53	GC01P156815	8.08053	https://www.genecards.org/cgi-bin/carddisp.pl?gene=NTRK1
ATM	ATM Serine/Threonine Kinase	Protein Coding	Q13315	57	GC11P108222	8.07713	https://www.genecards.org/cgi-bin/carddisp.pl?gene=ATM
RHOA	Ras Homolog Family Member A	Protein Coding	P61586	53	GC03M049359	8.07388	https://www.genecards.org/cgi-bin/carddisp.pl?gene=RHOA
VIP	Vasoactive Intestinal Peptide	Protein Coding	P01282	48	GC06P152750	8.06941	https://www.genecards.org/cgi-bin/carddisp.pl?gene=VIP
CXCL2	C-X-C Motif Chemokine Ligand 2	Protein Coding	P19875	43	GC04M074097	8.05761	https://www.genecards.org/cgi-bin/carddisp.pl?gene=CXCL2
PLA2G2A	Phospholipase A2 Group IIA	Protein Coding	P14555	50	GC01M019975	8.05375	https://www.genecards.org/cgi-bin/carddisp.pl?gene=PLA2G2A
IL26	Interleukin 26	Protein Coding	Q9NPH9	39	GC12M068201	8.04083	https://www.genecards.org/cgi-bin/carddisp.pl?gene=IL26
NCF1	Neutrophil Cytosolic Factor 1	Protein Coding	P14598	50	GC07P082786	8.01732	https://www.genecards.org/cgi-bin/carddisp.pl?gene=NCF1
RTEL1	Regulator Of Telomere Elongation Helicase 1	Protein Coding	Q9NZ71	45	GC20P066087	7.99763	https://www.genecards.org/cgi-bin/carddisp.pl?gene=RTEL1
FCGR3A	Fc Gamma Receptor IIIa	Protein Coding	P08637	50	GC01M161541	7.99645	https://www.genecards.org/cgi-bin/carddisp.pl?gene=FCGR3A
ELF4	E74 Like ETS Transcription Factor 4	Protein Coding	Q99607	45	GC0XM130064	7.9856	https://www.genecards.org/cgi-bin/carddisp.pl?gene=ELF4
CD40	CD40 Molecule	Protein Coding	P25942	54	GC20P046118	7.98525	https://www.genecards.org/cgi-bin/carddisp.pl?gene=CD40
NR1I2	Nuclear Receptor Subfamily 1 Group I Member 2	Protein Coding	O75469	47	GC03P119780	7.95893	https://www.genecards.org/cgi-bin/carddisp.pl?gene=NR1I2
SLC37A4	Solute Carrier Family 37 Member 4	Protein Coding	O43826	46	GC11M120765	7.95807	https://www.genecards.org/cgi-bin/carddisp.pl?gene=SLC37A4
FGF7	Fibroblast Growth Factor 7	Protein Coding	P21781	47	GC15P049423	7.94029	https://www.genecards.org/cgi-bin/carddisp.pl?gene=FGF7
SEMA4D	Semaphorin 4D	Protein Coding	Q92854	51	GC09M089360	7.92249	https://www.genecards.org/cgi-bin/carddisp.pl?gene=SEMA4D
ITGA4	Integrin Subunit Alpha 4	Protein Coding	P13612	52	GC02P181456	7.92086	https://www.genecards.org/cgi-bin/carddisp.pl?gene=ITGA4
CD55	CD55 Molecule (Cromer Blood Group)	Protein Coding	P08174	52	GC01P207321	7.90162	https://www.genecards.org/cgi-bin/carddisp.pl?gene=CD55
MUC1	Mucin 1, Cell Surface Associated	Protein Coding	P15941	52	GC01M155185	7.89962	https://www.genecards.org/cgi-bin/carddisp.pl?gene=MUC1
HIF1A	Hypoxia Inducible Factor 1 Subunit Alpha	Protein Coding	Q16665	52	GC14P061695	7.88064	https://www.genecards.org/cgi-bin/carddisp.pl?gene=HIF1A
CHI3L1	Chitinase 3 Like 1	Protein Coding	P36222	48	GC01M203148	7.8673	https://www.genecards.org/cgi-bin/carddisp.pl?gene=CHI3L1
DLD	Dihydrolipoamide Dehydrogenase	Protein Coding	P09622	52	GC07P107896	7.86267	https://www.genecards.org/cgi-bin/carddisp.pl?gene=DLD
ALOX5	Arachidonate 5-Lipoxygenase	Protein Coding	P09917	51	GC10P045374	7.82259	https://www.genecards.org/cgi-bin/carddisp.pl?gene=ALOX5
RUNX3	RUNX Family Transcription Factor 3	Protein Coding	Q13761	47	GC01M024899	7.82116	https://www.genecards.org/cgi-bin/carddisp.pl?gene=RUNX3
EPCAM	Epithelial Cell Adhesion Molecule	Protein Coding	P16422	52	GC02P047345	7.78904	https://www.genecards.org/cgi-bin/carddisp.pl?gene=EPCAM
BRINP3	BMP/Retinoic Acid Inducible Neural Specific 3	Protein Coding	Q76B58	35	GC01M190067	7.77999	https://www.genecards.org/cgi-bin/carddisp.pl?gene=BRINP3
HLA-DRB9	Major Histocompatibility Complex, Class II, DR Beta 9 (Pseudogene)	Pseudogene		14	GC06M087304	7.77037	https://www.genecards.org/cgi-bin/carddisp.pl?gene=HLA-DRB9
F2RL1	F2R Like Trypsin Receptor 1	Protein Coding	P55085	47	GC05P076818	7.75755	https://www.genecards.org/cgi-bin/carddisp.pl?gene=F2RL1
TUG1	Taurine Up-Regulated 1	Protein Coding	A0A6I8PU40	26	GC22P030969	7.74808	https://www.genecards.org/cgi-bin/carddisp.pl?gene=TUG1
SNHG5	Small Nucleolar RNA Host Gene 5	RNA Gene		22	GC06M085650	7.72973	https://www.genecards.org/cgi-bin/carddisp.pl?gene=SNHG5
PYY	Peptide YY	Protein Coding	P10082	45	GC17M043952	7.70509	https://www.genecards.org/cgi-bin/carddisp.pl?gene=PYY
ITGAL	Integrin Subunit Alpha L	Protein Coding	P20701	50	GC16P030472	7.69767	https://www.genecards.org/cgi-bin/carddisp.pl?gene=ITGAL
MIR140	MicroRNA 140	RNA Gene		25	GC16P069934	7.69724	https://www.genecards.org/cgi-bin/carddisp.pl?gene=MIR140
PLA2G2E	Phospholipase A2 Group IIE	Protein Coding	Q9NZK7	40	GC01M019920	7.69551	https://www.genecards.org/cgi-bin/carddisp.pl?gene=PLA2G2E
CXCR2	C-X-C Motif Chemokine Receptor 2	Protein Coding	P25025	54	GC02P218125	7.66451	https://www.genecards.org/cgi-bin/carddisp.pl?gene=CXCR2
GCG	Glucagon	Protein Coding	P01275	45	GC02M162142	7.66409	https://www.genecards.org/cgi-bin/carddisp.pl?gene=GCG
FERMT1	FERM Domain Containing Kindlin 1	Protein Coding	Q9BQL6	47	GC20M006074	7.65492	https://www.genecards.org/cgi-bin/carddisp.pl?gene=FERMT1
CYP2C9	Cytochrome P450 Family 2 Subfamily C Member 9	Protein Coding	P11712	49	GC10P094938	7.64926	https://www.genecards.org/cgi-bin/carddisp.pl?gene=CYP2C9
ADA	Adenosine Deaminase	Protein Coding	P00813	54	GC20M044620	7.63649	https://www.genecards.org/cgi-bin/carddisp.pl?gene=ADA
CXCL5	C-X-C Motif Chemokine Ligand 5	Protein Coding	P42830	44	GC04M073995	7.62351	https://www.genecards.org/cgi-bin/carddisp.pl?gene=CXCL5
SELP	Selectin P	Protein Coding	P16109	48	GC01M169558	7.61811	https://www.genecards.org/cgi-bin/carddisp.pl?gene=SELP
KIT	KIT Proto-Oncogene, Receptor Tyrosine Kinase	Protein Coding	P10721	57	GC04P054657	7.60037	https://www.genecards.org/cgi-bin/carddisp.pl?gene=KIT
AQP8	Aquaporin 8	Protein Coding	O94778	41	GC16P060506	7.59768	https://www.genecards.org/cgi-bin/carddisp.pl?gene=AQP8
CBR3-AS1	CBR3 Antisense RNA 1	RNA Gene		19	GC21M036090	7.5963	https://www.genecards.org/cgi-bin/carddisp.pl?gene=CBR3-AS1
NLRP1	NLR Family Pyrin Domain Containing 1	Protein Coding	Q9C000	47	GC17M005499	7.58554	https://www.genecards.org/cgi-bin/carddisp.pl?gene=NLRP1
CD36	CD36 Molecule	Protein Coding	P16671	53	GC07P080369	7.56955	https://www.genecards.org/cgi-bin/carddisp.pl?gene=CD36
MIR150	MicroRNA 150	RNA Gene		22	GC19M049500	7.55689	https://www.genecards.org/cgi-bin/carddisp.pl?gene=MIR150
TOR1A	Torsin Family 1 Member A	Protein Coding	O14656	50	GC09M129812	7.54493	https://www.genecards.org/cgi-bin/carddisp.pl?gene=TOR1A
ITGAX	Integrin Subunit Alpha X	Protein Coding	P20702	50	GC16P060885	7.53714	https://www.genecards.org/cgi-bin/carddisp.pl?gene=ITGAX
TAP2	Transporter 2, ATP Binding Cassette Subfamily B Member	Protein Coding	Q03519	48	GC06M032821	7.53593	https://www.genecards.org/cgi-bin/carddisp.pl?gene=TAP2
COL7A1	Collagen Type VII Alpha 1 Chain	Protein Coding	Q02388	47	GC03M048564	7.53486	https://www.genecards.org/cgi-bin/carddisp.pl?gene=COL7A1
DEFB103B	Defensin Beta 103B	Protein Coding	P81534	29	GC08M007430	7.53414	https://www.genecards.org/cgi-bin/carddisp.pl?gene=DEFB103B
MLN	Motilin	Protein Coding	P12872	37	GC06M033794	7.53308	https://www.genecards.org/cgi-bin/carddisp.pl?gene=MLN
G6PC3	Glucose-6-Phosphatase Catalytic Subunit 3	Protein Coding	Q9BUM1	44	GC17P044070	7.47996	https://www.genecards.org/cgi-bin/carddisp.pl?gene=G6PC3
TERT	Telomerase Reverse Transcriptase	Protein Coding	O14746	55	GC05M001253	7.45539	https://www.genecards.org/cgi-bin/carddisp.pl?gene=TERT
SOD2	Superoxide Dismutase 2	Protein Coding	P04179	51	GC06M159669	7.41792	https://www.genecards.org/cgi-bin/carddisp.pl?gene=SOD2
ODC1	Ornithine Decarboxylase 1	Protein Coding	P11926	52	GC02M010432	7.41462	https://www.genecards.org/cgi-bin/carddisp.pl?gene=ODC1
MIR451A	MicroRNA 451a	RNA Gene		19	GC17M028861	7.41205	https://www.genecards.org/cgi-bin/carddisp.pl?gene=MIR451A
HPS1	HPS1 Biogenesis Of Lysosomal Organelles Complex 3 Subunit 1	Protein Coding	Q92902	45	GC10M098410	7.40794	https://www.genecards.org/cgi-bin/carddisp.pl?gene=HPS1
AGER	Advanced Glycosylation End-Product Specific Receptor	Protein Coding	Q15109	50	GC06M032180	7.40083	https://www.genecards.org/cgi-bin/carddisp.pl?gene=AGER
SLC9A3	Solute Carrier Family 9 Member A3	Protein Coding	P48764	51	GC05M000472	7.39414	https://www.genecards.org/cgi-bin/carddisp.pl?gene=SLC9A3
ACSM3	Acyl-CoA Synthetase Medium Chain Family Member 3	Protein Coding	Q53FZ2	42	GC16P020610	7.3915	https://www.genecards.org/cgi-bin/carddisp.pl?gene=ACSM3
MIR222	MicroRNA 222	RNA Gene		21	GC0XM045747	7.38855	https://www.genecards.org/cgi-bin/carddisp.pl?gene=MIR222
MIR18A	MicroRNA 18a	RNA Gene		20	GC13P091650	7.37797	https://www.genecards.org/cgi-bin/carddisp.pl?gene=MIR18A
PRKCD	Protein Kinase C Delta	Protein Coding	Q05655	55	GC03P053156	7.3727	https://www.genecards.org/cgi-bin/carddisp.pl?gene=PRKCD
NFKBIA	NFKB Inhibitor Alpha	Protein Coding	P25963	54	GC14M035401	7.36101	https://www.genecards.org/cgi-bin/carddisp.pl?gene=NFKBIA
TNFRSF6B	TNF Receptor Superfamily Member 6b	Protein Coding	O95407	45	GC20P063696	7.34123	https://www.genecards.org/cgi-bin/carddisp.pl?gene=TNFRSF6B
EP300	E1A Binding Protein P300	Protein Coding	Q09472	55	GC22P061007	7.31285	https://www.genecards.org/cgi-bin/carddisp.pl?gene=EP300
SOD2-OT1	SOD2 Overlapping Transcript 1	RNA Gene		13	GC06M159772	7.30399	https://www.genecards.org/cgi-bin/carddisp.pl?gene=SOD2-OT1
CARD11	Caspase Recruitment Domain Family Member 11	Protein Coding	Q9BXL7	51	GC07M002906	7.2981	https://www.genecards.org/cgi-bin/carddisp.pl?gene=CARD11
OCLN	Occludin	Protein Coding	Q16625	48	GC05P069492	7.29141	https://www.genecards.org/cgi-bin/carddisp.pl?gene=OCLN
CCL5	C-C Motif Chemokine Ligand 5	Protein Coding	P13501	47	GC17M035871	7.27521	https://www.genecards.org/cgi-bin/carddisp.pl?gene=CCL5
MMP7	Matrix Metallopeptidase 7	Protein Coding	P09237	51	GC11M117615	7.26136	https://www.genecards.org/cgi-bin/carddisp.pl?gene=MMP7
MIR19A	MicroRNA 19a	RNA Gene		21	GC13P091647	7.25836	https://www.genecards.org/cgi-bin/carddisp.pl?gene=MIR19A
MASP2	MBL Associated Serine Protease 2	Protein Coding	O00187	50	GC01M012419	7.25652	https://www.genecards.org/cgi-bin/carddisp.pl?gene=MASP2
BSN	Bassoon Presynaptic Cytomatrix Protein	Protein Coding	Q9UPA5	41	GC03P049554	7.25091	https://www.genecards.org/cgi-bin/carddisp.pl?gene=BSN
ZAP70	Zeta Chain Of T Cell Receptor Associated Protein Kinase 70	Protein Coding	P43403	55	GC02P097873	7.24433	https://www.genecards.org/cgi-bin/carddisp.pl?gene=ZAP70
IL6R	Interleukin 6 Receptor	Protein Coding	P08887	54	GC01P154405	7.22588	https://www.genecards.org/cgi-bin/carddisp.pl?gene=IL6R
FN1	Fibronectin 1	Protein Coding	P02751	54	GC02M215360	7.18924	https://www.genecards.org/cgi-bin/carddisp.pl?gene=FN1
TBX21	T-Box Transcription Factor 21	Protein Coding	Q9UL17	48	GC17P047733	7.18827	https://www.genecards.org/cgi-bin/carddisp.pl?gene=TBX21
KRT20	Keratin 20	Protein Coding	P35900	43	GC17M040875	7.18775	https://www.genecards.org/cgi-bin/carddisp.pl?gene=KRT20
DEFB1	Defensin Beta 1	Protein Coding	P60022	42	GC08M006870	7.1773	https://www.genecards.org/cgi-bin/carddisp.pl?gene=DEFB1
XK	X-Linked Kx Blood Group Antigen, Kell And VPS13A Binding Protein	Protein Coding	P51811	45	GC0XP037685	7.16274	https://www.genecards.org/cgi-bin/carddisp.pl?gene=XK
NR3C1	Nuclear Receptor Subfamily 3 Group C Member 1	Protein Coding	P04150	53	GC05M143277	7.15061	https://www.genecards.org/cgi-bin/carddisp.pl?gene=NR3C1
ECM1	Extracellular Matrix Protein 1	Protein Coding	Q16610	48	GC01P150508	7.14199	https://www.genecards.org/cgi-bin/carddisp.pl?gene=ECM1
BRCA2	BRCA2 DNA Repair Associated	Protein Coding	P51587	52	GC13P032315	7.11829	https://www.genecards.org/cgi-bin/carddisp.pl?gene=BRCA2
IL27	Interleukin 27	Protein Coding	Q8NEV9	41	GC16M042231	7.10948	https://www.genecards.org/cgi-bin/carddisp.pl?gene=IL27
CCL3	C-C Motif Chemokine Ligand 3	Protein Coding	P10147	44	GC17M036088	7.1081	https://www.genecards.org/cgi-bin/carddisp.pl?gene=CCL3
CD86	CD86 Molecule	Protein Coding	P42081	48	GC03P122055	7.1073	https://www.genecards.org/cgi-bin/carddisp.pl?gene=CD86
IRF1	Interferon Regulatory Factor 1	Protein Coding	P10914	50	GC05M132440	7.10687	https://www.genecards.org/cgi-bin/carddisp.pl?gene=IRF1
MUC6	Mucin 6, Oligomeric Mucus/Gel-Forming	Protein Coding	Q6W4X9	44	GC11M001012	7.10568	https://www.genecards.org/cgi-bin/carddisp.pl?gene=MUC6
CDH3	Cadherin 3	Protein Coding	P22223	51	GC16P069005	7.08992	https://www.genecards.org/cgi-bin/carddisp.pl?gene=CDH3
CD274	CD274 Molecule	Protein Coding	Q9NZQ7	48	GC09P005450	7.07769	https://www.genecards.org/cgi-bin/carddisp.pl?gene=CD274
CASP10	Caspase 10	Protein Coding	Q92851	52	GC02P201182	7.06497	https://www.genecards.org/cgi-bin/carddisp.pl?gene=CASP10
POMC	Proopiomelanocortin	Protein Coding	P01189	51	GC02M025160	7.06198	https://www.genecards.org/cgi-bin/carddisp.pl?gene=POMC
FCGR2B	Fc Gamma Receptor IIb	Protein Coding	P31994	52	GC01P162192	7.0547	https://www.genecards.org/cgi-bin/carddisp.pl?gene=FCGR2B
AP3B1	Adaptor Related Protein Complex 3 Subunit Beta 1	Protein Coding	O00203	49	GC05M078000	7.05181	https://www.genecards.org/cgi-bin/carddisp.pl?gene=AP3B1
B2M	Beta-2-Microglobulin	Protein Coding	P61769	53	GC15P044711	7.04682	https://www.genecards.org/cgi-bin/carddisp.pl?gene=B2M
F13A1	Coagulation Factor XIII A Chain	Protein Coding	P00488	51	GC06M006144	7.0465	https://www.genecards.org/cgi-bin/carddisp.pl?gene=F13A1
TNFRSF25	TNF Receptor Superfamily Member 25	Protein Coding	Q93038	46	GC01M006460	7.02667	https://www.genecards.org/cgi-bin/carddisp.pl?gene=TNFRSF25
IRF8	Interferon Regulatory Factor 8	Protein Coding	Q02556	49	GC16P085898	7.0086	https://www.genecards.org/cgi-bin/carddisp.pl?gene=IRF8
CSF1	Colony Stimulating Factor 1	Protein Coding	P09603	48	GC01P109911	7.00773	https://www.genecards.org/cgi-bin/carddisp.pl?gene=CSF1
KCNQ1OT1	KCNQ1 Opposite Strand/Antisense Transcript 1	RNA Gene		28	GC11M009676	6.99829	https://www.genecards.org/cgi-bin/carddisp.pl?gene=KCNQ1OT1
BGLAP	Bone Gamma-Carboxyglutamate Protein	Protein Coding	P02818	44	GC01P156242	6.99088	https://www.genecards.org/cgi-bin/carddisp.pl?gene=BGLAP
MIR182	MicroRNA 182	RNA Gene		22	GC07M129770	6.98802	https://www.genecards.org/cgi-bin/carddisp.pl?gene=MIR182
LGALS1	Galectin 1	Protein Coding	P09382	47	GC22P037675	6.97985	https://www.genecards.org/cgi-bin/carddisp.pl?gene=LGALS1
MUTYH	MutY DNA Glycosylase	Protein Coding	Q9UIF7	48	GC01M045329	6.97914	https://www.genecards.org/cgi-bin/carddisp.pl?gene=MUTYH
HPS4	HPS4 Biogenesis Of Lysosomal Organelles Complex 3 Subunit 2	Protein Coding	Q9NQG7	42	GC22M026443	6.95476	https://www.genecards.org/cgi-bin/carddisp.pl?gene=HPS4
C4B	Complement C4B (Chido Blood Group)	Protein Coding	P0C0L5	46	GC06P032014	6.92563	https://www.genecards.org/cgi-bin/carddisp.pl?gene=C4B
SERPINA1	Serpin Family A Member 1	Protein Coding	P01009	53	GC14M094376	6.91766	https://www.genecards.org/cgi-bin/carddisp.pl?gene=SERPINA1
LEP	Leptin	Protein Coding	P41159	50	GC07P128241	6.90608	https://www.genecards.org/cgi-bin/carddisp.pl?gene=LEP
HMGB1	High Mobility Group Box 1	Protein Coding	P09429	52	GC13M030456	6.89223	https://www.genecards.org/cgi-bin/carddisp.pl?gene=HMGB1
TJP1	Tight Junction Protein 1	Protein Coding	Q07157	48	GC15M029699	6.88799	https://www.genecards.org/cgi-bin/carddisp.pl?gene=TJP1
CD28	CD28 Molecule	Protein Coding	P10747	51	GC02P203706	6.88115	https://www.genecards.org/cgi-bin/carddisp.pl?gene=CD28
HSPD1	Heat Shock Protein Family D (Hsp60) Member 1	Protein Coding	P10809	52	GC02M197486	6.87294	https://www.genecards.org/cgi-bin/carddisp.pl?gene=HSPD1
MIR34C	MicroRNA 34c	RNA Gene		22	GC11P112289	6.85215	https://www.genecards.org/cgi-bin/carddisp.pl?gene=MIR34C
NR1H4	Nuclear Receptor Subfamily 1 Group H Member 4	Protein Coding	Q96RI1	51	GC12P100473	6.84443	https://www.genecards.org/cgi-bin/carddisp.pl?gene=NR1H4
NLRP6	NLR Family Pyrin Domain Containing 6	Protein Coding	P59044	42	GC11P000278	6.83735	https://www.genecards.org/cgi-bin/carddisp.pl?gene=NLRP6
IFIH1	Interferon Induced With Helicase C Domain 1	Protein Coding	Q9BYX4	52	GC02M162267	6.83583	https://www.genecards.org/cgi-bin/carddisp.pl?gene=IFIH1
TLR8	Toll Like Receptor 8	Protein Coding	Q9NR97	52	GC0XP012924	6.8204	https://www.genecards.org/cgi-bin/carddisp.pl?gene=TLR8
TCN2	Transcobalamin 2	Protein Coding	P20062	46	GC22P060655	6.81425	https://www.genecards.org/cgi-bin/carddisp.pl?gene=TCN2
TNIP1	TNFAIP3 Interacting Protein 1	Protein Coding	Q15025	43	GC05M151029	6.80338	https://www.genecards.org/cgi-bin/carddisp.pl?gene=TNIP1
HLA-DMA	Major Histocompatibility Complex, Class II, DM Alpha	Protein Coding	P28067	43	GC06M087332	6.79418	https://www.genecards.org/cgi-bin/carddisp.pl?gene=HLA-DMA
IL12RB2	Interleukin 12 Receptor Subunit Beta 2	Protein Coding	Q99665	47	GC01P067307	6.78143	https://www.genecards.org/cgi-bin/carddisp.pl?gene=IL12RB2
XIST	X Inactive Specific Transcript	RNA Gene		24	GC0XM073820	6.76231	https://www.genecards.org/cgi-bin/carddisp.pl?gene=XIST
EDN1	Endothelin 1	Protein Coding	P05305	52	GC06P012236	6.76212	https://www.genecards.org/cgi-bin/carddisp.pl?gene=EDN1
NOS3	Nitric Oxide Synthase 3	Protein Coding	P29474	53	GC07P154525	6.76177	https://www.genecards.org/cgi-bin/carddisp.pl?gene=NOS3
CDKAL1	CDK5 Regulatory Subunit Associated Protein 1 Like 1	Protein Coding	Q5VV42	44	GC06P020534	6.73785	https://www.genecards.org/cgi-bin/carddisp.pl?gene=CDKAL1
MIR200A	MicroRNA 200a	RNA Gene		21	GC01P008374	6.70918	https://www.genecards.org/cgi-bin/carddisp.pl?gene=MIR200A
SELL	Selectin L	Protein Coding	P14151	46	GC01M169690	6.69447	https://www.genecards.org/cgi-bin/carddisp.pl?gene=SELL
ETS1	ETS Proto-Oncogene 1, Transcription Factor	Protein Coding	P14921	51	GC11M128458	6.68698	https://www.genecards.org/cgi-bin/carddisp.pl?gene=ETS1
HLA-DRB5	Major Histocompatibility Complex, Class II, DR Beta 5	Protein Coding	Q30154	43	GC06M087305	6.66899	https://www.genecards.org/cgi-bin/carddisp.pl?gene=HLA-DRB5
MIR422A	MicroRNA 422a	RNA Gene		17	GC15M063870	6.65983	https://www.genecards.org/cgi-bin/carddisp.pl?gene=MIR422A
KIF21B	Kinesin Family Member 21B	Protein Coding	O75037	40	GC01M200938	6.65809	https://www.genecards.org/cgi-bin/carddisp.pl?gene=KIF21B
MIR10B	MicroRNA 10b	RNA Gene		23	GC02P176150	6.6487	https://www.genecards.org/cgi-bin/carddisp.pl?gene=MIR10B
MIR30A	MicroRNA 30a	RNA Gene		20	GC06M071403	6.61193	https://www.genecards.org/cgi-bin/carddisp.pl?gene=MIR30A
IFNAR2-IL10RB	IFNAR2-IL10RB Readthrough	Protein Coding		14	GC21P033230	6.61117	https://www.genecards.org/cgi-bin/carddisp.pl?gene=IFNAR2-IL10RB
MIR191	MicroRNA 191	RNA Gene		22	GC03M053107	6.59929	https://www.genecards.org/cgi-bin/carddisp.pl?gene=MIR191
GPT	Glutamic--Pyruvic Transaminase	Protein Coding	P24298	45	GC08P144502	6.59589	https://www.genecards.org/cgi-bin/carddisp.pl?gene=GPT
MKI67	Marker Of Proliferation Ki-67	Protein Coding	P46013	48	GC10M128096	6.56262	https://www.genecards.org/cgi-bin/carddisp.pl?gene=MKI67
MIR200B	MicroRNA 200b	RNA Gene		22	GC01P001167	6.55502	https://www.genecards.org/cgi-bin/carddisp.pl?gene=MIR200B
MIR193A	MicroRNA 193a	RNA Gene		21	GC17P031559	6.55001	https://www.genecards.org/cgi-bin/carddisp.pl?gene=MIR193A
CXCR1	C-X-C Motif Chemokine Receptor 1	Protein Coding	P25024	47	GC02M218162	6.5259	https://www.genecards.org/cgi-bin/carddisp.pl?gene=CXCR1
TEK	TEK Receptor Tyrosine Kinase	Protein Coding	Q02763	55	GC09P027109	6.51264	https://www.genecards.org/cgi-bin/carddisp.pl?gene=TEK
PECAM1	Platelet And Endothelial Cell Adhesion Molecule 1	Protein Coding	P16284	45	GC17M064319	6.50364	https://www.genecards.org/cgi-bin/carddisp.pl?gene=PECAM1
MIR106A	MicroRNA 106a	RNA Gene		20	GC0XM134419	6.50157	https://www.genecards.org/cgi-bin/carddisp.pl?gene=MIR106A
CCNY	Cyclin Y	Protein Coding	Q8ND76	41	GC10P035254	6.49672	https://www.genecards.org/cgi-bin/carddisp.pl?gene=CCNY
CDKN2B	Cyclin Dependent Kinase Inhibitor 2B	Protein Coding	P42772	49	GC09M022002	6.49612	https://www.genecards.org/cgi-bin/carddisp.pl?gene=CDKN2B
LINC01475	Long Intergenic Non-Protein Coding RNA 1475	RNA Gene		13	GC10M099526	6.49044	https://www.genecards.org/cgi-bin/carddisp.pl?gene=LINC01475
CCT5	Chaperonin Containing TCP1 Subunit 5	Protein Coding	P48643	48	GC05P010236	6.48711	https://www.genecards.org/cgi-bin/carddisp.pl?gene=CCT5
MIR22	MicroRNA 22	RNA Gene		23	GC17M001713	6.47228	https://www.genecards.org/cgi-bin/carddisp.pl?gene=MIR22
MIR148A	MicroRNA 148a	RNA Gene		21	GC07M025950	6.46549	https://www.genecards.org/cgi-bin/carddisp.pl?gene=MIR148A
MGMT	O-6-Methylguanine-DNA Methyltransferase	Protein Coding	P16455	53	GC10P129467	6.46481	https://www.genecards.org/cgi-bin/carddisp.pl?gene=MGMT
MUC3A	Mucin 3A, Cell Surface Associated	Protein Coding	Q02505	39	GC07P100949	6.45588	https://www.genecards.org/cgi-bin/carddisp.pl?gene=MUC3A
TREX1	Three Prime Repair Exonuclease 1	Protein Coding	Q9NSU2	46	GC03P054922	6.4342	https://www.genecards.org/cgi-bin/carddisp.pl?gene=TREX1
HLA-E	Major Histocompatibility Complex, Class I, E	Protein Coding	P13747	45	GC06P118866	6.42535	https://www.genecards.org/cgi-bin/carddisp.pl?gene=HLA-E
IFNA2	Interferon Alpha 2	Protein Coding	P01563	47	GC09M021384	6.42389	https://www.genecards.org/cgi-bin/carddisp.pl?gene=IFNA2
HLA-DPB1	Major Histocompatibility Complex, Class II, DP Beta 1	Protein Coding	P04440	48	GC06P118950	6.40258	https://www.genecards.org/cgi-bin/carddisp.pl?gene=HLA-DPB1
CLEC7A	C-Type Lectin Domain Containing 7A	Protein Coding	Q9BXN2	50	GC12M026825	6.39181	https://www.genecards.org/cgi-bin/carddisp.pl?gene=CLEC7A
MIR675	MicroRNA 675	RNA Gene		20	GC11M009649	6.38553	https://www.genecards.org/cgi-bin/carddisp.pl?gene=MIR675
MIR210	MicroRNA 210	RNA Gene		22	GC11M009566	6.38536	https://www.genecards.org/cgi-bin/carddisp.pl?gene=MIR210
GNAS	GNAS Complex Locus	Protein Coding	P84996	53	GC20P058839	6.36425	https://www.genecards.org/cgi-bin/carddisp.pl?gene=GNAS
IL1R2	Interleukin 1 Receptor Type 2	Protein Coding	P27930	50	GC02P101991	6.36311	https://www.genecards.org/cgi-bin/carddisp.pl?gene=IL1R2
FABP2	Fatty Acid Binding Protein 2	Protein Coding	P12104	45	GC04M119317	6.35797	https://www.genecards.org/cgi-bin/carddisp.pl?gene=FABP2
PLAU	Plasminogen Activator, Urokinase	Protein Coding	P00749	55	GC10P073909	6.34278	https://www.genecards.org/cgi-bin/carddisp.pl?gene=PLAU
CTNNA1	Catenin Alpha 1	Protein Coding	P35221	50	GC05P138653	6.34089	https://www.genecards.org/cgi-bin/carddisp.pl?gene=CTNNA1
ESR1	Estrogen Receptor 1	Protein Coding	P03372	57	GC06P151656	6.33526	https://www.genecards.org/cgi-bin/carddisp.pl?gene=ESR1
IDO1	Indoleamine 2,3-Dioxygenase 1	Protein Coding	P14902	50	GC08P039891	6.3348	https://www.genecards.org/cgi-bin/carddisp.pl?gene=IDO1
MIR494	MicroRNA 494	RNA Gene		18	GC14P114469	6.33157	https://www.genecards.org/cgi-bin/carddisp.pl?gene=MIR494
SRC	SRC Proto-Oncogene, Non-Receptor Tyrosine Kinase	Protein Coding	P12931	54	GC20P037344	6.32168	https://www.genecards.org/cgi-bin/carddisp.pl?gene=SRC
MIR224	MicroRNA 224	RNA Gene		17	GC0XM151958	6.32128	https://www.genecards.org/cgi-bin/carddisp.pl?gene=MIR224
IL1RL2	Interleukin 1 Receptor Like 2	Protein Coding	Q9HB29	47	GC02P102186	6.31942	https://www.genecards.org/cgi-bin/carddisp.pl?gene=IL1RL2
ZPBP2	Zona Pellucida Binding Protein 2	Protein Coding	Q6X784	38	GC17P093564	6.31365	https://www.genecards.org/cgi-bin/carddisp.pl?gene=ZPBP2
FGF10	Fibroblast Growth Factor 10	Protein Coding	O15520	51	GC05M044677	6.30201	https://www.genecards.org/cgi-bin/carddisp.pl?gene=FGF10
ARPC2	Actin Related Protein 2/3 Complex Subunit 2	Protein Coding	O15144	46	GC02P218217	6.29677	https://www.genecards.org/cgi-bin/carddisp.pl?gene=ARPC2
ORMDL3	ORMDL Sphingolipid Biosynthesis Regulator 3	Protein Coding	Q8N138	41	GC17M039921	6.27928	https://www.genecards.org/cgi-bin/carddisp.pl?gene=ORMDL3
FNDC4	Fibronectin Type III Domain Containing 4	Protein Coding	Q9H6D8	39	GC02M027491	6.26989	https://www.genecards.org/cgi-bin/carddisp.pl?gene=FNDC4
GSTT1	Glutathione S-Transferase Theta 1	Protein Coding	P30711	35	GC22Mi00270	6.26043	https://www.genecards.org/cgi-bin/carddisp.pl?gene=GSTT1
CD44	CD44 Molecule (Indian Blood Group)	Protein Coding	P16070	52	GC11P035139	6.25692	https://www.genecards.org/cgi-bin/carddisp.pl?gene=CD44
MIR15A	MicroRNA 15a	RNA Gene		17	GC13M050049	6.25315	https://www.genecards.org/cgi-bin/carddisp.pl?gene=MIR15A
PDGFRB	Platelet Derived Growth Factor Receptor Beta	Protein Coding	P09619	57	GC05M150113	6.24842	https://www.genecards.org/cgi-bin/carddisp.pl?gene=PDGFRB
MIR342	MicroRNA 342	RNA Gene		21	GC14P100109	6.22973	https://www.genecards.org/cgi-bin/carddisp.pl?gene=MIR342
MYC	MYC Proto-Oncogene, BHLH Transcription Factor	Protein Coding	P01106	56	GC08P127735	6.22216	https://www.genecards.org/cgi-bin/carddisp.pl?gene=MYC
MIR9-1	MicroRNA 9-1	RNA Gene		21	GC01M156420	6.21668	https://www.genecards.org/cgi-bin/carddisp.pl?gene=MIR9-1
CYBA	Cytochrome B-245 Alpha Chain	Protein Coding	P13498	50	GC16M088643	6.20103	https://www.genecards.org/cgi-bin/carddisp.pl?gene=CYBA
GOT1	Glutamic-Oxaloacetic Transaminase 1	Protein Coding	P17174	49	GC10M099396	6.19999	https://www.genecards.org/cgi-bin/carddisp.pl?gene=GOT1
LAMC2	Laminin Subunit Gamma 2	Protein Coding	Q13753	51	GC01P183186	6.19496	https://www.genecards.org/cgi-bin/carddisp.pl?gene=LAMC2
BIRC5	Baculoviral IAP Repeat Containing 5	Protein Coding	O15392	50	GC17P078214	6.18244	https://www.genecards.org/cgi-bin/carddisp.pl?gene=BIRC5
PLCG2	Phospholipase C Gamma 2	Protein Coding	P16885	55	GC16P081773	6.16969	https://www.genecards.org/cgi-bin/carddisp.pl?gene=PLCG2
CASP3	Caspase 3	Protein Coding	P42574	53	GC04M184627	6.16023	https://www.genecards.org/cgi-bin/carddisp.pl?gene=CASP3
PSMB9	Proteasome 20S Subunit Beta 9	Protein Coding	P28065	50	GC06P118946	6.15983	https://www.genecards.org/cgi-bin/carddisp.pl?gene=PSMB9
MMP13	Matrix Metallopeptidase 13	Protein Coding	P45452	53	GC11M102942	6.14707	https://www.genecards.org/cgi-bin/carddisp.pl?gene=MMP13
LGR5	Leucine Rich Repeat Containing G Protein-Coupled Receptor 5	Protein Coding	O75473	47	GC12P071439	6.13656	https://www.genecards.org/cgi-bin/carddisp.pl?gene=LGR5
SMAD5-AS1	SMAD5 Antisense RNA 1	RNA Gene	Q9Y6J3	22	GC05M136129	6.12624	https://www.genecards.org/cgi-bin/carddisp.pl?gene=SMAD5-AS1
MIR27A	MicroRNA 27a	RNA Gene		24	GC19M017490	6.1214	https://www.genecards.org/cgi-bin/carddisp.pl?gene=MIR27A
MMP8	Matrix Metallopeptidase 8	Protein Coding	P22894	51	GC11M117616	6.12013	https://www.genecards.org/cgi-bin/carddisp.pl?gene=MMP8
POLE	DNA Polymerase Epsilon, Catalytic Subunit	Protein Coding	Q07864	52	GC12M132759	6.1141	https://www.genecards.org/cgi-bin/carddisp.pl?gene=POLE
MAP2K1	Mitogen-Activated Protein Kinase Kinase 1	Protein Coding	Q02750	58	GC15P066386	6.11101	https://www.genecards.org/cgi-bin/carddisp.pl?gene=MAP2K1
MIR196A1	MicroRNA 196a-1	RNA Gene		22	GC17M048632	6.10424	https://www.genecards.org/cgi-bin/carddisp.pl?gene=MIR196A1
TTC7A	Tetratricopeptide Repeat Domain 7A	Protein Coding	Q9ULT0	42	GC02P046906	6.10248	https://www.genecards.org/cgi-bin/carddisp.pl?gene=TTC7A
TNFRSF14	TNF Receptor Superfamily Member 14	Protein Coding	Q92956	46	GC01P008447	6.09916	https://www.genecards.org/cgi-bin/carddisp.pl?gene=TNFRSF14
LAMA3	Laminin Subunit Alpha 3	Protein Coding	Q16787	49	GC18P023689	6.08855	https://www.genecards.org/cgi-bin/carddisp.pl?gene=LAMA3
CXCL12	C-X-C Motif Chemokine Ligand 12	Protein Coding	P48061	48	GC10M044370	6.07862	https://www.genecards.org/cgi-bin/carddisp.pl?gene=CXCL12
MIR100	MicroRNA 100	RNA Gene		22	GC11M122152	6.06684	https://www.genecards.org/cgi-bin/carddisp.pl?gene=MIR100
IL3	Interleukin 3	Protein Coding	P08700	48	GC05P132060	6.06002	https://www.genecards.org/cgi-bin/carddisp.pl?gene=IL3
TLR7	Toll Like Receptor 7	Protein Coding	Q9NYK1	52	GC0XP012867	6.05694	https://www.genecards.org/cgi-bin/carddisp.pl?gene=TLR7
PMS2	PMS1 Homolog 2, Mismatch Repair System Component	Protein Coding	P54278	52	GC07M005973	6.0521	https://www.genecards.org/cgi-bin/carddisp.pl?gene=PMS2
CASP8	Caspase 8	Protein Coding	Q14790	55	GC02P201233	6.05189	https://www.genecards.org/cgi-bin/carddisp.pl?gene=CASP8
NOTCH1	Notch Receptor 1	Protein Coding	P46531	55	GC09M138467	6.04993	https://www.genecards.org/cgi-bin/carddisp.pl?gene=NOTCH1
STAT5B	Signal Transducer And Activator Of Transcription 5B	Protein Coding	P51692	53	GC17M042199	6.0468	https://www.genecards.org/cgi-bin/carddisp.pl?gene=STAT5B
ITGAE	Integrin Subunit Alpha E	Protein Coding	P38570	44	GC17M015093	6.04001	https://www.genecards.org/cgi-bin/carddisp.pl?gene=ITGAE
TLR3	Toll Like Receptor 3	Protein Coding	O15455	54	GC04P186059	6.03774	https://www.genecards.org/cgi-bin/carddisp.pl?gene=TLR3
CRHR2	Corticotropin Releasing Hormone Receptor 2	Protein Coding	Q13324	47	GC07M030651	6.03521	https://www.genecards.org/cgi-bin/carddisp.pl?gene=CRHR2
PVT1	Pvt1 Oncogene	RNA Gene		27	GC08P127987	6.03424	https://www.genecards.org/cgi-bin/carddisp.pl?gene=PVT1
STXBP2	Syntaxin Binding Protein 2	Protein Coding	Q15833	48	GC19P095058	6.03329	https://www.genecards.org/cgi-bin/carddisp.pl?gene=STXBP2
MIR23A	MicroRNA 23a	RNA Gene		22	GC19M017491	6.02207	https://www.genecards.org/cgi-bin/carddisp.pl?gene=MIR23A
MIR296	MicroRNA 296	RNA Gene		19	GC20M058817	6.02207	https://www.genecards.org/cgi-bin/carddisp.pl?gene=MIR296
ABCG2	ATP Binding Cassette Subfamily G Member 2 (Junior Blood Group)	Protein Coding	Q9UNQ0	52	GC04M088090	6.01525	https://www.genecards.org/cgi-bin/carddisp.pl?gene=ABCG2
MIRLET7I	MicroRNA Let-7i	RNA Gene		22	GC12P062648	6.01341	https://www.genecards.org/cgi-bin/carddisp.pl?gene=MIRLET7I
PIK3CG	Phosphatidylinositol-4,5-Bisphosphate 3-Kinase Catalytic Subunit Gamma	Protein Coding	P48736	52	GC07P106865	6.00836	https://www.genecards.org/cgi-bin/carddisp.pl?gene=PIK3CG
MIR345	MicroRNA 345	RNA Gene		20	GC14P100307	6.00605	https://www.genecards.org/cgi-bin/carddisp.pl?gene=MIR345
BCL10	BCL10 Immune Signaling Adaptor	Protein Coding	O95999	48	GC01M085265	5.99608	https://www.genecards.org/cgi-bin/carddisp.pl?gene=BCL10
RORC	RAR Related Orphan Receptor C	Protein Coding	P51449	47	GC01M151806	5.99001	https://www.genecards.org/cgi-bin/carddisp.pl?gene=RORC
POLA1	DNA Polymerase Alpha 1, Catalytic Subunit	Protein Coding	P09884	50	GC0XP024693	5.96947	https://www.genecards.org/cgi-bin/carddisp.pl?gene=POLA1
TACR1	Tachykinin Receptor 1	Protein Coding	P25103	47	GC02M075480	5.96319	https://www.genecards.org/cgi-bin/carddisp.pl?gene=TACR1
THBD	Thrombomodulin	Protein Coding	P07204	50	GC20M023026	5.95656	https://www.genecards.org/cgi-bin/carddisp.pl?gene=THBD
PIK3R1	Phosphoinositide-3-Kinase Regulatory Subunit 1	Protein Coding	P27986	55	GC05P068215	5.93689	https://www.genecards.org/cgi-bin/carddisp.pl?gene=PIK3R1
EPO	Erythropoietin	Protein Coding	P01588	46	GC07P100720	5.93373	https://www.genecards.org/cgi-bin/carddisp.pl?gene=EPO
MYD88	MYD88 Innate Immune Signal Transduction Adaptor	Protein Coding	Q99836	52	GC03P038233	5.92205	https://www.genecards.org/cgi-bin/carddisp.pl?gene=MYD88
MIR20A	MicroRNA 20a	RNA Gene		21	GC13P091648	5.90369	https://www.genecards.org/cgi-bin/carddisp.pl?gene=MIR20A
PON1	Paraoxonase 1	Protein Coding	P27169	51	GC07M095297	5.8974	https://www.genecards.org/cgi-bin/carddisp.pl?gene=PON1
MIR106B	MicroRNA 106b	RNA Gene		22	GC07M104468	5.88983	https://www.genecards.org/cgi-bin/carddisp.pl?gene=MIR106B
PGR-AS1	PGR Antisense RNA 1	RNA Gene		11	GC11P101131	5.88633	https://www.genecards.org/cgi-bin/carddisp.pl?gene=PGR-AS1
INPP5D	Inositol Polyphosphate-5-Phosphatase D	Protein Coding	Q92835	48	GC02P233059	5.88382	https://www.genecards.org/cgi-bin/carddisp.pl?gene=INPP5D
HNF1A-AS1	HNF1A Antisense RNA 1	RNA Gene		21	GC12M123092	5.88216	https://www.genecards.org/cgi-bin/carddisp.pl?gene=HNF1A-AS1
MIR122	MicroRNA 122	RNA Gene		22	GC18P058451	5.87929	https://www.genecards.org/cgi-bin/carddisp.pl?gene=MIR122
IGF1R	Insulin Like Growth Factor 1 Receptor	Protein Coding	P08069	58	GC15P098648	5.87916	https://www.genecards.org/cgi-bin/carddisp.pl?gene=IGF1R
PTGES	Prostaglandin E Synthase	Protein Coding	O14684	45	GC09M129738	5.87631	https://www.genecards.org/cgi-bin/carddisp.pl?gene=PTGES
MIR26B	MicroRNA 26b	RNA Gene		23	GC02P218402	5.86608	https://www.genecards.org/cgi-bin/carddisp.pl?gene=MIR26B
SH2D1A	SH2 Domain Containing 1A	Protein Coding	O60880	50	GC0XP124227	5.8517	https://www.genecards.org/cgi-bin/carddisp.pl?gene=SH2D1A
CFB	Complement Factor B	Protein Coding	P00751	51	GC06P031945	5.84702	https://www.genecards.org/cgi-bin/carddisp.pl?gene=CFB
PCAT1	Prostate Cancer Associated Transcript 1	RNA Gene		19	GC08P126553	5.80172	https://www.genecards.org/cgi-bin/carddisp.pl?gene=PCAT1
GPX1	Glutathione Peroxidase 1	Protein Coding	P07203	48	GC03M053139	5.79655	https://www.genecards.org/cgi-bin/carddisp.pl?gene=GPX1
EBI3	Epstein-Barr Virus Induced 3	Protein Coding	Q14213	42	GC19P094906	5.7937	https://www.genecards.org/cgi-bin/carddisp.pl?gene=EBI3
TGM2	Transglutaminase 2	Protein Coding	P21980	51	GC20M038127	5.7852	https://www.genecards.org/cgi-bin/carddisp.pl?gene=TGM2
CD59	CD59 Molecule (CD59 Blood Group)	Protein Coding	P13987	50	GC11M033709	5.77658	https://www.genecards.org/cgi-bin/carddisp.pl?gene=CD59
SLC44A4	Solute Carrier Family 44 Member 4	Protein Coding	Q53GD3	45	GC06M031863	5.77599	https://www.genecards.org/cgi-bin/carddisp.pl?gene=SLC44A4
KNG1	Kininogen 1	Protein Coding	P01042	52	GC03P186717	5.77032	https://www.genecards.org/cgi-bin/carddisp.pl?gene=KNG1
MIR93	MicroRNA 93	RNA Gene		22	GC07M104464	5.76036	https://www.genecards.org/cgi-bin/carddisp.pl?gene=MIR93
BRCA1	BRCA1 DNA Repair Associated	Protein Coding	P38398	54	GC17M043044	5.75889	https://www.genecards.org/cgi-bin/carddisp.pl?gene=BRCA1
TET2	Tet Methylcytosine Dioxygenase 2	Protein Coding	Q6N021	50	GC04P105145	5.75318	https://www.genecards.org/cgi-bin/carddisp.pl?gene=TET2
MIR199A1	MicroRNA 199a-1	RNA Gene		20	GC19M010817	5.74931	https://www.genecards.org/cgi-bin/carddisp.pl?gene=MIR199A1
BMP6	Bone Morphogenetic Protein 6	Protein Coding	P22004	48	GC06P007726	5.746	https://www.genecards.org/cgi-bin/carddisp.pl?gene=BMP6
DST	Dystonin	Protein Coding	Q03001	46	GC06M056457	5.74366	https://www.genecards.org/cgi-bin/carddisp.pl?gene=DST
DNASE1	Deoxyribonuclease 1	Protein Coding	P24855	47	GC16P003611	5.7436	https://www.genecards.org/cgi-bin/carddisp.pl?gene=DNASE1
MTR	5-Methyltetrahydrofolate-Homocysteine Methyltransferase	Protein Coding	Q99707	51	GC01P236795	5.74194	https://www.genecards.org/cgi-bin/carddisp.pl?gene=MTR
HSPA1L	Heat Shock Protein Family A (Hsp70) Member 1 Like	Protein Coding	P34931	48	GC06M031809	5.73429	https://www.genecards.org/cgi-bin/carddisp.pl?gene=HSPA1L
IL2RG	Interleukin 2 Receptor Subunit Gamma	Protein Coding	P31785	51	GC0XM071108	5.73025	https://www.genecards.org/cgi-bin/carddisp.pl?gene=IL2RG
MIR204	MicroRNA 204	RNA Gene		23	GC09M070809	5.72351	https://www.genecards.org/cgi-bin/carddisp.pl?gene=MIR204
WRN	WRN RecQ Like Helicase	Protein Coding	Q14191	50	GC08P031033	5.72309	https://www.genecards.org/cgi-bin/carddisp.pl?gene=WRN
ACADS	Acyl-CoA Dehydrogenase Short Chain	Protein Coding	P16219	48	GC12P129969	5.72117	https://www.genecards.org/cgi-bin/carddisp.pl?gene=ACADS
MIR3936	MicroRNA 3936	RNA Gene		15	GC05M132365	5.71986	https://www.genecards.org/cgi-bin/carddisp.pl?gene=MIR3936
NORAD	Non-Coding RNA Activated By DNA Damage	RNA Gene		19	GC20M036418	5.69597	https://www.genecards.org/cgi-bin/carddisp.pl?gene=NORAD
CDC42	Cell Division Cycle 42	Protein Coding	P60953	54	GC01P022052	5.68708	https://www.genecards.org/cgi-bin/carddisp.pl?gene=CDC42
HLA-G	Major Histocompatibility Complex, Class I, G	Protein Coding	P17693	47	GC06P118842	5.67294	https://www.genecards.org/cgi-bin/carddisp.pl?gene=HLA-G
U2AF1	U2 Small Nuclear RNA Auxiliary Factor 1	Protein Coding	Q01081	46	GC21M043092	5.6664	https://www.genecards.org/cgi-bin/carddisp.pl?gene=U2AF1
RAB7A	RAB7A, Member RAS Oncogene Family	Protein Coding	P51149	52	GC03P137408	5.66147	https://www.genecards.org/cgi-bin/carddisp.pl?gene=RAB7A
MIR203A	MicroRNA 203a	RNA Gene		22	GC14P113810	5.66097	https://www.genecards.org/cgi-bin/carddisp.pl?gene=MIR203A
BLTP1	Bridge-Like Lipid Transfer Protein Family Member 1	Protein Coding	Q2LD37	37	GC04P122154	5.64895	https://www.genecards.org/cgi-bin/carddisp.pl?gene=BLTP1
PSMB8	Proteasome 20S Subunit Beta 8	Protein Coding	P28062	53	GC06M032840	5.64535	https://www.genecards.org/cgi-bin/carddisp.pl?gene=PSMB8
DAB2	DAB Adaptor Protein 2	Protein Coding	P98082	47	GC05M039371	5.63808	https://www.genecards.org/cgi-bin/carddisp.pl?gene=DAB2
MIR423	MicroRNA 423	RNA Gene		19	GC17P030117	5.63468	https://www.genecards.org/cgi-bin/carddisp.pl?gene=MIR423
MIR424	MicroRNA 424	RNA Gene		20	GC0XM134743	5.63022	https://www.genecards.org/cgi-bin/carddisp.pl?gene=MIR424
TMEM201	Transmembrane Protein 201	Protein Coding	Q5SNT2	36	GC01P009588	5.61221	https://www.genecards.org/cgi-bin/carddisp.pl?gene=TMEM201
LOC106029312	Williams-Beuren Syndrome Medial Block B Recombination Region	Functional Element		4	GC07P074733	5.60625	https://www.genecards.org/cgi-bin/carddisp.pl?gene=LOC106029312
BCL2L1	BCL2 Like 1	Protein Coding	Q07817	52	GC20M031664	5.59911	https://www.genecards.org/cgi-bin/carddisp.pl?gene=BCL2L1
PLAUR	Plasminogen Activator, Urokinase Receptor	Protein Coding	Q03405	48	GC19M043646	5.58939	https://www.genecards.org/cgi-bin/carddisp.pl?gene=PLAUR
XRCC1	X-Ray Repair Cross Complementing 1	Protein Coding	P18887	48	GC19M043543	5.58607	https://www.genecards.org/cgi-bin/carddisp.pl?gene=XRCC1
AIRE	Autoimmune Regulator	Protein Coding	O43918	47	GC21P044285	5.57864	https://www.genecards.org/cgi-bin/carddisp.pl?gene=AIRE
DPYD	Dihydropyrimidine Dehydrogenase	Protein Coding	Q12882	55	GC01M097015	5.57616	https://www.genecards.org/cgi-bin/carddisp.pl?gene=DPYD
MAPK14	Mitogen-Activated Protein Kinase 14	Protein Coding	Q16539	54	GC06P119053	5.57242	https://www.genecards.org/cgi-bin/carddisp.pl?gene=MAPK14
ICAM3	Intercellular Adhesion Molecule 3	Protein Coding	P32942	47	GC19M017186	5.5704	https://www.genecards.org/cgi-bin/carddisp.pl?gene=ICAM3
IL17REL	Interleukin 17 Receptor E Like	Protein Coding	Q6ZVW7	31	GC22M072790	5.56462	https://www.genecards.org/cgi-bin/carddisp.pl?gene=IL17REL
JUN	Jun Proto-Oncogene, AP-1 Transcription Factor Subunit	Protein Coding	P05412	53	GC01M058780	5.56371	https://www.genecards.org/cgi-bin/carddisp.pl?gene=JUN
ERAP2	Endoplasmic Reticulum Aminopeptidase 2	Protein Coding	Q6P179	44	GC05P096875	5.5605	https://www.genecards.org/cgi-bin/carddisp.pl?gene=ERAP2
CYP3A5	Cytochrome P450 Family 3 Subfamily A Member 5	Protein Coding	P20815	48	GC07M099648	5.55395	https://www.genecards.org/cgi-bin/carddisp.pl?gene=CYP3A5
JAZF1	JAZF Zinc Finger 1	Protein Coding	Q86VZ6	42	GC07M027830	5.54988	https://www.genecards.org/cgi-bin/carddisp.pl?gene=JAZF1
FOS	Fos Proto-Oncogene, AP-1 Transcription Factor Subunit	Protein Coding	P01100	54	GC14P075278	5.54891	https://www.genecards.org/cgi-bin/carddisp.pl?gene=FOS
MROH3P	Maestro Heat Like Repeat Family Member 3, Pseudogene	Pseudogene		15	GC01P200920	5.53003	https://www.genecards.org/cgi-bin/carddisp.pl?gene=MROH3P
CXCL9	C-X-C Motif Chemokine Ligand 9	Protein Coding	Q07325	43	GC04M076001	5.52985	https://www.genecards.org/cgi-bin/carddisp.pl?gene=CXCL9
LOC126806658	BRD4-Independent Group 4 Enhancer GRCh37_chr3:41265899-41267098	Functional Element		3	GC03P041224	5.527	https://www.genecards.org/cgi-bin/carddisp.pl?gene=LOC126806658
PDGFRA	Platelet Derived Growth Factor Receptor Alpha	Protein Coding	P16234	57	GC04P054229	5.52313	https://www.genecards.org/cgi-bin/carddisp.pl?gene=PDGFRA
ITGB4	Integrin Subunit Beta 4	Protein Coding	P16144	53	GC17P075721	5.50779	https://www.genecards.org/cgi-bin/carddisp.pl?gene=ITGB4
RASGRP1	RAS Guanyl Releasing Protein 1	Protein Coding	O95267	50	GC15M038488	5.50777	https://www.genecards.org/cgi-bin/carddisp.pl?gene=RASGRP1
NAT1	N-Acetyltransferase 1	Protein Coding	P18440	48	GC08P018183	5.50488	https://www.genecards.org/cgi-bin/carddisp.pl?gene=NAT1
AHR	Aryl Hydrocarbon Receptor	Protein Coding	P35869	50	GC07P016916	5.49617	https://www.genecards.org/cgi-bin/carddisp.pl?gene=AHR
NRAS	NRAS Proto-Oncogene, GTPase	Protein Coding	P01111	54	GC01M114704	5.49316	https://www.genecards.org/cgi-bin/carddisp.pl?gene=NRAS
MIR24-2	MicroRNA 24-2	RNA Gene		21	GC19M017487	5.47765	https://www.genecards.org/cgi-bin/carddisp.pl?gene=MIR24-2
MST1R	Macrophage Stimulating 1 Receptor	Protein Coding	Q04912	52	GC03M053172	5.47039	https://www.genecards.org/cgi-bin/carddisp.pl?gene=MST1R
CXCR3	C-X-C Motif Chemokine Receptor 3	Protein Coding	P49682	47	GC0XM071615	5.46895	https://www.genecards.org/cgi-bin/carddisp.pl?gene=CXCR3
PCNA	Proliferating Cell Nuclear Antigen	Protein Coding	P12004	54	GC20M005114	5.46643	https://www.genecards.org/cgi-bin/carddisp.pl?gene=PCNA
BLM	BLM RecQ Like Helicase	Protein Coding	P54132	52	GC15P090717	5.45984	https://www.genecards.org/cgi-bin/carddisp.pl?gene=BLM
CCN2	Cellular Communication Network Factor 2	Protein Coding	P29279	50	GC06M131948	5.45494	https://www.genecards.org/cgi-bin/carddisp.pl?gene=CCN2
IKZF1	IKAROS Family Zinc Finger 1	Protein Coding	Q13422	52	GC07P050303	5.44594	https://www.genecards.org/cgi-bin/carddisp.pl?gene=IKZF1
HBEGF	Heparin Binding EGF Like Growth Factor	Protein Coding	Q99075	48	GC05M140332	5.44519	https://www.genecards.org/cgi-bin/carddisp.pl?gene=HBEGF
NQO1	NAD(P)H Quinone Dehydrogenase 1	Protein Coding	P15559	51	GC16M069706	5.43961	https://www.genecards.org/cgi-bin/carddisp.pl?gene=NQO1
INSL6	Insulin Like 6	Protein Coding	Q9Y581	38	GC09M004991	5.43108	https://www.genecards.org/cgi-bin/carddisp.pl?gene=INSL6
BANK1	B Cell Scaffold Protein With Ankyrin Repeats 1	Protein Coding	Q8NDB2	40	GC04P101411	5.43057	https://www.genecards.org/cgi-bin/carddisp.pl?gene=BANK1
MT-CO1	Mitochondrially Encoded Cytochrome C Oxidase I	Protein Coding	P00395	35	GCMTP005906	5.41704	https://www.genecards.org/cgi-bin/carddisp.pl?gene=MT-CO1
VIM	Vimentin	Protein Coding	P08670	54	GC10P017227	5.40477	https://www.genecards.org/cgi-bin/carddisp.pl?gene=VIM
CFTR	CF Transmembrane Conductance Regulator	Protein Coding	P13569	54	GC07P117287	5.40018	https://www.genecards.org/cgi-bin/carddisp.pl?gene=CFTR
TLX1NB	TLX1 Neighbor	RNA Gene	P0CAT3	25	GC10M101090	5.39112	https://www.genecards.org/cgi-bin/carddisp.pl?gene=TLX1NB
TF	Transferrin	Protein Coding	P02787	54	GC03P137489	5.38638	https://www.genecards.org/cgi-bin/carddisp.pl?gene=TF
TAP1	Transporter 1, ATP Binding Cassette Subfamily B Member	Protein Coding	Q03518	52	GC06M087326	5.37595	https://www.genecards.org/cgi-bin/carddisp.pl?gene=TAP1
CCHCR1	Coiled-Coil Alpha-Helical Rod Protein 1	Protein Coding	Q8TD31	42	GC06M087155	5.37412	https://www.genecards.org/cgi-bin/carddisp.pl?gene=CCHCR1
UNC13D	Unc-13 Homolog D	Protein Coding	Q70J99	48	GC17M075827	5.36926	https://www.genecards.org/cgi-bin/carddisp.pl?gene=UNC13D
CREBBP	CREB Binding Protein	Protein Coding	Q92793	57	GC16M014250	5.36603	https://www.genecards.org/cgi-bin/carddisp.pl?gene=CREBBP
MCL1	MCL1 Apoptosis Regulator, BCL2 Family Member	Protein Coding	Q07820	51	GC01M158584	5.3626	https://www.genecards.org/cgi-bin/carddisp.pl?gene=MCL1
CARD6	Caspase Recruitment Domain Family Member 6	Protein Coding	Q9BX69	41	GC05P040841	5.35046	https://www.genecards.org/cgi-bin/carddisp.pl?gene=CARD6
TAPBP	TAP Binding Protein	Protein Coding	O15533	47	GC06M033299	5.34791	https://www.genecards.org/cgi-bin/carddisp.pl?gene=TAPBP
NFKBIL1	NFKB Inhibitor Like 1	Protein Coding	Q9UBC1	39	GC06P118890	5.32799	https://www.genecards.org/cgi-bin/carddisp.pl?gene=NFKBIL1
SLC6A4	Solute Carrier Family 6 Member 4	Protein Coding	P31645	51	GC17M030194	5.3259	https://www.genecards.org/cgi-bin/carddisp.pl?gene=SLC6A4
SATB2	SATB Homeobox 2	Protein Coding	Q9UPW6	48	GC02M199269	5.31611	https://www.genecards.org/cgi-bin/carddisp.pl?gene=SATB2
NOTCH4	Notch Receptor 4	Protein Coding	Q99466	50	GC06M087292	5.31398	https://www.genecards.org/cgi-bin/carddisp.pl?gene=NOTCH4
TNFSF4	TNF Superfamily Member 4	Protein Coding	P23510	45	GC01M173183	5.30486	https://www.genecards.org/cgi-bin/carddisp.pl?gene=TNFSF4
GZMB	Granzyme B	Protein Coding	P10144	51	GC14M024630	5.30143	https://www.genecards.org/cgi-bin/carddisp.pl?gene=GZMB
KRT18	Keratin 18	Protein Coding	P05783	53	GC12P052948	5.29448	https://www.genecards.org/cgi-bin/carddisp.pl?gene=KRT18
PRDM1	PR/SET Domain 1	Protein Coding	O75626	48	GC06P119805	5.29372	https://www.genecards.org/cgi-bin/carddisp.pl?gene=PRDM1
NCF4-AS1	NCF4 Antisense RNA 1	RNA Gene		16	GC22M072631	5.28877	https://www.genecards.org/cgi-bin/carddisp.pl?gene=NCF4-AS1
PARP1	Poly(ADP-Ribose) Polymerase 1	Protein Coding	P09874	54	GC01M226360	5.28272	https://www.genecards.org/cgi-bin/carddisp.pl?gene=PARP1
KRT8	Keratin 8	Protein Coding	P05787	50	GC12M052897	5.28147	https://www.genecards.org/cgi-bin/carddisp.pl?gene=KRT8
PTH	Parathyroid Hormone	Protein Coding	P01270	48	GC11M013492	5.27959	https://www.genecards.org/cgi-bin/carddisp.pl?gene=PTH
PTCH1	Patched 1	Protein Coding	Q13635	54	GC09M095442	5.27844	https://www.genecards.org/cgi-bin/carddisp.pl?gene=PTCH1
ADIPOQ	Adiponectin, C1Q And Collagen Domain Containing	Protein Coding	Q15848	50	GC03P186842	5.27385	https://www.genecards.org/cgi-bin/carddisp.pl?gene=ADIPOQ
F12	Coagulation Factor XII	Protein Coding	P00748	52	GC05M177402	5.26814	https://www.genecards.org/cgi-bin/carddisp.pl?gene=F12
HOTAIR	HOX Transcript Antisense RNA	RNA Gene		25	GC12M053962	5.26578	https://www.genecards.org/cgi-bin/carddisp.pl?gene=HOTAIR
MIRLET7E	MicroRNA Let-7e	RNA Gene		21	GC19P096469	5.26577	https://www.genecards.org/cgi-bin/carddisp.pl?gene=MIRLET7E
CCL24	C-C Motif Chemokine Ligand 24	Protein Coding	O00175	41	GC07M078235	5.26009	https://www.genecards.org/cgi-bin/carddisp.pl?gene=CCL24
HBB	Hemoglobin Subunit Beta	Protein Coding	P68871	49	GC11M009824	5.25931	https://www.genecards.org/cgi-bin/carddisp.pl?gene=HBB
AURKA	Aurora Kinase A	Protein Coding	O14965	55	GC20M056370	5.25325	https://www.genecards.org/cgi-bin/carddisp.pl?gene=AURKA
CCL7	C-C Motif Chemokine Ligand 7	Protein Coding	P80098	46	GC17P034270	5.23603	https://www.genecards.org/cgi-bin/carddisp.pl?gene=CCL7
SBNO2	Strawberry Notch Homolog 2	Protein Coding	Q9Y2G9	38	GC19M001107	5.23275	https://www.genecards.org/cgi-bin/carddisp.pl?gene=SBNO2
TIMP2	TIMP Metallopeptidase Inhibitor 2	Protein Coding	P16035	45	GC17M078852	5.22416	https://www.genecards.org/cgi-bin/carddisp.pl?gene=TIMP2
BLK	BLK Proto-Oncogene, Src Family Tyrosine Kinase	Protein Coding	P51451	53	GC08P011486	5.22179	https://www.genecards.org/cgi-bin/carddisp.pl?gene=BLK
PRF1	Perforin 1	Protein Coding	P14222	50	GC10M070597	5.21719	https://www.genecards.org/cgi-bin/carddisp.pl?gene=PRF1
HTR3A	5-Hydroxytryptamine Receptor 3A	Protein Coding	P46098	49	GC11P113975	5.21629	https://www.genecards.org/cgi-bin/carddisp.pl?gene=HTR3A
IGHE	Immunoglobulin Heavy Constant Epsilon	Protein Coding	P01854	34	GC14M117744	5.21052	https://www.genecards.org/cgi-bin/carddisp.pl?gene=IGHE
MIR15B	MicroRNA 15b	RNA Gene		21	GC03P160404	5.20831	https://www.genecards.org/cgi-bin/carddisp.pl?gene=MIR15B
PLA2G7	Phospholipase A2 Group VII	Protein Coding	Q13093	53	GC06M046704	5.20609	https://www.genecards.org/cgi-bin/carddisp.pl?gene=PLA2G7
CD27	CD27 Molecule	Protein Coding	P26842	51	GC12P033709	5.20343	https://www.genecards.org/cgi-bin/carddisp.pl?gene=CD27
NPM1	Nucleophosmin 1	Protein Coding	P06748	54	GC05P171387	5.20191	https://www.genecards.org/cgi-bin/carddisp.pl?gene=NPM1
MYB	MYB Proto-Oncogene, Transcription Factor	Protein Coding	P10242	52	GC06P135180	5.19997	https://www.genecards.org/cgi-bin/carddisp.pl?gene=MYB
IL18RAP	Interleukin 18 Receptor Accessory Protein	Protein Coding	O95256	42	GC02P102418	5.19637	https://www.genecards.org/cgi-bin/carddisp.pl?gene=IL18RAP
CFLAR	CASP8 And FADD Like Apoptosis Regulator	Protein Coding	O15519	48	GC02P201413	5.19508	https://www.genecards.org/cgi-bin/carddisp.pl?gene=CFLAR
DAP	Death Associated Protein	Protein Coding	P51397	42	GC05M010679	5.19181	https://www.genecards.org/cgi-bin/carddisp.pl?gene=DAP
GATD3	Glutamine Amidotransferase Class 1 Domain Containing 3	Protein Coding	P0DPI2	37	GC21P044140	5.19181	https://www.genecards.org/cgi-bin/carddisp.pl?gene=GATD3
NXPE1	Neurexophilin And PC-Esterase Domain Family Member 1	Protein Coding	Q8N323	35	GC11M117854	5.19181	https://www.genecards.org/cgi-bin/carddisp.pl?gene=NXPE1
BIRC3	Baculoviral IAP Repeat Containing 3	Protein Coding	Q13489	50	GC11P102317	5.1827	https://www.genecards.org/cgi-bin/carddisp.pl?gene=BIRC3
TNFSF10	TNF Superfamily Member 10	Protein Coding	P50591	48	GC03M172505	5.17885	https://www.genecards.org/cgi-bin/carddisp.pl?gene=TNFSF10
SMAD2	SMAD Family Member 2	Protein Coding	Q15796	55	GC18M047809	5.17328	https://www.genecards.org/cgi-bin/carddisp.pl?gene=SMAD2
TRAF6	TNF Receptor Associated Factor 6	Protein Coding	Q9Y4K3	50	GC11M036467	5.16928	https://www.genecards.org/cgi-bin/carddisp.pl?gene=TRAF6
IL2RB	Interleukin 2 Receptor Subunit Beta	Protein Coding	P14784	54	GC22M072637	5.16652	https://www.genecards.org/cgi-bin/carddisp.pl?gene=IL2RB
ADAM17	ADAM Metallopeptidase Domain 17	Protein Coding	P78536	54	GC02M009488	5.16434	https://www.genecards.org/cgi-bin/carddisp.pl?gene=ADAM17
ACE2	Angiotensin Converting Enzyme 2	Protein Coding	Q9BYF1	52	GC0XM015494	5.16426	https://www.genecards.org/cgi-bin/carddisp.pl?gene=ACE2
CLDN1	Claudin 1	Protein Coding	O95832	50	GC03M190305	5.16112	https://www.genecards.org/cgi-bin/carddisp.pl?gene=CLDN1
DNMT1	DNA Methyltransferase 1	Protein Coding	P26358	56	GC19M010133	5.1574	https://www.genecards.org/cgi-bin/carddisp.pl?gene=DNMT1
IL1RL1	Interleukin 1 Receptor Like 1	Protein Coding	Q01638	45	GC02P102294	5.14673	https://www.genecards.org/cgi-bin/carddisp.pl?gene=IL1RL1
CYP1A2	Cytochrome P450 Family 1 Subfamily A Member 2	Protein Coding	P05177	48	GC15P074748	5.13728	https://www.genecards.org/cgi-bin/carddisp.pl?gene=CYP1A2
UBE2L3	Ubiquitin Conjugating Enzyme E2 L3	Protein Coding	P68036	49	GC22P021549	5.13672	https://www.genecards.org/cgi-bin/carddisp.pl?gene=UBE2L3
AOC1	Amine Oxidase Copper Containing 1	Protein Coding	P19801	45	GC07P150824	5.12764	https://www.genecards.org/cgi-bin/carddisp.pl?gene=AOC1
PROCR	Protein C Receptor	Protein Coding	Q9UNN8	45	GC20P035171	5.12447	https://www.genecards.org/cgi-bin/carddisp.pl?gene=PROCR
MIR375	MicroRNA 375	RNA Gene		21	GC02M219001	5.10778	https://www.genecards.org/cgi-bin/carddisp.pl?gene=MIR375
CLU	Clusterin	Protein Coding	P10909	51	GC08M027596	5.10659	https://www.genecards.org/cgi-bin/carddisp.pl?gene=CLU
CCKBR	Cholecystokinin B Receptor	Protein Coding	P32239	48	GC11P006259	5.10296	https://www.genecards.org/cgi-bin/carddisp.pl?gene=CCKBR
KLRK1	Killer Cell Lectin Like Receptor K1	Protein Coding	P26718	44	GC12M026827	5.07769	https://www.genecards.org/cgi-bin/carddisp.pl?gene=KLRK1
APEH	Acylaminoacyl-Peptide Hydrolase	Protein Coding	P13798	45	GC03P049673	5.07197	https://www.genecards.org/cgi-bin/carddisp.pl?gene=APEH
APOE	Apolipoprotein E	Protein Coding	P02649	53	GC19P096171	5.06456	https://www.genecards.org/cgi-bin/carddisp.pl?gene=APOE
MAP3K7	Mitogen-Activated Protein Kinase Kinase Kinase 7	Protein Coding	O43318	54	GC06M090513	5.05386	https://www.genecards.org/cgi-bin/carddisp.pl?gene=MAP3K7
MYO1B	Myosin IB	Protein Coding	O43795	42	GC02P191246	5.05272	https://www.genecards.org/cgi-bin/carddisp.pl?gene=MYO1B
CYP1A1	Cytochrome P450 Family 1 Subfamily A Member 1	Protein Coding	P04798	51	GC15M074719	5.04525	https://www.genecards.org/cgi-bin/carddisp.pl?gene=CYP1A1
CAMP	Cathelicidin Antimicrobial Peptide	Protein Coding	P49913	43	GC03P054909	5.03965	https://www.genecards.org/cgi-bin/carddisp.pl?gene=CAMP
ELP1	Elongator Acetyltransferase Complex Subunit 1	Protein Coding	O95163	47	GC09M108868	5.03897	https://www.genecards.org/cgi-bin/carddisp.pl?gene=ELP1
SFTA3	Surfactant Associated 3	RNA Gene	P0C7M3	34	GC14M036474	5.03655	https://www.genecards.org/cgi-bin/carddisp.pl?gene=SFTA3
SKIC2	SKI2 Subunit Of Superkiller Complex	Protein Coding	Q15477	46	GC06P125213	5.03592	https://www.genecards.org/cgi-bin/carddisp.pl?gene=SKIC2
GALNT12	Polypeptide N-Acetylgalactosaminyltransferase 12	Protein Coding	Q8IXK2	43	GC09P098807	5.03331	https://www.genecards.org/cgi-bin/carddisp.pl?gene=GALNT12
IL17RA	Interleukin 17 Receptor A	Protein Coding	Q96F46	50	GC22P060145	5.02758	https://www.genecards.org/cgi-bin/carddisp.pl?gene=IL17RA
LMNA	Lamin A/C	Protein Coding	P02545	53	GC01P156082	5.02421	https://www.genecards.org/cgi-bin/carddisp.pl?gene=LMNA
FGF19	Fibroblast Growth Factor 19	Protein Coding	O95750	47	GC11M117068	5.0207	https://www.genecards.org/cgi-bin/carddisp.pl?gene=FGF19
IL20	Interleukin 20	Protein Coding	Q9NYY1	43	GC01P206866	5.01704	https://www.genecards.org/cgi-bin/carddisp.pl?gene=IL20
TFRC	Transferrin Receptor	Protein Coding	P02786	54	GC03M196207	5.0155	https://www.genecards.org/cgi-bin/carddisp.pl?gene=TFRC
MIR17	MicroRNA 17	RNA Gene		20	GC13P091350	5.00507	https://www.genecards.org/cgi-bin/carddisp.pl?gene=MIR17
MIR27B	MicroRNA 27b	RNA Gene		22	GC09P097186	5.00465	https://www.genecards.org/cgi-bin/carddisp.pl?gene=MIR27B
DMBT1	Deleted In Malignant Brain Tumors 1	Protein Coding	Q9UGM3	44	GC10P122560	4.99898	https://www.genecards.org/cgi-bin/carddisp.pl?gene=DMBT1
PBX2	PBX Homeobox 2	Protein Coding	P40425	42	GC06M032184	4.99534	https://www.genecards.org/cgi-bin/carddisp.pl?gene=PBX2
HSPA1B	Heat Shock Protein Family A (Hsp70) Member 1B	Protein Coding	P0DMV9	42	GC06P118923	4.99039	https://www.genecards.org/cgi-bin/carddisp.pl?gene=HSPA1B
CXCR4	C-X-C Motif Chemokine Receptor 4	Protein Coding	P61073	55	GC02M136114	4.9848	https://www.genecards.org/cgi-bin/carddisp.pl?gene=CXCR4
HNMT	Histamine N-Methyltransferase	Protein Coding	P50135	48	GC02P137964	4.98019	https://www.genecards.org/cgi-bin/carddisp.pl?gene=HNMT
PDE4A	Phosphodiesterase 4A	Protein Coding	P27815	48	GC19P010416	4.97722	https://www.genecards.org/cgi-bin/carddisp.pl?gene=PDE4A
SERPINF2	Serpin Family F Member 2	Protein Coding	P08697	49	GC17P001742	4.97408	https://www.genecards.org/cgi-bin/carddisp.pl?gene=SERPINF2
MMP10	Matrix Metallopeptidase 10	Protein Coding	P09238	48	GC11M102770	4.96942	https://www.genecards.org/cgi-bin/carddisp.pl?gene=MMP10
HOXA13	Homeobox A13	Protein Coding	P31271	45	GC07M027911	4.96813	https://www.genecards.org/cgi-bin/carddisp.pl?gene=HOXA13
MLH3	MutL Homolog 3	Protein Coding	Q9UHC1	44	GC14M075013	4.9641	https://www.genecards.org/cgi-bin/carddisp.pl?gene=MLH3
CYTOR	Cytoskeleton Regulator RNA	RNA Gene		23	GC02P088874	4.96065	https://www.genecards.org/cgi-bin/carddisp.pl?gene=CYTOR
MAF	MAF BZIP Transcription Factor	Protein Coding	O75444	48	GC16M079204	4.95151	https://www.genecards.org/cgi-bin/carddisp.pl?gene=MAF
ADAD1	Adenosine Deaminase Domain Containing 1	Protein Coding	Q96M93	39	GC04P122378	4.94226	https://www.genecards.org/cgi-bin/carddisp.pl?gene=ADAD1
DOCK8	Dedicator Of Cytokinesis 8	Protein Coding	Q8NF50	48	GC09P000236	4.93926	https://www.genecards.org/cgi-bin/carddisp.pl?gene=DOCK8
NLRP12	NLR Family Pyrin Domain Containing 12	Protein Coding	P59046	47	GC19M053793	4.93416	https://www.genecards.org/cgi-bin/carddisp.pl?gene=NLRP12
IL18R1	Interleukin 18 Receptor 1	Protein Coding	Q13478	47	GC02P102311	4.93225	https://www.genecards.org/cgi-bin/carddisp.pl?gene=IL18R1
LSP1	Lymphocyte Specific Protein 1	Protein Coding	P33241	45	GC11P005770	4.91362	https://www.genecards.org/cgi-bin/carddisp.pl?gene=LSP1
IBD5	Inflammatory Bowel Disease 5	Genetic Locus		5	GC05U990104	4.90822	https://www.genecards.org/cgi-bin/carddisp.pl?gene=IBD5
IKBKG	Inhibitor Of Nuclear Factor Kappa B Kinase Regulatory Subunit Gamma	Protein Coding	Q9Y6K9	52	GC0XP154541	4.90506	https://www.genecards.org/cgi-bin/carddisp.pl?gene=IKBKG
LGALS9	Galectin 9	Protein Coding	O00182	43	GC17P027629	4.90115	https://www.genecards.org/cgi-bin/carddisp.pl?gene=LGALS9
RAB27A	RAB27A, Member RAS Oncogene Family	Protein Coding	P51159	51	GC15M055202	4.89679	https://www.genecards.org/cgi-bin/carddisp.pl?gene=RAB27A
FANCC	FA Complementation Group C	Protein Coding	Q00597	52	GC09M095099	4.89475	https://www.genecards.org/cgi-bin/carddisp.pl?gene=FANCC
FBXW7	F-Box And WD Repeat Domain Containing 7	Protein Coding	Q969H0	49	GC04M152321	4.89061	https://www.genecards.org/cgi-bin/carddisp.pl?gene=FBXW7
BLOC1S6	Biogenesis Of Lysosomal Organelles Complex 1 Subunit 6	Protein Coding	Q9UL45	43	GC15P061431	4.8895	https://www.genecards.org/cgi-bin/carddisp.pl?gene=BLOC1S6
GPBAR1	G Protein-Coupled Bile Acid Receptor 1	Protein Coding	Q8TDU6	43	GC02P218259	4.88907	https://www.genecards.org/cgi-bin/carddisp.pl?gene=GPBAR1
ESR2	Estrogen Receptor 2	Protein Coding	Q92731	52	GC14M064084	4.8884	https://www.genecards.org/cgi-bin/carddisp.pl?gene=ESR2
GSR	Glutathione-Disulfide Reductase	Protein Coding	P00390	53	GC08M030678	4.87905	https://www.genecards.org/cgi-bin/carddisp.pl?gene=GSR
ICOS	Inducible T Cell Costimulator	Protein Coding	Q9Y6W8	48	GC02P203937	4.87854	https://www.genecards.org/cgi-bin/carddisp.pl?gene=ICOS
NRON	Non-Coding Repressor Of NFAT	RNA Gene		19	GC09M126407	4.87467	https://www.genecards.org/cgi-bin/carddisp.pl?gene=NRON
PI3	Peptidase Inhibitor 3	Protein Coding	P19957	41	GC20P045174	4.87421	https://www.genecards.org/cgi-bin/carddisp.pl?gene=PI3
ADAR	Adenosine Deaminase RNA Specific	Protein Coding	P55265	49	GC01M158791	4.8737	https://www.genecards.org/cgi-bin/carddisp.pl?gene=ADAR
TNFRSF4	TNF Receptor Superfamily Member 4	Protein Coding	P43489	47	GC01M001211	4.86837	https://www.genecards.org/cgi-bin/carddisp.pl?gene=TNFRSF4
PSC	Cholangitis, Primary Sclerosing	Genetic Locus		2	GC03U901834	4.85701	https://www.genecards.org/cgi-bin/carddisp.pl?gene=PSC
MAPK1	Mitogen-Activated Protein Kinase 1	Protein Coding	P28482	57	GC22M021759	4.85596	https://www.genecards.org/cgi-bin/carddisp.pl?gene=MAPK1
WASL	WASP Like Actin Nucleation Promoting Factor	Protein Coding	O00401	46	GC07M123681	4.8483	https://www.genecards.org/cgi-bin/carddisp.pl?gene=WASL
REV3L	REV3 Like, DNA Directed Polymerase Zeta Catalytic Subunit	Protein Coding	O60673	48	GC06M111299	4.83913	https://www.genecards.org/cgi-bin/carddisp.pl?gene=REV3L
CYP1B1	Cytochrome P450 Family 1 Subfamily B Member 1	Protein Coding	Q16678	51	GC02M038066	4.83801	https://www.genecards.org/cgi-bin/carddisp.pl?gene=CYP1B1
GPSM3	G Protein Signaling Modulator 3	Protein Coding	Q9Y4H4	37	GC06M087290	4.83273	https://www.genecards.org/cgi-bin/carddisp.pl?gene=GPSM3
MMP14	Matrix Metallopeptidase 14	Protein Coding	P50281	54	GC14P041738	4.82994	https://www.genecards.org/cgi-bin/carddisp.pl?gene=MMP14
CCL25	C-C Motif Chemokine Ligand 25	Protein Coding	O15444	41	GC19P008052	4.82604	https://www.genecards.org/cgi-bin/carddisp.pl?gene=CCL25
MIR486-1	MicroRNA 486-1	RNA Gene		19	GC08M041660	4.81722	https://www.genecards.org/cgi-bin/carddisp.pl?gene=MIR486-1
ENO2	Enolase 2	Protein Coding	P09104	51	GC12P006913	4.80402	https://www.genecards.org/cgi-bin/carddisp.pl?gene=ENO2
CCR9	C-C Motif Chemokine Receptor 9	Protein Coding	P51686	45	GC03P054786	4.78308	https://www.genecards.org/cgi-bin/carddisp.pl?gene=CCR9
ANXA1	Annexin A1	Protein Coding	P04083	51	GC09P073151	4.77408	https://www.genecards.org/cgi-bin/carddisp.pl?gene=ANXA1
CLIC1	Chloride Intracellular Channel 1	Protein Coding	O00299	45	GC06M087222	4.76869	https://www.genecards.org/cgi-bin/carddisp.pl?gene=CLIC1
RTEL1-TNFRSF6B	RTEL1-TNFRSF6B Readthrough (NMD Candidate)	RNA Gene		20	GC20P063657	4.76831	https://www.genecards.org/cgi-bin/carddisp.pl?gene=RTEL1-TNFRSF6B
HPGD	15-Hydroxyprostaglandin Dehydrogenase	Protein Coding	P15428	50	GC04M174490	4.76423	https://www.genecards.org/cgi-bin/carddisp.pl?gene=HPGD
WDR1	WD Repeat Domain 1	Protein Coding	O75083	44	GC04M010073	4.75558	https://www.genecards.org/cgi-bin/carddisp.pl?gene=WDR1
MIR29B2	MicroRNA 29b-2	RNA Gene		19	GC01M207827	4.7524	https://www.genecards.org/cgi-bin/carddisp.pl?gene=MIR29B2
MIR483	MicroRNA 483	RNA Gene		21	GC11M009658	4.75211	https://www.genecards.org/cgi-bin/carddisp.pl?gene=MIR483
PLEC	Plectin	Protein Coding	Q15149	47	GC08M146323	4.74999	https://www.genecards.org/cgi-bin/carddisp.pl?gene=PLEC
PARK7	Parkinsonism Associated Deglycase	Protein Coding	Q99497	51	GC01P009047	4.74969	https://www.genecards.org/cgi-bin/carddisp.pl?gene=PARK7
HPS3	HPS3 Biogenesis Of Lysosomal Organelles Complex 2 Subunit 1	Protein Coding	Q969F9	44	GC03P149129	4.74901	https://www.genecards.org/cgi-bin/carddisp.pl?gene=HPS3
MIR130B	MicroRNA 130b	RNA Gene		20	GC22P063862	4.74575	https://www.genecards.org/cgi-bin/carddisp.pl?gene=MIR130B
ENO1	Enolase 1	Protein Coding	P06733	51	GC01M008861	4.74325	https://www.genecards.org/cgi-bin/carddisp.pl?gene=ENO1
FCGR2C	Fc Gamma Receptor IIc (Gene/Pseudogene)	Protein Coding	P31995	37	GC01P162185	4.73788	https://www.genecards.org/cgi-bin/carddisp.pl?gene=FCGR2C
CHUK	Component Of Inhibitor Of Nuclear Factor Kappa B Kinase Complex	Protein Coding	O15111	53	GC10M100328	4.73311	https://www.genecards.org/cgi-bin/carddisp.pl?gene=CHUK
TPI1	Triosephosphate Isomerase 1	Protein Coding	P60174	51	GC12P006867	4.73308	https://www.genecards.org/cgi-bin/carddisp.pl?gene=TPI1
MIR98	MicroRNA 98	RNA Gene		20	GC0XM053675	4.72982	https://www.genecards.org/cgi-bin/carddisp.pl?gene=MIR98
DCLRE1C	DNA Cross-Link Repair 1C	Protein Coding	Q96SD1	48	GC10M014897	4.72255	https://www.genecards.org/cgi-bin/carddisp.pl?gene=DCLRE1C
STING1	Stimulator Of Interferon Response CGAMP Interactor 1	Protein Coding	Q86WV6	45	GC05M139487	4.7145	https://www.genecards.org/cgi-bin/carddisp.pl?gene=STING1
CTSB	Cathepsin B	Protein Coding	P07858	54	GC08M011842	4.71185	https://www.genecards.org/cgi-bin/carddisp.pl?gene=CTSB
MIRLET7G	MicroRNA Let-7g	RNA Gene		20	GC03M052268	4.70804	https://www.genecards.org/cgi-bin/carddisp.pl?gene=MIRLET7G
SPRY4-IT1	SPRY4 Intronic Transcript 1	RNA Gene		15	GC05M142318	4.70804	https://www.genecards.org/cgi-bin/carddisp.pl?gene=SPRY4-IT1
MIR378A	MicroRNA 378a	RNA Gene		22	GC05P149732	4.7071	https://www.genecards.org/cgi-bin/carddisp.pl?gene=MIR378A
MTRR	5-Methyltetrahydrofolate-Homocysteine Methyltransferase Reductase	Protein Coding	Q9UBK8	47	GC05P007851	4.70344	https://www.genecards.org/cgi-bin/carddisp.pl?gene=MTRR
AMACR	Alpha-Methylacyl-CoA Racemase	Protein Coding	Q9UHK6	48	GC05M033986	4.69639	https://www.genecards.org/cgi-bin/carddisp.pl?gene=AMACR
DSG1	Desmoglein 1	Protein Coding	Q02413	46	GC18P031318	4.69381	https://www.genecards.org/cgi-bin/carddisp.pl?gene=DSG1
PRXL2B	Peroxiredoxin Like 2B	Protein Coding	Q8TBF2	33	GC01P008453	4.68751	https://www.genecards.org/cgi-bin/carddisp.pl?gene=PRXL2B
CCL26	C-C Motif Chemokine Ligand 26	Protein Coding	Q9Y258	42	GC07M075769	4.68547	https://www.genecards.org/cgi-bin/carddisp.pl?gene=CCL26
CEP72	Centrosomal Protein 72	Protein Coding	Q9P209	41	GC05P000612	4.6822	https://www.genecards.org/cgi-bin/carddisp.pl?gene=CEP72
MALT1	MALT1 Paracaspase	Protein Coding	Q9UDY8	52	GC18P058671	4.67266	https://www.genecards.org/cgi-bin/carddisp.pl?gene=MALT1
COL17A1	Collagen Type XVII Alpha 1 Chain	Protein Coding	Q9UMD9	48	GC10M104031	4.66615	https://www.genecards.org/cgi-bin/carddisp.pl?gene=COL17A1
NR1H2	Nuclear Receptor Subfamily 1 Group H Member 2	Protein Coding	P55055	50	GC19P050329	4.66432	https://www.genecards.org/cgi-bin/carddisp.pl?gene=NR1H2
PIGR	Polymeric Immunoglobulin Receptor	Protein Coding	P01833	45	GC01M206928	4.65393	https://www.genecards.org/cgi-bin/carddisp.pl?gene=PIGR
LITAF	Lipopolysaccharide Induced TNF Factor	Protein Coding	Q99732	47	GC16M011547	4.65109	https://www.genecards.org/cgi-bin/carddisp.pl?gene=LITAF
NOX1	NADPH Oxidase 1	Protein Coding	Q9Y5S8	46	GC0XM100843	4.64665	https://www.genecards.org/cgi-bin/carddisp.pl?gene=NOX1
MIR205	MicroRNA 205	RNA Gene		21	GC01P209432	4.64304	https://www.genecards.org/cgi-bin/carddisp.pl?gene=MIR205
MUC4	Mucin 4, Cell Surface Associated	Protein Coding	Q99102	44	GC03M195746	4.64222	https://www.genecards.org/cgi-bin/carddisp.pl?gene=MUC4
ITGB1	Integrin Subunit Beta 1	Protein Coding	P05556	53	GC10M035059	4.63942	https://www.genecards.org/cgi-bin/carddisp.pl?gene=ITGB1
IL9	Interleukin 9	Protein Coding	P15248	47	GC05M135891	4.63091	https://www.genecards.org/cgi-bin/carddisp.pl?gene=IL9
GNA12	G Protein Subunit Alpha 12	Protein Coding	Q03113	43	GC07M002728	4.6272	https://www.genecards.org/cgi-bin/carddisp.pl?gene=GNA12
HDAC9	Histone Deacetylase 9	Protein Coding	Q9UKV0	52	GC07P018086	4.61929	https://www.genecards.org/cgi-bin/carddisp.pl?gene=HDAC9
IFNA1	Interferon Alpha 1	Protein Coding	P01562	42	GC09P021678	4.61719	https://www.genecards.org/cgi-bin/carddisp.pl?gene=IFNA1
CCL4	C-C Motif Chemokine Ligand 4	Protein Coding	P13236	44	GC17P036103	4.61493	https://www.genecards.org/cgi-bin/carddisp.pl?gene=CCL4
TNFRSF11B	TNF Receptor Superfamily Member 11b	Protein Coding	O00300	51	GC08M118923	4.61283	https://www.genecards.org/cgi-bin/carddisp.pl?gene=TNFRSF11B
MIR132	MicroRNA 132	RNA Gene		22	GC17M002049	4.61187	https://www.genecards.org/cgi-bin/carddisp.pl?gene=MIR132
CDK4	Cyclin Dependent Kinase 4	Protein Coding	P11802	57	GC12M058990	4.6077	https://www.genecards.org/cgi-bin/carddisp.pl?gene=CDK4
HMGB2	High Mobility Group Box 2	Protein Coding	P26583	46	GC04M173331	4.59782	https://www.genecards.org/cgi-bin/carddisp.pl?gene=HMGB2
SLC16A1	Solute Carrier Family 16 Member 1	Protein Coding	P53985	51	GC01M113077	4.58612	https://www.genecards.org/cgi-bin/carddisp.pl?gene=SLC16A1
NRIP1	Nuclear Receptor Interacting Protein 1	Protein Coding	P48552	47	GC21M014961	4.57929	https://www.genecards.org/cgi-bin/carddisp.pl?gene=NRIP1
PTPRS	Protein Tyrosine Phosphatase Receptor Type S	Protein Coding	Q13332	50	GC19M016733	4.56996	https://www.genecards.org/cgi-bin/carddisp.pl?gene=PTPRS
IL6ST	Interleukin 6 Cytokine Family Signal Transducer	Protein Coding	P40189	54	GC05M055935	4.5617	https://www.genecards.org/cgi-bin/carddisp.pl?gene=IL6ST
AREG	Amphiregulin	Protein Coding	P15514	47	GC04P074445	4.55622	https://www.genecards.org/cgi-bin/carddisp.pl?gene=AREG
HOXA11-AS	HOXA11 Antisense RNA	RNA Gene		22	GC07P027184	4.55304	https://www.genecards.org/cgi-bin/carddisp.pl?gene=HOXA11-AS
ZEB1-AS1	ZEB1 Antisense RNA 1	RNA Gene		20	GC10M031166	4.55304	https://www.genecards.org/cgi-bin/carddisp.pl?gene=ZEB1-AS1
CCAT1	Colon Cancer Associated Transcript 1	RNA Gene		16	GC08M127207	4.5491	https://www.genecards.org/cgi-bin/carddisp.pl?gene=CCAT1
GPR65	G Protein-Coupled Receptor 65	Protein Coding	Q8IYL9	42	GC14P088005	4.54554	https://www.genecards.org/cgi-bin/carddisp.pl?gene=GPR65
SLC22A23	Solute Carrier Family 22 Member 23	Protein Coding	A1A5C7	39	GC06M003617	4.54222	https://www.genecards.org/cgi-bin/carddisp.pl?gene=SLC22A23
TMEFF2	Transmembrane Protein With EGF Like And Two Follistatin Like Domains 2	Protein Coding	Q9UIK5	44	GC02M191950	4.5421	https://www.genecards.org/cgi-bin/carddisp.pl?gene=TMEFF2
TRIM21	Tripartite Motif Containing 21	Protein Coding	P19474	47	GC11M004384	4.53835	https://www.genecards.org/cgi-bin/carddisp.pl?gene=TRIM21
C1S	Complement C1s	Protein Coding	P09871	51	GC12P033759	4.53387	https://www.genecards.org/cgi-bin/carddisp.pl?gene=C1S
INPP5E	Inositol Polyphosphate-5-Phosphatase E	Protein Coding	Q9NRR6	45	GC09M136428	4.53005	https://www.genecards.org/cgi-bin/carddisp.pl?gene=INPP5E
TYMS	Thymidylate Synthetase	Protein Coding	P04818	53	GC18P000657	4.52552	https://www.genecards.org/cgi-bin/carddisp.pl?gene=TYMS
KRT1	Keratin 1	Protein Coding	P04264	51	GC12M052674	4.52255	https://www.genecards.org/cgi-bin/carddisp.pl?gene=KRT1
HSPA6	Heat Shock Protein Family A (Hsp70) Member 6	Protein Coding	P17066	47	GC01P161524	4.52132	https://www.genecards.org/cgi-bin/carddisp.pl?gene=HSPA6
MIR30E	MicroRNA 30e	RNA Gene		23	GC01P040754	4.51899	https://www.genecards.org/cgi-bin/carddisp.pl?gene=MIR30E
PTGER3	Prostaglandin E Receptor 3	Protein Coding	P43115	50	GC01M070852	4.51892	https://www.genecards.org/cgi-bin/carddisp.pl?gene=PTGER3
DPEP1	Dipeptidase 1	Protein Coding	P16444	48	GC16P089613	4.51324	https://www.genecards.org/cgi-bin/carddisp.pl?gene=DPEP1
DES	Desmin	Protein Coding	P17661	51	GC02P219418	4.50629	https://www.genecards.org/cgi-bin/carddisp.pl?gene=DES
MXI1	MAX Interactor 1, Dimerization Protein	Protein Coding	P50539	45	GC10P110208	4.50011	https://www.genecards.org/cgi-bin/carddisp.pl?gene=MXI1
ENG	Endoglin	Protein Coding	P17813	52	GC09M127815	4.49951	https://www.genecards.org/cgi-bin/carddisp.pl?gene=ENG
HERC2	HECT And RLD Domain Containing E3 Ubiquitin Protein Ligase 2	Protein Coding	O95714	48	GC15M028111	4.498	https://www.genecards.org/cgi-bin/carddisp.pl?gene=HERC2
RMRP	RNA Component Of Mitochondrial RNA Processing Endoribonuclease	RNA Gene		25	GC09M035655	4.49601	https://www.genecards.org/cgi-bin/carddisp.pl?gene=RMRP
PDGFRL	Platelet Derived Growth Factor Receptor Like	Protein Coding	Q15198	46	GC08P017576	4.49458	https://www.genecards.org/cgi-bin/carddisp.pl?gene=PDGFRL
DPP10-AS1	DPP10 Antisense RNA 1	RNA Gene		17	GC02M115131	4.49276	https://www.genecards.org/cgi-bin/carddisp.pl?gene=DPP10-AS1
DANCR	Differentiation Antagonizing Non-Protein Coding RNA	RNA Gene	P0C864	23	GC04P052712	4.49015	https://www.genecards.org/cgi-bin/carddisp.pl?gene=DANCR
TNFRSF9	TNF Receptor Superfamily Member 9	Protein Coding	Q07011	48	GC01M007915	4.48742	https://www.genecards.org/cgi-bin/carddisp.pl?gene=TNFRSF9
ATRIP	ATR Interacting Protein	Protein Coding	Q8WXE1	46	GC03P054917	4.48612	https://www.genecards.org/cgi-bin/carddisp.pl?gene=ATRIP
ATF6	Activating Transcription Factor 6	Protein Coding	P18850	52	GC01P161766	4.47842	https://www.genecards.org/cgi-bin/carddisp.pl?gene=ATF6
CREB1	CAMP Responsive Element Binding Protein 1	Protein Coding	P16220	53	GC02P207529	4.47164	https://www.genecards.org/cgi-bin/carddisp.pl?gene=CREB1
INSL4	Insulin Like 4	Protein Coding	Q14641	37	GC09P005231	4.46894	https://www.genecards.org/cgi-bin/carddisp.pl?gene=INSL4
HSPA1A	Heat Shock Protein Family A (Hsp70) Member 1A	Protein Coding	P0DMV8	50	GC06P118924	4.46742	https://www.genecards.org/cgi-bin/carddisp.pl?gene=HSPA1A
AQP4	Aquaporin 4	Protein Coding	P55087	50	GC18M026852	4.46002	https://www.genecards.org/cgi-bin/carddisp.pl?gene=AQP4
KLF6	KLF Transcription Factor 6	Protein Coding	Q99612	47	GC10M003779	4.45597	https://www.genecards.org/cgi-bin/carddisp.pl?gene=KLF6
SERPINA3	Serpin Family A Member 3	Protein Coding	P01011	47	GC14P094612	4.44609	https://www.genecards.org/cgi-bin/carddisp.pl?gene=SERPINA3
MIRLET7A1	MicroRNA Let-7a-1	RNA Gene		23	GC09P094175	4.43282	https://www.genecards.org/cgi-bin/carddisp.pl?gene=MIRLET7A1
MIR25	MicroRNA 25	RNA Gene		21	GC07M100093	4.43282	https://www.genecards.org/cgi-bin/carddisp.pl?gene=MIR25
ERCC6	ERCC Excision Repair 6, Chromatin Remodeling Factor	Protein Coding	Q03468	50	GC10M049454	4.43173	https://www.genecards.org/cgi-bin/carddisp.pl?gene=ERCC6
VIPR1	Vasoactive Intestinal Peptide Receptor 1	Protein Coding	P32241	49	GC03P042490	4.42724	https://www.genecards.org/cgi-bin/carddisp.pl?gene=VIPR1
CASC2	Cancer Susceptibility 2	RNA Gene	Q8IU53	26	GC10P118053	4.41846	https://www.genecards.org/cgi-bin/carddisp.pl?gene=CASC2
MAP2K2	Mitogen-Activated Protein Kinase Kinase 2	Protein Coding	P36507	58	GC19M004090	4.40865	https://www.genecards.org/cgi-bin/carddisp.pl?gene=MAP2K2
MIR328	MicroRNA 328	RNA Gene		21	GC16M067203	4.40552	https://www.genecards.org/cgi-bin/carddisp.pl?gene=MIR328
MIR183	MicroRNA 183	RNA Gene		20	GC07M129871	4.40552	https://www.genecards.org/cgi-bin/carddisp.pl?gene=MIR183
G6PD	Glucose-6-Phosphate Dehydrogenase	Protein Coding	P11413	54	GC0XM154588	4.39693	https://www.genecards.org/cgi-bin/carddisp.pl?gene=G6PD
MIR133B	MicroRNA 133b	RNA Gene		23	GC06P052148	4.3968	https://www.genecards.org/cgi-bin/carddisp.pl?gene=MIR133B
INS-IGF2	INS-IGF2 Readthrough	Protein Coding	F8WCM5	29	GC11M009657	4.3942	https://www.genecards.org/cgi-bin/carddisp.pl?gene=INS-IGF2
NF1	Neurofibromin 1	Protein Coding	P21359	52	GC17P031094	4.39036	https://www.genecards.org/cgi-bin/carddisp.pl?gene=NF1
HEIH	Hepatocellular Carcinoma Up-Regulated EZH2-Associated Long Non-Coding RNA	RNA Gene		16	GC05M182386	4.38667	https://www.genecards.org/cgi-bin/carddisp.pl?gene=HEIH
SRP54	Signal Recognition Particle 54	Protein Coding	P61011	47	GC14P034981	4.38355	https://www.genecards.org/cgi-bin/carddisp.pl?gene=SRP54
IKZF3	IKAROS Family Zinc Finger 3	Protein Coding	Q9UKT9	46	GC17M067940	4.38325	https://www.genecards.org/cgi-bin/carddisp.pl?gene=IKZF3
MMEL1	Membrane Metalloendopeptidase Like 1	Protein Coding	Q495T6	41	GC01M002590	4.38325	https://www.genecards.org/cgi-bin/carddisp.pl?gene=MMEL1
TNFSF8	TNF Superfamily Member 8	Protein Coding	P32971	40	GC09M114893	4.38325	https://www.genecards.org/cgi-bin/carddisp.pl?gene=TNFSF8
PHB1	Prohibitin 1	Protein Coding	P35232	49	GC17M068585	4.3798	https://www.genecards.org/cgi-bin/carddisp.pl?gene=PHB1
BRIP1	BRCA1 Interacting Helicase 1	Protein Coding	Q9BX63	52	GC17M061679	4.37331	https://www.genecards.org/cgi-bin/carddisp.pl?gene=BRIP1
MIR628	MicroRNA 628	RNA Gene		18	GC15M055372	4.37071	https://www.genecards.org/cgi-bin/carddisp.pl?gene=MIR628
MIRLET7B	MicroRNA Let-7b	RNA Gene		21	GC22P061149	4.36772	https://www.genecards.org/cgi-bin/carddisp.pl?gene=MIRLET7B
UCA1	Urothelial Cancer Associated 1	RNA Gene		24	GC19P101751	4.3618	https://www.genecards.org/cgi-bin/carddisp.pl?gene=UCA1
TICAM1	TIR Domain Containing Adaptor Molecule 1	Protein Coding	Q8IUC6	47	GC19M004815	4.35236	https://www.genecards.org/cgi-bin/carddisp.pl?gene=TICAM1
LOC126805749	BRD4-Independent Group 4 Enhancer GRCh37_chr1:65312286-65313485	Functional Element		3	GC01P064846	4.35204	https://www.genecards.org/cgi-bin/carddisp.pl?gene=LOC126805749
ANGPT1	Angiopoietin 1	Protein Coding	Q15389	50	GC08M107246	4.3512	https://www.genecards.org/cgi-bin/carddisp.pl?gene=ANGPT1
HSD11B1	Hydroxysteroid 11-Beta Dehydrogenase 1	Protein Coding	P28845	54	GC01P209686	4.35111	https://www.genecards.org/cgi-bin/carddisp.pl?gene=HSD11B1
RARRES2	Retinoic Acid Receptor Responder 2	Protein Coding	Q99969	43	GC07M150333	4.34909	https://www.genecards.org/cgi-bin/carddisp.pl?gene=RARRES2
SIGIRR	Single Ig And TIR Domain Containing	Protein Coding	Q6IA17	44	GC11M009555	4.34829	https://www.genecards.org/cgi-bin/carddisp.pl?gene=SIGIRR
USP12	Ubiquitin Specific Peptidase 12	Protein Coding	O75317	40	GC13M027066	4.34518	https://www.genecards.org/cgi-bin/carddisp.pl?gene=USP12
PTX3	Pentraxin 3	Protein Coding	P26022	46	GC03P157436	4.34222	https://www.genecards.org/cgi-bin/carddisp.pl?gene=PTX3
CEP43	Centrosomal Protein 43	Protein Coding	O95684	42	GC06P167001	4.34013	https://www.genecards.org/cgi-bin/carddisp.pl?gene=CEP43
TPPP	Tubulin Polymerization Promoting Protein	Protein Coding	O94811	44	GC05M000659	4.33864	https://www.genecards.org/cgi-bin/carddisp.pl?gene=TPPP
SMURF1	SMAD Specific E3 Ubiquitin Protein Ligase 1	Protein Coding	Q9HCE7	48	GC07M099027	4.33787	https://www.genecards.org/cgi-bin/carddisp.pl?gene=SMURF1
TERC	Telomerase RNA Component	RNA Gene		29	GC03M169765	4.33212	https://www.genecards.org/cgi-bin/carddisp.pl?gene=TERC
MIR103A1	MicroRNA 103a-1	RNA Gene		19	GC05M168560	4.32917	https://www.genecards.org/cgi-bin/carddisp.pl?gene=MIR103A1
ITLN1	Intelectin 1	Protein Coding	Q8WWA0	42	GC01M160876	4.32619	https://www.genecards.org/cgi-bin/carddisp.pl?gene=ITLN1
KRT19	Keratin 19	Protein Coding	P08727	47	GC17M041523	4.32538	https://www.genecards.org/cgi-bin/carddisp.pl?gene=KRT19
GUCY2C	Guanylate Cyclase 2C	Protein Coding	P25092	50	GC12M014612	4.32196	https://www.genecards.org/cgi-bin/carddisp.pl?gene=GUCY2C
MIR144	MicroRNA 144	RNA Gene		19	GC17M067447	4.31149	https://www.genecards.org/cgi-bin/carddisp.pl?gene=MIR144
CTSD	Cathepsin D	Protein Coding	P07339	56	GC11M001752	4.30989	https://www.genecards.org/cgi-bin/carddisp.pl?gene=CTSD
FUT3	Fucosyltransferase 3 (Lewis Blood Group)	Protein Coding	P21217	44	GC19M016767	4.30231	https://www.genecards.org/cgi-bin/carddisp.pl?gene=FUT3
FOSL1	FOS Like 1, AP-1 Transcription Factor Subunit	Protein Coding	P15407	48	GC11M116911	4.2963	https://www.genecards.org/cgi-bin/carddisp.pl?gene=FOSL1
SNAPC4	Small Nuclear RNA Activating Complex Polypeptide 4	Protein Coding	Q5SXM2	41	GC09M136375	4.29264	https://www.genecards.org/cgi-bin/carddisp.pl?gene=SNAPC4
PADI4	Peptidyl Arginine Deiminase 4	Protein Coding	Q9UM07	48	GC01P017308	4.28629	https://www.genecards.org/cgi-bin/carddisp.pl?gene=PADI4
DCC	DCC Netrin 1 Receptor	Protein Coding	P43146	50	GC18P052340	4.28338	https://www.genecards.org/cgi-bin/carddisp.pl?gene=DCC
FANCI	FA Complementation Group I	Protein Coding	Q9NVI1	46	GC15P089243	4.28228	https://www.genecards.org/cgi-bin/carddisp.pl?gene=FANCI
MIR107	MicroRNA 107	RNA Gene		21	GC10M089604	4.27082	https://www.genecards.org/cgi-bin/carddisp.pl?gene=MIR107
WNT4	Wnt Family Member 4	Protein Coding	P56705	51	GC01M022190	4.26422	https://www.genecards.org/cgi-bin/carddisp.pl?gene=WNT4
HSF2	Heat Shock Transcription Factor 2	Protein Coding	Q03933	47	GC06P122399	4.24446	https://www.genecards.org/cgi-bin/carddisp.pl?gene=HSF2
SLC15A1	Solute Carrier Family 15 Member 1	Protein Coding	P46059	46	GC13M098683	4.23582	https://www.genecards.org/cgi-bin/carddisp.pl?gene=SLC15A1
SCG2	Secretogranin II	Protein Coding	P13521	42	GC02M223596	4.23342	https://www.genecards.org/cgi-bin/carddisp.pl?gene=SCG2
IBD2	Inflammatory Bowel Disease 2	Genetic Locus		4	GC12U990041	4.23251	https://www.genecards.org/cgi-bin/carddisp.pl?gene=IBD2
GBA1	Glucosylceramidase Beta 1	Protein Coding	P04062	53	GC01M158826	4.22674	https://www.genecards.org/cgi-bin/carddisp.pl?gene=GBA1
ZGPAT	Zinc Finger CCCH-Type And G-Patch Domain Containing	Protein Coding	Q8N5A5	40	GC20P063707	4.21932	https://www.genecards.org/cgi-bin/carddisp.pl?gene=ZGPAT
HLA-DPA1	Major Histocompatibility Complex, Class II, DP Alpha 1	Protein Coding	P20036	45	GC06M033064	4.2185	https://www.genecards.org/cgi-bin/carddisp.pl?gene=HLA-DPA1
DNAH8	Dynein Axonemal Heavy Chain 8	Protein Coding	Q96JB1	41	GC06P119084	4.21121	https://www.genecards.org/cgi-bin/carddisp.pl?gene=DNAH8
TXN	Thioredoxin	Protein Coding	P10599	49	GC09M110243	4.21096	https://www.genecards.org/cgi-bin/carddisp.pl?gene=TXN
FRG2C	FSHD Region Gene 2 Family Member C	Protein Coding	A6NGY1	27	GC03P075664	4.20819	https://www.genecards.org/cgi-bin/carddisp.pl?gene=FRG2C
GTF2H4	General Transcription Factor IIH Subunit 4	Protein Coding	Q92759	42	GC06P118877	4.1995	https://www.genecards.org/cgi-bin/carddisp.pl?gene=GTF2H4
ARID1A	AT-Rich Interaction Domain 1A	Protein Coding	O14497	48	GC01P026693	4.18647	https://www.genecards.org/cgi-bin/carddisp.pl?gene=ARID1A
F2R	Coagulation Factor II Thrombin Receptor	Protein Coding	P25116	50	GC05P076716	4.18438	https://www.genecards.org/cgi-bin/carddisp.pl?gene=F2R
MIR335	MicroRNA 335	RNA Gene		21	GC07P130496	4.17662	https://www.genecards.org/cgi-bin/carddisp.pl?gene=MIR335
HAVCR2	Hepatitis A Virus Cellular Receptor 2	Protein Coding	Q8TDQ0	48	GC05M157063	4.17578	https://www.genecards.org/cgi-bin/carddisp.pl?gene=HAVCR2
LGALS4	Galectin 4	Protein Coding	P56470	41	GC19M085514	4.16606	https://www.genecards.org/cgi-bin/carddisp.pl?gene=LGALS4
NLRC4	NLR Family CARD Domain Containing 4	Protein Coding	Q9NPP4	47	GC02M032224	4.1634	https://www.genecards.org/cgi-bin/carddisp.pl?gene=NLRC4
RNY3	RNA, Ro60-Associated Y3	RNA Gene		16	GC07P154433	4.16131	https://www.genecards.org/cgi-bin/carddisp.pl?gene=RNY3
ZMIZ1	Zinc Finger MIZ-Type Containing 1	Protein Coding	Q9ULJ6	46	GC10P079068	4.15768	https://www.genecards.org/cgi-bin/carddisp.pl?gene=ZMIZ1
PI4KA	Phosphatidylinositol 4-Kinase Alpha	Protein Coding	P42356	52	GC22M020707	4.15615	https://www.genecards.org/cgi-bin/carddisp.pl?gene=PI4KA
MIR642A	MicroRNA 642a	RNA Gene		17	GC19P045674	4.1533	https://www.genecards.org/cgi-bin/carddisp.pl?gene=MIR642A
IKBKB	Inhibitor Of Nuclear Factor Kappa B Kinase Subunit Beta	Protein Coding	O14920	57	GC08P042271	4.14091	https://www.genecards.org/cgi-bin/carddisp.pl?gene=IKBKB
CLDN7	Claudin 7	Protein Coding	O95471	44	GC17M007259	4.13442	https://www.genecards.org/cgi-bin/carddisp.pl?gene=CLDN7
KRT15	Keratin 15	Protein Coding	P19012	41	GC17M041513	4.13396	https://www.genecards.org/cgi-bin/carddisp.pl?gene=KRT15
SNAI1	Snail Family Transcriptional Repressor 1	Protein Coding	O95863	47	GC20P049982	4.1252	https://www.genecards.org/cgi-bin/carddisp.pl?gene=SNAI1
AXIN2	Axin 2	Protein Coding	Q9Y2T1	53	GC17M065528	4.11411	https://www.genecards.org/cgi-bin/carddisp.pl?gene=AXIN2
SIAE	Sialic Acid Acetylesterase	Protein Coding	Q9HAT2	42	GC11M124633	4.11411	https://www.genecards.org/cgi-bin/carddisp.pl?gene=SIAE
MIR301A	MicroRNA 301a	RNA Gene		21	GC17M059151	4.1129	https://www.genecards.org/cgi-bin/carddisp.pl?gene=MIR301A
SIRT1	Sirtuin 1	Protein Coding	Q96EB6	52	GC10P067884	4.11215	https://www.genecards.org/cgi-bin/carddisp.pl?gene=SIRT1
ICAM2	Intercellular Adhesion Molecule 2	Protein Coding	P13598	48	GC17M064002	4.10597	https://www.genecards.org/cgi-bin/carddisp.pl?gene=ICAM2
BCL2L11	BCL2 Like 11	Protein Coding	O43521	48	GC02P111119	4.10455	https://www.genecards.org/cgi-bin/carddisp.pl?gene=BCL2L11
IGSF6	Immunoglobulin Superfamily Member 6	Protein Coding	O95976	40	GC16M021639	4.10067	https://www.genecards.org/cgi-bin/carddisp.pl?gene=IGSF6
MIR381	MicroRNA 381	RNA Gene		19	GC14P114457	4.10023	https://www.genecards.org/cgi-bin/carddisp.pl?gene=MIR381
SKIC3	SKI3 Subunit Of Superkiller Complex	Protein Coding	Q6PGP7	43	GC05M095461	4.09859	https://www.genecards.org/cgi-bin/carddisp.pl?gene=SKIC3
LRRC56	Leucine Rich Repeat Containing 56	Protein Coding	Q8IYG6	39	GC11P005660	4.09511	https://www.genecards.org/cgi-bin/carddisp.pl?gene=LRRC56
CD34	CD34 Molecule	Protein Coding	P28906	49	GC01M207880	4.09121	https://www.genecards.org/cgi-bin/carddisp.pl?gene=CD34
CX3CR1	C-X3-C Motif Chemokine Receptor 1	Protein Coding	P49238	46	GC03M039279	4.08704	https://www.genecards.org/cgi-bin/carddisp.pl?gene=CX3CR1
MECP2	Methyl-CpG Binding Protein 2	Protein Coding	P51608	50	GC0XM154021	4.08656	https://www.genecards.org/cgi-bin/carddisp.pl?gene=MECP2
ANXA5	Annexin A5	Protein Coding	P08758	50	GC04M121667	4.07818	https://www.genecards.org/cgi-bin/carddisp.pl?gene=ANXA5
STX11	Syntaxin 11	Protein Coding	O75558	45	GC06P144238	4.07569	https://www.genecards.org/cgi-bin/carddisp.pl?gene=STX11
MIR590	MicroRNA 590	RNA Gene		21	GC07P074191	4.07454	https://www.genecards.org/cgi-bin/carddisp.pl?gene=MIR590
GAPDH	Glyceraldehyde-3-Phosphate Dehydrogenase	Protein Coding	P04406	54	GC12P033726	4.07279	https://www.genecards.org/cgi-bin/carddisp.pl?gene=GAPDH
MIR433	MicroRNA 433	RNA Gene		22	GC14P113736	4.06627	https://www.genecards.org/cgi-bin/carddisp.pl?gene=MIR433
EMSY	EMSY Transcriptional Repressor, BRCA2 Interacting	Protein Coding	Q7Z589	40	GC11P082469	4.0651	https://www.genecards.org/cgi-bin/carddisp.pl?gene=EMSY
CR2	Complement C3d Receptor 2	Protein Coding	P20023	50	GC01P207454	4.06509	https://www.genecards.org/cgi-bin/carddisp.pl?gene=CR2
LIF	LIF Interleukin 6 Family Cytokine	Protein Coding	P15018	47	GC22M030240	4.0642	https://www.genecards.org/cgi-bin/carddisp.pl?gene=LIF
MIR125B1	MicroRNA 125b-1	RNA Gene		22	GC11M122100	4.06305	https://www.genecards.org/cgi-bin/carddisp.pl?gene=MIR125B1
CEACAM5	CEA Cell Adhesion Molecule 5	Protein Coding	P06731	47	GC19P096057	4.0562	https://www.genecards.org/cgi-bin/carddisp.pl?gene=CEACAM5
MIR31HG	MIR31 Host Gene	RNA Gene		20	GC09M022045	4.05298	https://www.genecards.org/cgi-bin/carddisp.pl?gene=MIR31HG
PROM1	Prominin 1	Protein Coding	O43490	50	GC04M015965	4.04543	https://www.genecards.org/cgi-bin/carddisp.pl?gene=PROM1
ATF4	Activating Transcription Factor 4	Protein Coding	P18848	50	GC22P039519	4.04055	https://www.genecards.org/cgi-bin/carddisp.pl?gene=ATF4
CD69	CD69 Molecule	Protein Coding	Q07108	46	GC12M026820	4.03907	https://www.genecards.org/cgi-bin/carddisp.pl?gene=CD69
TCF7L2	Transcription Factor 7 Like 2	Protein Coding	Q9NQB0	50	GC10P112950	4.0382	https://www.genecards.org/cgi-bin/carddisp.pl?gene=TCF7L2
TOLLIP	Toll Interacting Protein	Protein Coding	Q9H0E2	48	GC11M001274	4.03706	https://www.genecards.org/cgi-bin/carddisp.pl?gene=TOLLIP
CYBB	Cytochrome B-245 Beta Chain	Protein Coding	P04839	52	GC0XP037780	4.03424	https://www.genecards.org/cgi-bin/carddisp.pl?gene=CYBB
PRRC2A	Proline Rich Coiled-Coil 2A	Protein Coding	P48634	38	GC06P118897	4.03378	https://www.genecards.org/cgi-bin/carddisp.pl?gene=PRRC2A
KPNA7	Karyopherin Subunit Alpha 7	Protein Coding	A9QM74	35	GC07M099173	4.03378	https://www.genecards.org/cgi-bin/carddisp.pl?gene=KPNA7
IDH2	Isocitrate Dehydrogenase (NADP(+)) 2	Protein Coding	P48735	55	GC15M090083	4.02938	https://www.genecards.org/cgi-bin/carddisp.pl?gene=IDH2
GPR12	G Protein-Coupled Receptor 12	Protein Coding	P47775	41	GC13M026755	4.0293	https://www.genecards.org/cgi-bin/carddisp.pl?gene=GPR12
BBC3	BCL2 Binding Component 3	Protein Coding	Q96PG8	44	GC19M047220	4.02757	https://www.genecards.org/cgi-bin/carddisp.pl?gene=BBC3
H2AX	H2A.X Variant Histone	Protein Coding	P16104	47	GC11M120780	4.02249	https://www.genecards.org/cgi-bin/carddisp.pl?gene=H2AX
CCAT2	Colon Cancer Associated Transcript 2	RNA Gene		14	GC08P127400	4.02188	https://www.genecards.org/cgi-bin/carddisp.pl?gene=CCAT2
COL1A1	Collagen Type I Alpha 1 Chain	Protein Coding	P02452	53	GC17M068598	4.02073	https://www.genecards.org/cgi-bin/carddisp.pl?gene=COL1A1
TREM1	Triggering Receptor Expressed On Myeloid Cells 1	Protein Coding	Q9NP99	46	GC06M041267	4.0194	https://www.genecards.org/cgi-bin/carddisp.pl?gene=TREM1
DNMT3B	DNA Methyltransferase 3 Beta	Protein Coding	Q9UBC3	54	GC20P032762	4.01817	https://www.genecards.org/cgi-bin/carddisp.pl?gene=DNMT3B
SLAMF1	Signaling Lymphocytic Activation Molecule Family Member 1	Protein Coding	Q13291	45	GC01M160608	4.01577	https://www.genecards.org/cgi-bin/carddisp.pl?gene=SLAMF1
STX2	Syntaxin 2	Protein Coding	P32856	41	GC12M130789	4.01418	https://www.genecards.org/cgi-bin/carddisp.pl?gene=STX2
CRNDE	Colorectal Neoplasia Differentially Expressed	RNA Gene		22	GC16M054944	4.01082	https://www.genecards.org/cgi-bin/carddisp.pl?gene=CRNDE
FANCE	FA Complementation Group E	Protein Coding	Q9HB96	45	GC06P119043	4.00641	https://www.genecards.org/cgi-bin/carddisp.pl?gene=FANCE
APEX1	Apurinic/Apyrimidinic Endodeoxyribonuclease 1	Protein Coding	P27695	49	GC14P020455	4.00357	https://www.genecards.org/cgi-bin/carddisp.pl?gene=APEX1
TMSB4X	Thymosin Beta 4 X-Linked	Protein Coding	P62328	44	GC0XP012975	4.00159	https://www.genecards.org/cgi-bin/carddisp.pl?gene=TMSB4X
PARD3	Par-3 Family Cell Polarity Regulator	Protein Coding	Q8TEW0	45	GC10M035078	3.99739	https://www.genecards.org/cgi-bin/carddisp.pl?gene=PARD3
MIR10A	MicroRNA 10a	RNA Gene		22	GC17M048579	3.99425	https://www.genecards.org/cgi-bin/carddisp.pl?gene=MIR10A
HOTAIRM1	HOXA Transcript Antisense RNA, Myeloid-Specific 1	RNA Gene		21	GC07P027095	3.98914	https://www.genecards.org/cgi-bin/carddisp.pl?gene=HOTAIRM1
LINC00460	Long Intergenic Non-Protein Coding RNA 460	RNA Gene		18	GC13P106376	3.98914	https://www.genecards.org/cgi-bin/carddisp.pl?gene=LINC00460
NKX3-1	NK3 Homeobox 1	Protein Coding	Q99801	44	GC08M023678	3.98659	https://www.genecards.org/cgi-bin/carddisp.pl?gene=NKX3-1
DHFR	Dihydrofolate Reductase	Protein Coding	P00374	52	GC05M080626	3.98013	https://www.genecards.org/cgi-bin/carddisp.pl?gene=DHFR
ZEB1	Zinc Finger E-Box Binding Homeobox 1	Protein Coding	P37275	52	GC10P031318	3.97773	https://www.genecards.org/cgi-bin/carddisp.pl?gene=ZEB1
IL4R	Interleukin 4 Receptor	Protein Coding	P24394	51	GC16P060532	3.97707	https://www.genecards.org/cgi-bin/carddisp.pl?gene=IL4R
RB1	RB Transcriptional Corepressor 1	Protein Coding	P06400	52	GC13P048303	3.97672	https://www.genecards.org/cgi-bin/carddisp.pl?gene=RB1
CAV1	Caveolin 1	Protein Coding	Q03135	52	GC07P116524	3.96927	https://www.genecards.org/cgi-bin/carddisp.pl?gene=CAV1
HLA-DQA2	Major Histocompatibility Complex, Class II, DQ Alpha 2	Protein Coding	P01906	41	GC06P032741	3.96655	https://www.genecards.org/cgi-bin/carddisp.pl?gene=HLA-DQA2
GP2	Glycoprotein 2	Protein Coding	P55259	42	GC16M020309	3.96011	https://www.genecards.org/cgi-bin/carddisp.pl?gene=GP2
SIGLEC5	Sialic Acid Binding Ig Like Lectin 5	Protein Coding	O15389	44	GC19M085981	3.95713	https://www.genecards.org/cgi-bin/carddisp.pl?gene=SIGLEC5
IL15RA	Interleukin 15 Receptor Subunit Alpha	Protein Coding	Q13261	44	GC10M005943	3.95399	https://www.genecards.org/cgi-bin/carddisp.pl?gene=IL15RA
IL24	Interleukin 24	Protein Coding	Q13007	45	GC01P206897	3.9509	https://www.genecards.org/cgi-bin/carddisp.pl?gene=IL24
MIR185	MicroRNA 185	RNA Gene		23	GC22P060249	3.94443	https://www.genecards.org/cgi-bin/carddisp.pl?gene=MIR185
NBN	Nibrin	Protein Coding	O60934	52	GC08M089933	3.9434	https://www.genecards.org/cgi-bin/carddisp.pl?gene=NBN
UGT1A6	UDP Glucuronosyltransferase Family 1 Member A6	Protein Coding	P19224	46	GC02P233691	3.9391	https://www.genecards.org/cgi-bin/carddisp.pl?gene=UGT1A6
GPX2	Glutathione Peroxidase 2	Protein Coding	P18283	45	GC14M064939	3.93721	https://www.genecards.org/cgi-bin/carddisp.pl?gene=GPX2
DOCK2	Dedicator Of Cytokinesis 2	Protein Coding	Q92608	48	GC05P169637	3.92229	https://www.genecards.org/cgi-bin/carddisp.pl?gene=DOCK2
LIN54	Lin-54 DREAM MuvB Core Complex Component	Protein Coding	Q6MZP7	41	GC04M082909	3.92177	https://www.genecards.org/cgi-bin/carddisp.pl?gene=LIN54
ZNF354A	Zinc Finger Protein 354A	Protein Coding	O60765	41	GC05M178711	3.92177	https://www.genecards.org/cgi-bin/carddisp.pl?gene=ZNF354A
USP50	Ubiquitin Specific Peptidase 50	Protein Coding	Q70EL3	36	GC15M050493	3.92177	https://www.genecards.org/cgi-bin/carddisp.pl?gene=USP50
KDR	Kinase Insert Domain Receptor	Protein Coding	P35968	57	GC04M055078	3.91941	https://www.genecards.org/cgi-bin/carddisp.pl?gene=KDR
SERPINA4	Serpin Family A Member 4	Protein Coding	P29622	45	GC14P094561	3.91686	https://www.genecards.org/cgi-bin/carddisp.pl?gene=SERPINA4
AOPEP	Aminopeptidase O (Putative)	Protein Coding	Q8N6M6	42	GC09P097180	3.91363	https://www.genecards.org/cgi-bin/carddisp.pl?gene=AOPEP
MIR4435-2HG	MIR4435-2 Host Gene	RNA Gene		20	GC02M112495	3.91227	https://www.genecards.org/cgi-bin/carddisp.pl?gene=MIR4435-2HG
MME	Membrane Metalloendopeptidase	Protein Coding	P08473	53	GC03P155024	3.91165	https://www.genecards.org/cgi-bin/carddisp.pl?gene=MME
PRKDC	Protein Kinase, DNA-Activated, Catalytic Subunit	Protein Coding	P78527	54	GC08M047773	3.90882	https://www.genecards.org/cgi-bin/carddisp.pl?gene=PRKDC
EZH2	Enhancer Of Zeste 2 Polycomb Repressive Complex 2 Subunit	Protein Coding	Q15910	56	GC07M148807	3.90787	https://www.genecards.org/cgi-bin/carddisp.pl?gene=EZH2
VASP	Vasodilator Stimulated Phosphoprotein	Protein Coding	P50552	47	GC19P096186	3.9033	https://www.genecards.org/cgi-bin/carddisp.pl?gene=VASP
ZNF365	Zinc Finger Protein 365	Protein Coding	Q70YC4	41	GC10P062374	3.90011	https://www.genecards.org/cgi-bin/carddisp.pl?gene=ZNF365
C1orf141	Chromosome 1 Open Reading Frame 141	Protein Coding	Q5JVX7	31	GC01M067092	3.8961	https://www.genecards.org/cgi-bin/carddisp.pl?gene=C1orf141
GUSB	Glucuronidase Beta	Protein Coding	P08236	51	GC07M065960	3.88427	https://www.genecards.org/cgi-bin/carddisp.pl?gene=GUSB
MIRLET7C	MicroRNA Let-7c	RNA Gene		23	GC21P016601	3.8838	https://www.genecards.org/cgi-bin/carddisp.pl?gene=MIRLET7C
MIR196B	MicroRNA 196b	RNA Gene		22	GC07M027893	3.88261	https://www.genecards.org/cgi-bin/carddisp.pl?gene=MIR196B
MB	Myoglobin	Protein Coding	P02144	48	GC22M035606	3.88181	https://www.genecards.org/cgi-bin/carddisp.pl?gene=MB
DDR1	Discoidin Domain Receptor Tyrosine Kinase 1	Protein Coding	Q08345	50	GC06P118876	3.88107	https://www.genecards.org/cgi-bin/carddisp.pl?gene=DDR1
TRPV4	Transient Receptor Potential Cation Channel Subfamily V Member 4	Protein Coding	Q9HBA0	52	GC12M109783	3.87686	https://www.genecards.org/cgi-bin/carddisp.pl?gene=TRPV4
CCL21	C-C Motif Chemokine Ligand 21	Protein Coding	O00585	45	GC09M034709	3.87587	https://www.genecards.org/cgi-bin/carddisp.pl?gene=CCL21
RBFOX1	RNA Binding Fox-1 Homolog 1	Protein Coding	Q9NWB1	44	GC16P059926	3.87527	https://www.genecards.org/cgi-bin/carddisp.pl?gene=RBFOX1
ALDH1A1	Aldehyde Dehydrogenase 1 Family Member A1	Protein Coding	P00352	51	GC09M072900	3.87189	https://www.genecards.org/cgi-bin/carddisp.pl?gene=ALDH1A1
MIR127	MicroRNA 127	RNA Gene		22	GC14P113738	3.86892	https://www.genecards.org/cgi-bin/carddisp.pl?gene=MIR127
MIR138-2	MicroRNA 138-2	RNA Gene		21	GC16P061477	3.86325	https://www.genecards.org/cgi-bin/carddisp.pl?gene=MIR138-2
PTPN12	Protein Tyrosine Phosphatase Non-Receptor Type 12	Protein Coding	Q05209	51	GC07P077537	3.86156	https://www.genecards.org/cgi-bin/carddisp.pl?gene=PTPN12
SHH	Sonic Hedgehog Signaling Molecule	Protein Coding	Q15465	54	GC07M155799	3.85892	https://www.genecards.org/cgi-bin/carddisp.pl?gene=SHH
SYP	Synaptophysin	Protein Coding	P08247	50	GC0XM049187	3.8585	https://www.genecards.org/cgi-bin/carddisp.pl?gene=SYP
CASR	Calcium Sensing Receptor	Protein Coding	P41180	54	GC03P122183	3.85801	https://www.genecards.org/cgi-bin/carddisp.pl?gene=CASR
JAK3	Janus Kinase 3	Protein Coding	P52333	54	GC19M017824	3.85449	https://www.genecards.org/cgi-bin/carddisp.pl?gene=JAK3
CD163	CD163 Molecule	Protein Coding	Q86VB7	48	GC12M009089	3.85296	https://www.genecards.org/cgi-bin/carddisp.pl?gene=CD163
RFX5	Regulatory Factor X5	Protein Coding	P48382	47	GC01M151340	3.85279	https://www.genecards.org/cgi-bin/carddisp.pl?gene=RFX5
SLC40A1	Solute Carrier Family 40 Member 1	Protein Coding	Q9NP59	50	GC02M189560	3.85137	https://www.genecards.org/cgi-bin/carddisp.pl?gene=SLC40A1
SLC17A5	Solute Carrier Family 17 Member 5	Protein Coding	Q9NRA2	48	GC06M073593	3.84834	https://www.genecards.org/cgi-bin/carddisp.pl?gene=SLC17A5
LPL	Lipoprotein Lipase	Protein Coding	P06858	53	GC08P019901	3.84178	https://www.genecards.org/cgi-bin/carddisp.pl?gene=LPL
KCNB2	Potassium Voltage-Gated Channel Subfamily B Member 2	Protein Coding	Q92953	47	GC08P072532	3.83816	https://www.genecards.org/cgi-bin/carddisp.pl?gene=KCNB2
MIR34B	MicroRNA 34b	RNA Gene		22	GC11P112285	3.83813	https://www.genecards.org/cgi-bin/carddisp.pl?gene=MIR34B
IFITM3	Interferon Induced Transmembrane Protein 3	Protein Coding	Q01628	45	GC11M000319	3.83549	https://www.genecards.org/cgi-bin/carddisp.pl?gene=IFITM3
RPL39P28	Ribosomal Protein L39 Pseudogene 28	Pseudogene		10	GC12M068001	3.83549	https://www.genecards.org/cgi-bin/carddisp.pl?gene=RPL39P28
NUP210	Nucleoporin 210	Protein Coding	Q8TEM1	45	GC03M024958	3.82947	https://www.genecards.org/cgi-bin/carddisp.pl?gene=NUP210
CBL	Cbl Proto-Oncogene	Protein Coding	P22681	54	GC11P119206	3.82356	https://www.genecards.org/cgi-bin/carddisp.pl?gene=CBL
PLCH2	Phospholipase C Eta 2	Protein Coding	O75038	42	GC01P008442	3.81864	https://www.genecards.org/cgi-bin/carddisp.pl?gene=PLCH2
SLC2A4RG	SLC2A4 Regulator	Protein Coding	Q9NR83	40	GC20P063739	3.81864	https://www.genecards.org/cgi-bin/carddisp.pl?gene=SLC2A4RG
ENTR1	Endosome Associated Trafficking Regulator 1	Protein Coding	Q96C92	36	GC09M136403	3.81864	https://www.genecards.org/cgi-bin/carddisp.pl?gene=ENTR1
PITX1-AS1	PITX1 Antisense RNA 1	RNA Gene		20	GC05P135042	3.81864	https://www.genecards.org/cgi-bin/carddisp.pl?gene=PITX1-AS1
MSH5	MutS Homolog 5	Protein Coding	O43196	46	GC06P118920	3.81617	https://www.genecards.org/cgi-bin/carddisp.pl?gene=MSH5
CYCS	Cytochrome C, Somatic	Protein Coding	P99999	52	GC07M025118	3.81549	https://www.genecards.org/cgi-bin/carddisp.pl?gene=CYCS
STMN3	Stathmin 3	Protein Coding	Q9NZ72	39	GC20M063639	3.80684	https://www.genecards.org/cgi-bin/carddisp.pl?gene=STMN3
LOC100996583	Uncharacterized LOC100996583	RNA Gene		11	GC01P008451	3.80684	https://www.genecards.org/cgi-bin/carddisp.pl?gene=LOC100996583
HOTTIP	HOXA Distal Transcript Antisense RNA	RNA Gene		23	GC07P027198	3.80445	https://www.genecards.org/cgi-bin/carddisp.pl?gene=HOTTIP
CBS	Cystathionine Beta-Synthase	Protein Coding	P35520	54	GC21M043053	3.79846	https://www.genecards.org/cgi-bin/carddisp.pl?gene=CBS
SERPINH1	Serpin Family H Member 1	Protein Coding	P50454	50	GC11P075562	3.798	https://www.genecards.org/cgi-bin/carddisp.pl?gene=SERPINH1
LEPR	Leptin Receptor	Protein Coding	P48357	53	GC01P065431	3.79354	https://www.genecards.org/cgi-bin/carddisp.pl?gene=LEPR
MTHFD1	Methylenetetrahydrofolate Dehydrogenase, Cyclohydrolase And Formyltetrahydrofolate Synthetase 1	Protein Coding	P11586	48	GC14P064388	3.79203	https://www.genecards.org/cgi-bin/carddisp.pl?gene=MTHFD1
MAGI2	Membrane Associated Guanylate Kinase, WW And PDZ Domain Containing 2	Protein Coding	Q86UL8	46	GC07M078017	3.79155	https://www.genecards.org/cgi-bin/carddisp.pl?gene=MAGI2
VCL	Vinculin	Protein Coding	P18206	51	GC10P073995	3.78821	https://www.genecards.org/cgi-bin/carddisp.pl?gene=VCL
SCYL1	SCY1 Like Pseudokinase 1	Protein Coding	Q96KG9	45	GC11P065525	3.78036	https://www.genecards.org/cgi-bin/carddisp.pl?gene=SCYL1
MIR19B1	MicroRNA 19b-1	RNA Gene		19	GC13P091649	3.78035	https://www.genecards.org/cgi-bin/carddisp.pl?gene=MIR19B1
MIR500A	MicroRNA 500a	RNA Gene		17	GC0XP050008	3.77824	https://www.genecards.org/cgi-bin/carddisp.pl?gene=MIR500A
MIR769	MicroRNA 769	RNA Gene		17	GC19P046018	3.77824	https://www.genecards.org/cgi-bin/carddisp.pl?gene=MIR769
GREM1	Gremlin 1, DAN Family BMP Antagonist	Protein Coding	O60565	47	GC15P061017	3.77737	https://www.genecards.org/cgi-bin/carddisp.pl?gene=GREM1
MIR135B	MicroRNA 135b	RNA Gene		22	GC01M205448	3.77737	https://www.genecards.org/cgi-bin/carddisp.pl?gene=MIR135B
EGR1	Early Growth Response 1	Protein Coding	P18146	48	GC05P138465	3.77288	https://www.genecards.org/cgi-bin/carddisp.pl?gene=EGR1
LINC-PINT	Long Intergenic Non-Protein Coding RNA, P53 Induced Transcript	RNA Gene	A0A455ZAR2	21	GC07M130795	3.77216	https://www.genecards.org/cgi-bin/carddisp.pl?gene=LINC-PINT
MIR181A2	MicroRNA 181a-2	RNA Gene		21	GC09P124692	3.77216	https://www.genecards.org/cgi-bin/carddisp.pl?gene=MIR181A2
MIR454	MicroRNA 454	RNA Gene		20	GC17M059137	3.77216	https://www.genecards.org/cgi-bin/carddisp.pl?gene=MIR454
MIRLET7F1	MicroRNA Let-7f-1	RNA Gene		19	GC09P097144	3.77216	https://www.genecards.org/cgi-bin/carddisp.pl?gene=MIRLET7F1
CCNA2	Cyclin A2	Protein Coding	P20248	48	GC04M121816	3.77191	https://www.genecards.org/cgi-bin/carddisp.pl?gene=CCNA2
RPS14P1	Ribosomal Protein S14 Pseudogene 1	Pseudogene		8	GC01M206695	3.77118	https://www.genecards.org/cgi-bin/carddisp.pl?gene=RPS14P1
CRIPTO	Cripto, EGF-CFC Family Member	Protein Coding	P13385	44	GC03P055149	3.77108	https://www.genecards.org/cgi-bin/carddisp.pl?gene=CRIPTO
MIR196A2	MicroRNA 196a-2	RNA Gene		23	GC12P058986	3.76798	https://www.genecards.org/cgi-bin/carddisp.pl?gene=MIR196A2
NOS1	Nitric Oxide Synthase 1	Protein Coding	P29475	53	GC12M117208	3.76759	https://www.genecards.org/cgi-bin/carddisp.pl?gene=NOS1
MIR3936HG	MIR3936 Host Gene	RNA Gene		16	GC05M132312	3.76556	https://www.genecards.org/cgi-bin/carddisp.pl?gene=MIR3936HG
SEC16A	SEC16 Homolog A, Endoplasmic Reticulum Export Factor	Protein Coding	O15027	40	GC09M136440	3.76551	https://www.genecards.org/cgi-bin/carddisp.pl?gene=SEC16A
PTENP1	Phosphatase And Tensin Homolog Pseudogene 1	Pseudogene		21	GC09M033673	3.76495	https://www.genecards.org/cgi-bin/carddisp.pl?gene=PTENP1
MIR137	MicroRNA 137	RNA Gene		20	GC01M098046	3.76495	https://www.genecards.org/cgi-bin/carddisp.pl?gene=MIR137
MIR372	MicroRNA 372	RNA Gene		16	GC19P096579	3.76495	https://www.genecards.org/cgi-bin/carddisp.pl?gene=MIR372
POU5F1	POU Class 5 Homeobox 1	Protein Coding	Q01860	50	GC06M087159	3.76359	https://www.genecards.org/cgi-bin/carddisp.pl?gene=POU5F1
FLT1	Fms Related Receptor Tyrosine Kinase 1	Protein Coding	P17948	54	GC13M028300	3.76315	https://www.genecards.org/cgi-bin/carddisp.pl?gene=FLT1
CYP21A2	Cytochrome P450 Family 21 Subfamily A Member 2	Protein Coding	P08686	47	GC06P118937	3.75973	https://www.genecards.org/cgi-bin/carddisp.pl?gene=CYP21A2
HPSE	Heparanase	Protein Coding	Q9Y251	48	GC04M083292	3.75917	https://www.genecards.org/cgi-bin/carddisp.pl?gene=HPSE
SAG	S-Antigen Visual Arrestin	Protein Coding	P10523	49	GC02P233457	3.75651	https://www.genecards.org/cgi-bin/carddisp.pl?gene=SAG
HSPA2	Heat Shock Protein Family A (Hsp70) Member 2	Protein Coding	P54652	47	GC14P064535	3.75491	https://www.genecards.org/cgi-bin/carddisp.pl?gene=HSPA2
CD46	CD46 Molecule	Protein Coding	P15529	51	GC01P207752	3.75482	https://www.genecards.org/cgi-bin/carddisp.pl?gene=CD46
PKM	Pyruvate Kinase M1/2	Protein Coding	P14618	53	GC15M072199	3.75452	https://www.genecards.org/cgi-bin/carddisp.pl?gene=PKM
TGFBR2	Transforming Growth Factor Beta Receptor 2	Protein Coding	P37173	55	GC03P030623	3.75136	https://www.genecards.org/cgi-bin/carddisp.pl?gene=TGFBR2
STAT5A	Signal Transducer And Activator Of Transcription 5A	Protein Coding	P42229	52	GC17P042287	3.74914	https://www.genecards.org/cgi-bin/carddisp.pl?gene=STAT5A
TRA	T Cell Receptor Alpha Locus	Protein Coding	P0DSE1	23	GC14P021621	3.74216	https://www.genecards.org/cgi-bin/carddisp.pl?gene=TRA
RHO	Rhodopsin	Protein Coding	P08100	51	GC03P137426	3.74168	https://www.genecards.org/cgi-bin/carddisp.pl?gene=RHO
RNASEH2C	Ribonuclease H2 Subunit C	Protein Coding	Q8TDP1	42	GC11M065714	3.72269	https://www.genecards.org/cgi-bin/carddisp.pl?gene=RNASEH2C
IBD3	Inflammatory Bowel Disease 3	Genetic Locus		3	GC06U990223	3.71521	https://www.genecards.org/cgi-bin/carddisp.pl?gene=IBD3
ZFAS1	ZNFX1 Antisense RNA 1	RNA Gene		21	GC20P049276	3.71347	https://www.genecards.org/cgi-bin/carddisp.pl?gene=ZFAS1
BANCR	BRAF-Activated Non-Protein Coding RNA	RNA Gene		15	GC09M069296	3.71347	https://www.genecards.org/cgi-bin/carddisp.pl?gene=BANCR
MAPK8	Mitogen-Activated Protein Kinase 8	Protein Coding	P45983	53	GC10P048306	3.71103	https://www.genecards.org/cgi-bin/carddisp.pl?gene=MAPK8
LOC110806262	Solute Carrier Family 6 Member 4 Gene Promoter	Functional Element		3	GC17P030235	3.71045	https://www.genecards.org/cgi-bin/carddisp.pl?gene=LOC110806262
MIR4284	MicroRNA 4284	RNA Gene		15	GC07P073711	3.69812	https://www.genecards.org/cgi-bin/carddisp.pl?gene=MIR4284
FCAR	Fc Alpha Receptor	Protein Coding	P24071	45	GC19P096619	3.69252	https://www.genecards.org/cgi-bin/carddisp.pl?gene=FCAR
TLR1	Toll Like Receptor 1	Protein Coding	Q15399	51	GC04M038793	3.69001	https://www.genecards.org/cgi-bin/carddisp.pl?gene=TLR1
TEP1	Telomerase Associated Protein 1	Protein Coding	Q99973	44	GC14M020365	3.68441	https://www.genecards.org/cgi-bin/carddisp.pl?gene=TEP1
CHAT	Choline O-Acetyltransferase	Protein Coding	P28329	52	GC10P049609	3.68295	https://www.genecards.org/cgi-bin/carddisp.pl?gene=CHAT
S100B	S100 Calcium Binding Protein B	Protein Coding	P04271	48	GC21M052965	3.68155	https://www.genecards.org/cgi-bin/carddisp.pl?gene=S100B
GMPPB	GDP-Mannose Pyrophosphorylase B	Protein Coding	Q9Y5P6	47	GC03M049716	3.68135	https://www.genecards.org/cgi-bin/carddisp.pl?gene=GMPPB
AGR2	Anterior Gradient 2, Protein Disulphide Isomerase Family Member	Protein Coding	O95994	44	GC07M017302	3.67958	https://www.genecards.org/cgi-bin/carddisp.pl?gene=AGR2
CRH	Corticotropin Releasing Hormone	Protein Coding	P06850	47	GC08M066176	3.67491	https://www.genecards.org/cgi-bin/carddisp.pl?gene=CRH
ERN1	Endoplasmic Reticulum To Nucleus Signaling 1	Protein Coding	O75460	51	GC17M064039	3.66471	https://www.genecards.org/cgi-bin/carddisp.pl?gene=ERN1
NRP1	Neuropilin 1	Protein Coding	O14786	51	GC10M033177	3.66445	https://www.genecards.org/cgi-bin/carddisp.pl?gene=NRP1
GZMA	Granzyme A	Protein Coding	P12544	46	GC05P055102	3.66324	https://www.genecards.org/cgi-bin/carddisp.pl?gene=GZMA
YAP1	Yes1 Associated Transcriptional Regulator	Protein Coding	P46937	51	GC11P102110	3.66128	https://www.genecards.org/cgi-bin/carddisp.pl?gene=YAP1
PMS1	PMS1 Homolog 1, Mismatch Repair System Component	Protein Coding	P54277	45	GC02P189784	3.65806	https://www.genecards.org/cgi-bin/carddisp.pl?gene=PMS1
STK11	Serine/Threonine Kinase 11	Protein Coding	Q15831	54	GC19P001177	3.65782	https://www.genecards.org/cgi-bin/carddisp.pl?gene=STK11
IFNB1	Interferon Beta 1	Protein Coding	P01574	47	GC09M021077	3.65684	https://www.genecards.org/cgi-bin/carddisp.pl?gene=IFNB1
HSPG2	Heparan Sulfate Proteoglycan 2	Protein Coding	P98160	52	GC01M021822	3.65546	https://www.genecards.org/cgi-bin/carddisp.pl?gene=HSPG2
MIR497	MicroRNA 497	RNA Gene		20	GC17M015302	3.65344	https://www.genecards.org/cgi-bin/carddisp.pl?gene=MIR497
MIR193B	MicroRNA 193b	RNA Gene		22	GC16P060105	3.65295	https://www.genecards.org/cgi-bin/carddisp.pl?gene=MIR193B
MIR324	MicroRNA 324	RNA Gene		21	GC17M007223	3.64954	https://www.genecards.org/cgi-bin/carddisp.pl?gene=MIR324
ACTA2	Actin Alpha 2, Smooth Muscle	Protein Coding	P62736	51	GC10M088935	3.64321	https://www.genecards.org/cgi-bin/carddisp.pl?gene=ACTA2
MUC3B	Mucin 3B, Cell Surface Associated	Protein Coding	Q9H195	20	GC07U903146	3.64256	https://www.genecards.org/cgi-bin/carddisp.pl?gene=MUC3B
UCN2	Urocortin 2	Protein Coding	Q96RP3	35	GC03M048561	3.64134	https://www.genecards.org/cgi-bin/carddisp.pl?gene=UCN2
ISG15	ISG15 Ubiquitin Like Modifier	Protein Coding	P05161	50	GC01P001001	3.63953	https://www.genecards.org/cgi-bin/carddisp.pl?gene=ISG15
OTULIN	OTU Deubiquitinase With Linear Linkage Specificity	Protein Coding	Q96BN8	44	GC05P014670	3.63914	https://www.genecards.org/cgi-bin/carddisp.pl?gene=OTULIN
HSPB1	Heat Shock Protein Family B (Small) Member 1	Protein Coding	P04792	55	GC07P076302	3.6391	https://www.genecards.org/cgi-bin/carddisp.pl?gene=HSPB1
REG1A	Regenerating Family Member 1 Alpha	Protein Coding	P05451	44	GC02P079120	3.639	https://www.genecards.org/cgi-bin/carddisp.pl?gene=REG1A
EHMT2	Euchromatic Histone Lysine Methyltransferase 2	Protein Coding	Q96KQ7	50	GC06M031879	3.63895	https://www.genecards.org/cgi-bin/carddisp.pl?gene=EHMT2
MTUS2	Microtubule Associated Scaffold Protein 2	Protein Coding	Q5JR59	38	GC13P028820	3.63771	https://www.genecards.org/cgi-bin/carddisp.pl?gene=MTUS2
CD1A	CD1a Molecule	Protein Coding	P06126	44	GC01P159231	3.63726	https://www.genecards.org/cgi-bin/carddisp.pl?gene=CD1A
CAVIN1	Caveolae Associated Protein 1	Protein Coding	Q6NZI2	45	GC17M068058	3.63454	https://www.genecards.org/cgi-bin/carddisp.pl?gene=CAVIN1
GCKR	Glucokinase Regulator	Protein Coding	Q14397	44	GC02P027496	3.63454	https://www.genecards.org/cgi-bin/carddisp.pl?gene=GCKR
TRAF3IP2	TRAF3 Interacting Protein 2	Protein Coding	O43734	48	GC06M111555	3.63415	https://www.genecards.org/cgi-bin/carddisp.pl?gene=TRAF3IP2
STX1A	Syntaxin 1A	Protein Coding	Q16623	51	GC07M074306	3.6284	https://www.genecards.org/cgi-bin/carddisp.pl?gene=STX1A
C1R	Complement C1r	Protein Coding	P00736	50	GC12M008939	3.62815	https://www.genecards.org/cgi-bin/carddisp.pl?gene=C1R
MDH2	Malate Dehydrogenase 2	Protein Coding	P40926	51	GC07P076048	3.62708	https://www.genecards.org/cgi-bin/carddisp.pl?gene=MDH2
LINC00649	Long Intergenic Non-Protein Coding RNA 649	RNA Gene		16	GC21P033915	3.62354	https://www.genecards.org/cgi-bin/carddisp.pl?gene=LINC00649
LCK	LCK Proto-Oncogene, Src Family Tyrosine Kinase	Protein Coding	P06239	55	GC01P032251	3.62035	https://www.genecards.org/cgi-bin/carddisp.pl?gene=LCK
MDS2	Myelodysplastic Syndrome 2 Translocation Associated	RNA Gene	Q8NDY4	27	GC01P023581	3.61609	https://www.genecards.org/cgi-bin/carddisp.pl?gene=MDS2
RHOD	Ras Homolog Family Member D	Protein Coding	O00212	41	GC11P082069	3.61581	https://www.genecards.org/cgi-bin/carddisp.pl?gene=RHOD
TNPO3	Transportin 3	Protein Coding	Q9Y5L0	45	GC07M128954	3.61379	https://www.genecards.org/cgi-bin/carddisp.pl?gene=TNPO3
SNORD15A	Small Nucleolar RNA, C/D Box 15A	RNA Gene		17	GC11P075400	3.60662	https://www.genecards.org/cgi-bin/carddisp.pl?gene=SNORD15A
SHC1	SHC Adaptor Protein 1	Protein Coding	P29353	47	GC01M154962	3.60565	https://www.genecards.org/cgi-bin/carddisp.pl?gene=SHC1
TLR6	Toll Like Receptor 6	Protein Coding	Q9Y2C9	48	GC04M038828	3.60508	https://www.genecards.org/cgi-bin/carddisp.pl?gene=TLR6
MAPK3	Mitogen-Activated Protein Kinase 3	Protein Coding	P27361	52	GC16M042426	3.60108	https://www.genecards.org/cgi-bin/carddisp.pl?gene=MAPK3
MIR374A	MicroRNA 374a	RNA Gene		18	GC0XM074300	3.60086	https://www.genecards.org/cgi-bin/carddisp.pl?gene=MIR374A
HSP90AA1	Heat Shock Protein 90 Alpha Family Class A Member 1	Protein Coding	P07900	55	GC14M102080	3.59751	https://www.genecards.org/cgi-bin/carddisp.pl?gene=HSP90AA1
LST1	Leukocyte Specific Transcript 1	Protein Coding	O00453	39	GC06P118896	3.59661	https://www.genecards.org/cgi-bin/carddisp.pl?gene=LST1
ALDH2	Aldehyde Dehydrogenase 2 Family Member	Protein Coding	P05091	53	GC12P111766	3.59302	https://www.genecards.org/cgi-bin/carddisp.pl?gene=ALDH2
ITGA6	Integrin Subunit Alpha 6	Protein Coding	P23229	53	GC02P172427	3.59286	https://www.genecards.org/cgi-bin/carddisp.pl?gene=ITGA6
MMP12	Matrix Metallopeptidase 12	Protein Coding	P39900	50	GC11M102862	3.59131	https://www.genecards.org/cgi-bin/carddisp.pl?gene=MMP12
RAD51D	RAD51 Paralog D	Protein Coding	O75771	44	GC17M035092	3.58919	https://www.genecards.org/cgi-bin/carddisp.pl?gene=RAD51D
C11orf65	Chromosome 11 Open Reading Frame 65	Protein Coding	Q8NCR3	33	GC11M108308	3.58919	https://www.genecards.org/cgi-bin/carddisp.pl?gene=C11orf65
TINCR	TINCR Ubiquitin Domain Containing	Protein Coding	A0A2R8Y7D0	27	GC19M005558	3.58919	https://www.genecards.org/cgi-bin/carddisp.pl?gene=TINCR
SOX2-OT	SOX2 Overlapping Transcript	RNA Gene		26	GC03P180989	3.58919	https://www.genecards.org/cgi-bin/carddisp.pl?gene=SOX2-OT
FER1L4	Fer-1 Like Family Member 4 (Pseudogene)	Pseudogene	A9Z1Z3	25	GC20M035558	3.58919	https://www.genecards.org/cgi-bin/carddisp.pl?gene=FER1L4
SNHG12	Small Nucleolar RNA Host Gene 12	RNA Gene	Q9BXW3	24	GC01M030250	3.58919	https://www.genecards.org/cgi-bin/carddisp.pl?gene=SNHG12
HULC	Hepatocellular Carcinoma Up-Regulated Long Non-Coding RNA	RNA Gene		22	GC06P008461	3.58919	https://www.genecards.org/cgi-bin/carddisp.pl?gene=HULC
LINC00261	Long Intergenic Non-Protein Coding RNA 261	RNA Gene		22	GC20M022529	3.58919	https://www.genecards.org/cgi-bin/carddisp.pl?gene=LINC00261
SNHG20	Small Nucleolar RNA Host Gene 20	RNA Gene		22	GC17P094541	3.58919	https://www.genecards.org/cgi-bin/carddisp.pl?gene=SNHG20
MIR96	MicroRNA 96	RNA Gene		21	GC07M129774	3.58919	https://www.genecards.org/cgi-bin/carddisp.pl?gene=MIR96
SNHG1	Small Nucleolar RNA Host Gene 1	RNA Gene		21	GC11M116743	3.58919	https://www.genecards.org/cgi-bin/carddisp.pl?gene=SNHG1
SNHG6	Small Nucleolar RNA Host Gene 6	RNA Gene		21	GC08M066921	3.58919	https://www.genecards.org/cgi-bin/carddisp.pl?gene=SNHG6
HOXA-AS2	HOXA Cluster Antisense RNA 2	RNA Gene		20	GC07P027107	3.58919	https://www.genecards.org/cgi-bin/carddisp.pl?gene=HOXA-AS2
SNHG16	Small Nucleolar RNA Host Gene 16	RNA Gene		20	GC17P094516	3.58919	https://www.genecards.org/cgi-bin/carddisp.pl?gene=SNHG16
AFAP1-AS1	AFAP1 Antisense RNA 1	RNA Gene		19	GC04P007769	3.58919	https://www.genecards.org/cgi-bin/carddisp.pl?gene=AFAP1-AS1
BCAR4	Breast Cancer Anti-Estrogen Resistance 4	RNA Gene		19	GC16M014484	3.58919	https://www.genecards.org/cgi-bin/carddisp.pl?gene=BCAR4
MIR95	MicroRNA 95	RNA Gene		19	GC04M008007	3.58919	https://www.genecards.org/cgi-bin/carddisp.pl?gene=MIR95
RPL34-DT	RPL34 Divergent Transcript	RNA Gene		19	GC04M108539	3.58919	https://www.genecards.org/cgi-bin/carddisp.pl?gene=RPL34-DT
SOX21-AS1	SOX21 Antisense Divergent Transcript 1	RNA Gene		19	GC13P094707	3.58919	https://www.genecards.org/cgi-bin/carddisp.pl?gene=SOX21-AS1
TMEM238L	Transmembrane Protein 238 Like	Protein Coding	A6NJY4	19	GC17M015553	3.58919	https://www.genecards.org/cgi-bin/carddisp.pl?gene=TMEM238L
TUSC7	Tumor Suppressor Candidate 7	RNA Gene		19	GC03P116647	3.58919	https://www.genecards.org/cgi-bin/carddisp.pl?gene=TUSC7
FEZF1-AS1	FEZF1 Antisense RNA 1	RNA Gene		18	GC07P122303	3.58919	https://www.genecards.org/cgi-bin/carddisp.pl?gene=FEZF1-AS1
BLACAT1	BLACAT1 Overlapping LEMD1 Locus	Protein Coding		17	GC01M205389	3.58919	https://www.genecards.org/cgi-bin/carddisp.pl?gene=BLACAT1
GAPLINC	Gastric Adenocarcinoma Associated, Positive CD44 Regulator, Long Intergenic Non-Coding RNA	RNA Gene		17	GC18P003467	3.58919	https://www.genecards.org/cgi-bin/carddisp.pl?gene=GAPLINC
PRNCR1	Prostate Cancer Associated Non-Coding RNA 1	RNA Gene		15	GC08P127079	3.58919	https://www.genecards.org/cgi-bin/carddisp.pl?gene=PRNCR1
GHET1	Gastric Carcinoma Proliferation Enhancing Transcript 1	RNA Gene		14	GC07P154434	3.58919	https://www.genecards.org/cgi-bin/carddisp.pl?gene=GHET1
NPTN-IT1	NPTN Intronic Transcript 1	RNA Gene		14	GC15M073566	3.58919	https://www.genecards.org/cgi-bin/carddisp.pl?gene=NPTN-IT1
NCRUPAR	Non-Protein Coding RNA, Upstream Of F2R/PAR1	RNA Gene		13	GC05P076711	3.58919	https://www.genecards.org/cgi-bin/carddisp.pl?gene=NCRUPAR
PANDAR	Promoter Of CDKN1A Antisense DNA Damage Activated RNA	RNA Gene		13	GC06M036673	3.58919	https://www.genecards.org/cgi-bin/carddisp.pl?gene=PANDAR
DUXAP9	Double Homeobox A Pseudogene 9	Pseudogene		10	GC14P041415	3.58919	https://www.genecards.org/cgi-bin/carddisp.pl?gene=DUXAP9
RAD51L3-RFFL	RAD51L3-RFFL Readthrough	RNA Gene		10	GC17M035009	3.58919	https://www.genecards.org/cgi-bin/carddisp.pl?gene=RAD51L3-RFFL
LNCRNA-ATB	LncRNA Activated By TGF-Beta	RNA Gene		8	GC14P042259	3.58919	https://www.genecards.org/cgi-bin/carddisp.pl?gene=LNCRNA-ATB
TP53COR1	Tumor Protein P53 Pathway Corepressor 1	RNA Gene		8	GC06U903133	3.58919	https://www.genecards.org/cgi-bin/carddisp.pl?gene=TP53COR1
SI	Sucrase-Isomaltase	Protein Coding	P14410	48	GC03M164978	3.58018	https://www.genecards.org/cgi-bin/carddisp.pl?gene=SI
COL3A1	Collagen Type III Alpha 1 Chain	Protein Coding	P02461	51	GC02P188974	3.57796	https://www.genecards.org/cgi-bin/carddisp.pl?gene=COL3A1
CCR2	C-C Motif Chemokine Receptor 2	Protein Coding	P41597	48	GC03P054798	3.56944	https://www.genecards.org/cgi-bin/carddisp.pl?gene=CCR2
MDK	Midkine	Protein Coding	P21741	47	GC11P046380	3.55894	https://www.genecards.org/cgi-bin/carddisp.pl?gene=MDK
AGPAT1	1-Acylglycerol-3-Phosphate O-Acyltransferase 1	Protein Coding	Q99943	44	GC06M032168	3.5579	https://www.genecards.org/cgi-bin/carddisp.pl?gene=AGPAT1
CASP9	Caspase 9	Protein Coding	P55211	51	GC01M015491	3.55291	https://www.genecards.org/cgi-bin/carddisp.pl?gene=CASP9
MIR186	MicroRNA 186	RNA Gene		21	GC01M071067	3.55105	https://www.genecards.org/cgi-bin/carddisp.pl?gene=MIR186
CLDN3	Claudin 3	Protein Coding	O15551	44	GC07M073768	3.5462	https://www.genecards.org/cgi-bin/carddisp.pl?gene=CLDN3
LRP6	LDL Receptor Related Protein 6	Protein Coding	O75581	51	GC12M026857	3.54534	https://www.genecards.org/cgi-bin/carddisp.pl?gene=LRP6
CFAP126	Cilia And Flagella Associated Protein 126	Protein Coding	Q5VTH2	33	GC01M161364	3.54458	https://www.genecards.org/cgi-bin/carddisp.pl?gene=CFAP126
MAPKAPK2	MAPK Activated Protein Kinase 2	Protein Coding	P49137	50	GC01P206684	3.54006	https://www.genecards.org/cgi-bin/carddisp.pl?gene=MAPKAPK2
XBP1	X-Box Binding Protein 1	Protein Coding	P17861	49	GC22M028794	3.539	https://www.genecards.org/cgi-bin/carddisp.pl?gene=XBP1
RETN	Resistin	Protein Coding	Q9HD89	46	GC19P007669	3.53699	https://www.genecards.org/cgi-bin/carddisp.pl?gene=RETN
ANGPT2	Angiopoietin 2	Protein Coding	O15123	52	GC08M006499	3.53175	https://www.genecards.org/cgi-bin/carddisp.pl?gene=ANGPT2
IL12RB1	Interleukin 12 Receptor Subunit Beta 1	Protein Coding	P42701	48	GC19M018058	3.53038	https://www.genecards.org/cgi-bin/carddisp.pl?gene=IL12RB1
FOXF1	Forkhead Box F1	Protein Coding	Q12946	44	GC16P086510	3.52988	https://www.genecards.org/cgi-bin/carddisp.pl?gene=FOXF1
IL16	Interleukin 16	Protein Coding	Q14005	45	GC15P081159	3.52665	https://www.genecards.org/cgi-bin/carddisp.pl?gene=IL16
MIR16-1	MicroRNA 16-1	RNA Gene		21	GC13M050048	3.52193	https://www.genecards.org/cgi-bin/carddisp.pl?gene=MIR16-1
MROCKI	MARCKS Cis Regulating LncRNA Promoter Of Cytokines And Inflammation	RNA Gene		16	GC06M113869	3.51956	https://www.genecards.org/cgi-bin/carddisp.pl?gene=MROCKI
APOA1	Apolipoprotein A1	Protein Coding	P02647	54	GC11M116835	3.51823	https://www.genecards.org/cgi-bin/carddisp.pl?gene=APOA1
CD19	CD19 Molecule	Protein Coding	P15391	54	GC16P060665	3.51606	https://www.genecards.org/cgi-bin/carddisp.pl?gene=CD19
DSP	Desmoplakin	Protein Coding	P15924	54	GC06P007541	3.51239	https://www.genecards.org/cgi-bin/carddisp.pl?gene=DSP
HSD11B2	Hydroxysteroid 11-Beta Dehydrogenase 2	Protein Coding	P80365	48	GC16P067433	3.51047	https://www.genecards.org/cgi-bin/carddisp.pl?gene=HSD11B2
HAMP	Hepcidin Antimicrobial Peptide	Protein Coding	P81172	47	GC19P095849	3.50362	https://www.genecards.org/cgi-bin/carddisp.pl?gene=HAMP
TNFSF12	TNF Superfamily Member 12	Protein Coding	O43508	43	GC17P092370	3.50358	https://www.genecards.org/cgi-bin/carddisp.pl?gene=TNFSF12
SFTPD	Surfactant Protein D	Protein Coding	P35247	47	GC10M079937	3.5023	https://www.genecards.org/cgi-bin/carddisp.pl?gene=SFTPD
PITX1	Paired Like Homeodomain 1	Protein Coding	P78337	48	GC05M135027	3.50049	https://www.genecards.org/cgi-bin/carddisp.pl?gene=PITX1
PNMT	Phenylethanolamine N-Methyltransferase	Protein Coding	P11086	47	GC17P039667	3.50049	https://www.genecards.org/cgi-bin/carddisp.pl?gene=PNMT
UTS2	Urotensin 2	Protein Coding	O95399	43	GC01M007843	3.50049	https://www.genecards.org/cgi-bin/carddisp.pl?gene=UTS2
AAMP	Angio Associated Migratory Cell Protein	Protein Coding	Q13685	41	GC02M218264	3.50049	https://www.genecards.org/cgi-bin/carddisp.pl?gene=AAMP
OLIG3	Oligodendrocyte Transcription Factor 3	Protein Coding	Q7RTU3	40	GC06M137492	3.50049	https://www.genecards.org/cgi-bin/carddisp.pl?gene=OLIG3
ZBTB46	Zinc Finger And BTB Domain Containing 46	Protein Coding	Q86UZ6	40	GC20M063743	3.50049	https://www.genecards.org/cgi-bin/carddisp.pl?gene=ZBTB46
FLVCR1	FLVCR Choline And Heme Transporter 1	Protein Coding	Q9Y5Y0	43	GC01P212858	3.48984	https://www.genecards.org/cgi-bin/carddisp.pl?gene=FLVCR1
MIR29C	MicroRNA 29c	RNA Gene		19	GC01M207826	3.48957	https://www.genecards.org/cgi-bin/carddisp.pl?gene=MIR29C
ROCR	Regulator Of Chondrogenesis RNA	RNA Gene		15	GC17M072023	3.48528	https://www.genecards.org/cgi-bin/carddisp.pl?gene=ROCR
BSG	Basigin (Ok Blood Group)	Protein Coding	P35613	48	GC19P000571	3.48504	https://www.genecards.org/cgi-bin/carddisp.pl?gene=BSG
KHDRBS1	KH RNA Binding Domain Containing, Signal Transduction Associated 1	Protein Coding	Q07666	45	GC01P032013	3.48329	https://www.genecards.org/cgi-bin/carddisp.pl?gene=KHDRBS1
DSG3	Desmoglein 3	Protein Coding	P32926	45	GC18P031447	3.48114	https://www.genecards.org/cgi-bin/carddisp.pl?gene=DSG3
ABCC2	ATP Binding Cassette Subfamily C Member 2	Protein Coding	Q92887	52	GC10P099782	3.46254	https://www.genecards.org/cgi-bin/carddisp.pl?gene=ABCC2
MTUS1	Microtubule Associated Scaffold Protein 1	Protein Coding	Q9ULD2	39	GC08M017643	3.45379	https://www.genecards.org/cgi-bin/carddisp.pl?gene=MTUS1
PPARA	Peroxisome Proliferator Activated Receptor Alpha	Protein Coding	Q07869	48	GC22P046150	3.45353	https://www.genecards.org/cgi-bin/carddisp.pl?gene=PPARA
CDK2	Cyclin Dependent Kinase 2	Protein Coding	P24941	54	GC12P055966	3.44969	https://www.genecards.org/cgi-bin/carddisp.pl?gene=CDK2
TSLP	Thymic Stromal Lymphopoietin	Protein Coding	Q969D9	42	GC05P111070	3.44689	https://www.genecards.org/cgi-bin/carddisp.pl?gene=TSLP
UBA7	Ubiquitin Like Modifier Activating Enzyme 7	Protein Coding	P41226	44	GC03M049805	3.44481	https://www.genecards.org/cgi-bin/carddisp.pl?gene=UBA7
AMIGO3	Adhesion Molecule With Ig Like Domain 3	Protein Coding	Q86WK7	35	GC03M053148	3.44481	https://www.genecards.org/cgi-bin/carddisp.pl?gene=AMIGO3
TNFRSF10A	TNF Receptor Superfamily Member 10a	Protein Coding	O00220	48	GC08M023190	3.44412	https://www.genecards.org/cgi-bin/carddisp.pl?gene=TNFRSF10A
IRAK1	Interleukin 1 Receptor Associated Kinase 1	Protein Coding	P51617	52	GC0XM154010	3.44293	https://www.genecards.org/cgi-bin/carddisp.pl?gene=IRAK1
UGT1A1	UDP Glucuronosyltransferase Family 1 Member A1	Protein Coding	P22309	54	GC02P233760	3.43967	https://www.genecards.org/cgi-bin/carddisp.pl?gene=UGT1A1
EPHB4	EPH Receptor B4	Protein Coding	P54760	57	GC07M104513	3.43946	https://www.genecards.org/cgi-bin/carddisp.pl?gene=EPHB4
DMD	Dystrophin	Protein Coding	P11532	49	GC0XM031097	3.43035	https://www.genecards.org/cgi-bin/carddisp.pl?gene=DMD
SULT1A1	Sulfotransferase Family 1A Member 1	Protein Coding	P50225	46	GC16M042237	3.42886	https://www.genecards.org/cgi-bin/carddisp.pl?gene=SULT1A1
LINC00598	Long Intergenic Non-Protein Coding RNA 598	RNA Gene		19	GC13M040130	3.4194	https://www.genecards.org/cgi-bin/carddisp.pl?gene=LINC00598
TGFBR1	Transforming Growth Factor Beta Receptor 1	Protein Coding	P36897	57	GC09P099104	3.41631	https://www.genecards.org/cgi-bin/carddisp.pl?gene=TGFBR1
SNX20	Sorting Nexin 20	Protein Coding	Q7Z614	40	GC16M050700	3.41431	https://www.genecards.org/cgi-bin/carddisp.pl?gene=SNX20
TNFRSF10B	TNF Receptor Superfamily Member 10b	Protein Coding	O14763	53	GC08M023020	3.41063	https://www.genecards.org/cgi-bin/carddisp.pl?gene=TNFRSF10B
PLCL1	Phospholipase C Like 1 (Inactive)	Protein Coding	Q15111	43	GC02P197804	3.41029	https://www.genecards.org/cgi-bin/carddisp.pl?gene=PLCL1
SETD2	SET Domain Containing 2, Histone Lysine Methyltransferase	Protein Coding	Q9BYW2	51	GC03M047033	3.40499	https://www.genecards.org/cgi-bin/carddisp.pl?gene=SETD2
ANGPTL4	Angiopoietin Like 4	Protein Coding	Q9BY76	47	GC19P008363	3.40117	https://www.genecards.org/cgi-bin/carddisp.pl?gene=ANGPTL4
PIK3CD	Phosphatidylinositol-4,5-Bisphosphate 3-Kinase Catalytic Subunit Delta	Protein Coding	O00329	56	GC01P009640	3.39802	https://www.genecards.org/cgi-bin/carddisp.pl?gene=PIK3CD
GLP2R	Glucagon Like Peptide 2 Receptor	Protein Coding	O95838	47	GC17P009822	3.38981	https://www.genecards.org/cgi-bin/carddisp.pl?gene=GLP2R
ETS2	ETS Proto-Oncogene 2, Transcription Factor	Protein Coding	P15036	45	GC21P038805	3.38954	https://www.genecards.org/cgi-bin/carddisp.pl?gene=ETS2
MDM2	MDM2 Proto-Oncogene	Protein Coding	Q00987	57	GC12P068808	3.3893	https://www.genecards.org/cgi-bin/carddisp.pl?gene=MDM2
TGFB3	Transforming Growth Factor Beta 3	Protein Coding	P10600	51	GC14M075958	3.38886	https://www.genecards.org/cgi-bin/carddisp.pl?gene=TGFB3
FCGRT	Fc Gamma Receptor And Transporter	Protein Coding	P55899	47	GC19P049506	3.38553	https://www.genecards.org/cgi-bin/carddisp.pl?gene=FCGRT
TRB	T Cell Receptor Beta Locus	Protein Coding	P0DSE2	23	GC07P155565	3.38406	https://www.genecards.org/cgi-bin/carddisp.pl?gene=TRB
FYN	FYN Proto-Oncogene, Src Family Tyrosine Kinase	Protein Coding	P06241	51	GC06M111660	3.37393	https://www.genecards.org/cgi-bin/carddisp.pl?gene=FYN
AICDA	Activation Induced Cytidine Deaminase	Protein Coding	Q9GZX7	47	GC12M008602	3.37359	https://www.genecards.org/cgi-bin/carddisp.pl?gene=AICDA
CD244	CD244 Molecule	Protein Coding	Q9BZW8	47	GC01M160830	3.37022	https://www.genecards.org/cgi-bin/carddisp.pl?gene=CD244
SOX9	SRY-Box Transcription Factor 9	Protein Coding	P48436	49	GC17P072121	3.3652	https://www.genecards.org/cgi-bin/carddisp.pl?gene=SOX9
FPR1	Formyl Peptide Receptor 1	Protein Coding	P21462	50	GC19M051745	3.35831	https://www.genecards.org/cgi-bin/carddisp.pl?gene=FPR1
ACHE	Acetylcholinesterase (Cartwright Blood Group)	Protein Coding	P22303	50	GC07M100889	3.35653	https://www.genecards.org/cgi-bin/carddisp.pl?gene=ACHE
MIRLET7D	MicroRNA Let-7d	RNA Gene		23	GC09P094178	3.35553	https://www.genecards.org/cgi-bin/carddisp.pl?gene=MIRLET7D
EPHX1	Epoxide Hydrolase 1	Protein Coding	P07099	48	GC01P225810	3.35268	https://www.genecards.org/cgi-bin/carddisp.pl?gene=EPHX1
RNU6-1	RNA, U6 Small Nuclear 1	RNA Gene		19	GC15M067839	3.34748	https://www.genecards.org/cgi-bin/carddisp.pl?gene=RNU6-1
FCN3	Ficolin 3	Protein Coding	O75636	47	GC01M030192	3.34151	https://www.genecards.org/cgi-bin/carddisp.pl?gene=FCN3
FHIT	Fragile Histidine Triad Diadenosine Triphosphatase	Protein Coding	P49789	47	GC03M059747	3.33817	https://www.genecards.org/cgi-bin/carddisp.pl?gene=FHIT
FKBP15	FKBP Prolyl Isomerase Family Member 15	Protein Coding	Q5T1M5	38	GC09M113161	3.33761	https://www.genecards.org/cgi-bin/carddisp.pl?gene=FKBP15
FKBP5	FKBP Prolyl Isomerase 5	Protein Coding	Q13451	52	GC06M087403	3.33664	https://www.genecards.org/cgi-bin/carddisp.pl?gene=FKBP5
VTN	Vitronectin	Protein Coding	P04004	47	GC17M067441	3.33464	https://www.genecards.org/cgi-bin/carddisp.pl?gene=VTN
NCAM1	Neural Cell Adhesion Molecule 1	Protein Coding	P13591	52	GC11P112961	3.33423	https://www.genecards.org/cgi-bin/carddisp.pl?gene=NCAM1
SNORD44	Small Nucleolar RNA, C/D Box 44	RNA Gene		14	GC01M174844	3.33391	https://www.genecards.org/cgi-bin/carddisp.pl?gene=SNORD44
CEACAM6	CEA Cell Adhesion Molecule 6	Protein Coding	P40199	44	GC19P041750	3.33284	https://www.genecards.org/cgi-bin/carddisp.pl?gene=CEACAM6
ERBB4	Erb-B2 Receptor Tyrosine Kinase 4	Protein Coding	Q15303	58	GC02M211375	3.329	https://www.genecards.org/cgi-bin/carddisp.pl?gene=ERBB4
DAPK1	Death Associated Protein Kinase 1	Protein Coding	P53355	52	GC09P087497	3.32894	https://www.genecards.org/cgi-bin/carddisp.pl?gene=DAPK1
CD24	CD24 Molecule	Protein Coding	P25063	38	GC06M106969	3.32687	https://www.genecards.org/cgi-bin/carddisp.pl?gene=CD24
MIR129-2	MicroRNA 129-2	RNA Gene		20	GC11P043891	3.3257	https://www.genecards.org/cgi-bin/carddisp.pl?gene=MIR129-2
CFI	Complement Factor I	Protein Coding	P05156	50	GC04M109732	3.32097	https://www.genecards.org/cgi-bin/carddisp.pl?gene=CFI
MIR99A	MicroRNA 99a	RNA Gene		22	GC21P016539	3.31514	https://www.genecards.org/cgi-bin/carddisp.pl?gene=MIR99A
BUB1B	BUB1 Mitotic Checkpoint Serine/Threonine Kinase B	Protein Coding	O60566	53	GC15P040161	3.31332	https://www.genecards.org/cgi-bin/carddisp.pl?gene=BUB1B
BUB1	BUB1 Mitotic Checkpoint Serine/Threonine Kinase	Protein Coding	O43683	52	GC02M110637	3.31332	https://www.genecards.org/cgi-bin/carddisp.pl?gene=BUB1
HOXB-AS3	HOXB Cluster Antisense RNA 3	RNA Gene	C0HLZ6	21	GC17P048549	3.31332	https://www.genecards.org/cgi-bin/carddisp.pl?gene=HOXB-AS3
BCYRN1	Brain Cytoplasmic RNA 1	RNA Gene		20	GC02P047253	3.31332	https://www.genecards.org/cgi-bin/carddisp.pl?gene=BCYRN1
SNHG17	Small Nucleolar RNA Host Gene 17	RNA Gene		20	GC20M038837	3.31332	https://www.genecards.org/cgi-bin/carddisp.pl?gene=SNHG17
RNY1	RNA, Ro60-Associated Y1	RNA Gene		17	GC07M148987	3.31332	https://www.genecards.org/cgi-bin/carddisp.pl?gene=RNY1
PPM1L	Protein Phosphatase, Mg2+/Mn2+ Dependent 1L	Protein Coding	Q5SGD2	42	GC03P160755	3.31197	https://www.genecards.org/cgi-bin/carddisp.pl?gene=PPM1L
UHRF1	Ubiquitin Like With PHD And Ring Finger Domains 1	Protein Coding	Q96T88	44	GC19P094943	3.31171	https://www.genecards.org/cgi-bin/carddisp.pl?gene=UHRF1
RMI1	RecQ Mediated Genome Instability 1	Protein Coding	Q9H9A7	43	GC09P083980	3.31171	https://www.genecards.org/cgi-bin/carddisp.pl?gene=RMI1
USP4	Ubiquitin Specific Peptidase 4	Protein Coding	Q13107	46	GC03M049277	3.3075	https://www.genecards.org/cgi-bin/carddisp.pl?gene=USP4
MGAT5	Alpha-1,6-Mannosylglycoprotein 6-Beta-N-Acetylglucosaminyltransferase	Protein Coding	Q09328	45	GC02P134119	3.30346	https://www.genecards.org/cgi-bin/carddisp.pl?gene=MGAT5
SNORD118	Small Nucleolar RNA, C/D Box 118	RNA Gene		21	GC17M015416	3.30267	https://www.genecards.org/cgi-bin/carddisp.pl?gene=SNORD118
LRRK2	Leucine Rich Repeat Kinase 2	Protein Coding	Q5S007	53	GC12P040196	3.30135	https://www.genecards.org/cgi-bin/carddisp.pl?gene=LRRK2
DPP4	Dipeptidyl Peptidase 4	Protein Coding	P27487	53	GC02M161992	3.29949	https://www.genecards.org/cgi-bin/carddisp.pl?gene=DPP4
PTGER2	Prostaglandin E Receptor 2	Protein Coding	P43116	51	GC14P052314	3.29857	https://www.genecards.org/cgi-bin/carddisp.pl?gene=PTGER2
FASN	Fatty Acid Synthase	Protein Coding	P49327	52	GC17M082078	3.29789	https://www.genecards.org/cgi-bin/carddisp.pl?gene=FASN
ACKR2	Atypical Chemokine Receptor 2	Protein Coding	O00590	44	GC03P042804	3.29707	https://www.genecards.org/cgi-bin/carddisp.pl?gene=ACKR2
KCP	Kielin Cysteine Rich BMP Regulator	Protein Coding	Q6ZWJ8	38	GC07M128862	3.29565	https://www.genecards.org/cgi-bin/carddisp.pl?gene=KCP
BIRC2	Baculoviral IAP Repeat Containing 2	Protein Coding	Q13490	51	GC11P102347	3.28463	https://www.genecards.org/cgi-bin/carddisp.pl?gene=BIRC2
AGT	Angiotensinogen	Protein Coding	P01019	53	GC01M230690	3.2803	https://www.genecards.org/cgi-bin/carddisp.pl?gene=AGT
MRE11	MRE11 Homolog, Double Strand Break Repair Nuclease	Protein Coding	P49959	51	GC11M117526	3.27937	https://www.genecards.org/cgi-bin/carddisp.pl?gene=MRE11
FFAR2	Free Fatty Acid Receptor 2	Protein Coding	O15552	45	GC19P095852	3.27843	https://www.genecards.org/cgi-bin/carddisp.pl?gene=FFAR2
PTPRO	Protein Tyrosine Phosphatase Receptor Type O	Protein Coding	Q16827	50	GC12P034014	3.27091	https://www.genecards.org/cgi-bin/carddisp.pl?gene=PTPRO
LTB	Lymphotoxin Beta	Protein Coding	Q06643	44	GC06M087213	3.26763	https://www.genecards.org/cgi-bin/carddisp.pl?gene=LTB
TYMP	Thymidine Phosphorylase	Protein Coding	P19971	51	GC22M050525	3.26258	https://www.genecards.org/cgi-bin/carddisp.pl?gene=TYMP
CREM	CAMP Responsive Element Modulator	Protein Coding	Q03060	44	GC10P035126	3.25438	https://www.genecards.org/cgi-bin/carddisp.pl?gene=CREM
EMSLR	E2F1 MRNA Stabilizing LncRNA	RNA Gene		14	GC07P104345	3.25289	https://www.genecards.org/cgi-bin/carddisp.pl?gene=EMSLR
NCAPD2	Non-SMC Condensin I Complex Subunit D2	Protein Coding	Q15021	45	GC12P006493	3.25155	https://www.genecards.org/cgi-bin/carddisp.pl?gene=NCAPD2
FADD	Fas Associated Via Death Domain	Protein Coding	Q13158	50	GC11P070203	3.25037	https://www.genecards.org/cgi-bin/carddisp.pl?gene=FADD
MIR370	MicroRNA 370	RNA Gene		22	GC14P113739	3.24984	https://www.genecards.org/cgi-bin/carddisp.pl?gene=MIR370
HAGLR	HOXD Antisense Growth-Associated Long Non-Coding RNA	RNA Gene		19	GC02M176172	3.24984	https://www.genecards.org/cgi-bin/carddisp.pl?gene=HAGLR
GATA6-AS1	GATA6 Antisense RNA 1 (Head To Head)	RNA Gene		17	GC18M032015	3.24984	https://www.genecards.org/cgi-bin/carddisp.pl?gene=GATA6-AS1
IL34	Interleukin 34	Protein Coding	Q6ZMJ4	42	GC16P073980	3.24491	https://www.genecards.org/cgi-bin/carddisp.pl?gene=IL34
RAG1	Recombination Activating 1	Protein Coding	P15918	47	GC11P036554	3.24141	https://www.genecards.org/cgi-bin/carddisp.pl?gene=RAG1
PFKFB4	6-Phosphofructo-2-Kinase/Fructose-2,6-Biphosphatase 4	Protein Coding	Q16877	45	GC03M048517	3.2408	https://www.genecards.org/cgi-bin/carddisp.pl?gene=PFKFB4
IP6K1	Inositol Hexakisphosphate Kinase 1	Protein Coding	Q92551	44	GC03M053154	3.2408	https://www.genecards.org/cgi-bin/carddisp.pl?gene=IP6K1
IP6K2	Inositol Hexakisphosphate Kinase 2	Protein Coding	Q9UHH9	42	GC03M048688	3.2408	https://www.genecards.org/cgi-bin/carddisp.pl?gene=IP6K2
DCLRE1B	DNA Cross-Link Repair 1B	Protein Coding	Q9H816	41	GC01P113905	3.24022	https://www.genecards.org/cgi-bin/carddisp.pl?gene=DCLRE1B
GRB2	Growth Factor Receptor Bound Protein 2	Protein Coding	P62993	50	GC17M075318	3.2378	https://www.genecards.org/cgi-bin/carddisp.pl?gene=GRB2
MSN	Moesin	Protein Coding	P26038	51	GC0XP065588	3.23742	https://www.genecards.org/cgi-bin/carddisp.pl?gene=MSN
ADRA2A	Adrenoceptor Alpha 2A	Protein Coding	P08913	49	GC10P111077	3.23688	https://www.genecards.org/cgi-bin/carddisp.pl?gene=ADRA2A
IFNAR1	Interferon Alpha And Beta Receptor Subunit 1	Protein Coding	P17181	52	GC21P033324	3.23263	https://www.genecards.org/cgi-bin/carddisp.pl?gene=IFNAR1
GDF15	Growth Differentiation Factor 15	Protein Coding	Q99988	46	GC19P095553	3.22944	https://www.genecards.org/cgi-bin/carddisp.pl?gene=GDF15
MIR92B	MicroRNA 92b	RNA Gene		20	GC01P155195	3.22828	https://www.genecards.org/cgi-bin/carddisp.pl?gene=MIR92B
FLI1	Fli-1 Proto-Oncogene, ETS Transcription Factor	Protein Coding	Q01543	51	GC11P128686	3.22423	https://www.genecards.org/cgi-bin/carddisp.pl?gene=FLI1
RCL1	RNA Terminal Phosphate Cyclase Like 1	Protein Coding	Q9Y2P8	42	GC09P004782	3.21619	https://www.genecards.org/cgi-bin/carddisp.pl?gene=RCL1
PRDX1	Peroxiredoxin 1	Protein Coding	Q06830	52	GC01M045683	3.21532	https://www.genecards.org/cgi-bin/carddisp.pl?gene=PRDX1
CCRL2	C-C Motif Chemokine Receptor Like 2	Protein Coding	O00421	42	GC03P046407	3.21213	https://www.genecards.org/cgi-bin/carddisp.pl?gene=CCRL2
REG3A	Regenerating Family Member 3 Alpha	Protein Coding	Q06141	41	GC02M079157	3.20956	https://www.genecards.org/cgi-bin/carddisp.pl?gene=REG3A
PSORS1C1	Psoriasis Susceptibility 1 Candidate 1	Protein Coding	Q9UIG5	33	GC06P031114	3.20634	https://www.genecards.org/cgi-bin/carddisp.pl?gene=PSORS1C1
AP4B1-AS1	AP4B1 Antisense RNA 1	RNA Gene		16	GC01P113825	3.20569	https://www.genecards.org/cgi-bin/carddisp.pl?gene=AP4B1-AS1
CEBPB	CCAAT Enhancer Binding Protein Beta	Protein Coding	P17676	47	GC20P050190	3.20488	https://www.genecards.org/cgi-bin/carddisp.pl?gene=CEBPB
MIR26A1	MicroRNA 26a-1	RNA Gene		22	GC03P037969	3.20104	https://www.genecards.org/cgi-bin/carddisp.pl?gene=MIR26A1
MIR346	MicroRNA 346	RNA Gene		21	GC10M086264	3.20029	https://www.genecards.org/cgi-bin/carddisp.pl?gene=MIR346
TEC	Tec Protein Tyrosine Kinase	Protein Coding	P42680	48	GC04M048241	3.19795	https://www.genecards.org/cgi-bin/carddisp.pl?gene=TEC
TRAF1	TNF Receptor Associated Factor 1	Protein Coding	Q13077	45	GC09M120902	3.19749	https://www.genecards.org/cgi-bin/carddisp.pl?gene=TRAF1
GGT1	Gamma-Glutamyltransferase 1	Protein Coding	P19440	52	GC22P024583	3.19469	https://www.genecards.org/cgi-bin/carddisp.pl?gene=GGT1
BTK	Bruton Tyrosine Kinase	Protein Coding	Q06187	57	GC0XM101349	3.19422	https://www.genecards.org/cgi-bin/carddisp.pl?gene=BTK
HDGF	Heparin Binding Growth Factor	Protein Coding	P51858	44	GC01M158911	3.19185	https://www.genecards.org/cgi-bin/carddisp.pl?gene=HDGF
EIF2S1	Eukaryotic Translation Initiation Factor 2 Subunit Alpha	Protein Coding	P05198	48	GC14P067359	3.18418	https://www.genecards.org/cgi-bin/carddisp.pl?gene=EIF2S1
GAL	Galanin And GMAP Prepropeptide	Protein Coding	P22466	48	GC11P082144	3.18134	https://www.genecards.org/cgi-bin/carddisp.pl?gene=GAL
SLC6A14	Solute Carrier Family 6 Member 14	Protein Coding	Q9UN76	44	GC0XP116436	3.18098	https://www.genecards.org/cgi-bin/carddisp.pl?gene=SLC6A14
RUNX1	RUNX Family Transcription Factor 1	Protein Coding	Q01196	53	GC21M034787	3.1782	https://www.genecards.org/cgi-bin/carddisp.pl?gene=RUNX1
ENTPD1	Ectonucleoside Triphosphate Diphosphohydrolase 1	Protein Coding	P49961	53	GC10P104632	3.17174	https://www.genecards.org/cgi-bin/carddisp.pl?gene=ENTPD1
MT-TP	Mitochondrially Encoded TRNA-Pro (CCN)	RNA Gene		11	GCMTM015957	3.17134	https://www.genecards.org/cgi-bin/carddisp.pl?gene=MT-TP
S1PR1	Sphingosine-1-Phosphate Receptor 1	Protein Coding	P21453	49	GC01P101236	3.16926	https://www.genecards.org/cgi-bin/carddisp.pl?gene=S1PR1
TBXT	T-Box Transcription Factor T	Protein Coding	O15178	47	GC06M166158	3.16365	https://www.genecards.org/cgi-bin/carddisp.pl?gene=TBXT
CD83	CD83 Molecule	Protein Coding	Q01151	45	GC06P014117	3.16322	https://www.genecards.org/cgi-bin/carddisp.pl?gene=CD83
DUOXA2	Dual Oxidase Maturation Factor 2	Protein Coding	Q1HG44	38	GC15P045114	3.16265	https://www.genecards.org/cgi-bin/carddisp.pl?gene=DUOXA2
FLOT1	Flotillin 1	Protein Coding	O75955	45	GC06M087133	3.16168	https://www.genecards.org/cgi-bin/carddisp.pl?gene=FLOT1
POSTN	Periostin	Protein Coding	Q15063	46	GC13M037562	3.16107	https://www.genecards.org/cgi-bin/carddisp.pl?gene=POSTN
RSPO1	R-Spondin 1	Protein Coding	Q2MKA7	47	GC01M037612	3.15981	https://www.genecards.org/cgi-bin/carddisp.pl?gene=RSPO1
ATG5	Autophagy Related 5	Protein Coding	Q9H1Y0	48	GC06M106045	3.15799	https://www.genecards.org/cgi-bin/carddisp.pl?gene=ATG5
ELAVL1	ELAV Like RNA Binding Protein 1	Protein Coding	Q15717	45	GC19M007958	3.15654	https://www.genecards.org/cgi-bin/carddisp.pl?gene=ELAVL1
VIL1	Villin 1	Protein Coding	P09327	44	GC02P218419	3.15651	https://www.genecards.org/cgi-bin/carddisp.pl?gene=VIL1
TGFB2	Transforming Growth Factor Beta 2	Protein Coding	P61812	54	GC01P218345	3.15383	https://www.genecards.org/cgi-bin/carddisp.pl?gene=TGFB2
CALR	Calreticulin	Protein Coding	P27797	55	GC19P012938	3.15293	https://www.genecards.org/cgi-bin/carddisp.pl?gene=CALR
KIR2DL3	Killer Cell Immunoglobulin Like Receptor, Two Ig Domains And Long Cytoplasmic Tail 3	Protein Coding	P43628	40	GC19P097547	3.15139	https://www.genecards.org/cgi-bin/carddisp.pl?gene=KIR2DL3
MIR128-2	MicroRNA 128-2	RNA Gene		21	GC03P035754	3.14957	https://www.genecards.org/cgi-bin/carddisp.pl?gene=MIR128-2
HPRT1	Hypoxanthine Phosphoribosyltransferase 1	Protein Coding	P00492	52	GC0XP134460	3.14933	https://www.genecards.org/cgi-bin/carddisp.pl?gene=HPRT1
ACP1	Acid Phosphatase 1	Protein Coding	P24666	47	GC02P000619	3.14871	https://www.genecards.org/cgi-bin/carddisp.pl?gene=ACP1
TWIST1	Twist Family BHLH Transcription Factor 1	Protein Coding	Q15672	49	GC07M019020	3.14041	https://www.genecards.org/cgi-bin/carddisp.pl?gene=TWIST1
TIAL1	TIA1 Cytotoxic Granule Associated RNA Binding Protein Like 1	Protein Coding	Q01085	44	GC10M119571	3.1396	https://www.genecards.org/cgi-bin/carddisp.pl?gene=TIAL1
MIR30D	MicroRNA 30d	RNA Gene		19	GC08M134804	3.13922	https://www.genecards.org/cgi-bin/carddisp.pl?gene=MIR30D
PGM3	Phosphoglucomutase 3	Protein Coding	O95394	47	GC06M088065	3.13912	https://www.genecards.org/cgi-bin/carddisp.pl?gene=PGM3
CORO1A	Coronin 1A	Protein Coding	P31146	47	GC16P060786	3.13844	https://www.genecards.org/cgi-bin/carddisp.pl?gene=CORO1A
EIF2AK3	Eukaryotic Translation Initiation Factor 2 Alpha Kinase 3	Protein Coding	Q9NZJ5	53	GC02M088556	3.13715	https://www.genecards.org/cgi-bin/carddisp.pl?gene=EIF2AK3
SCARNA5	Small Cajal Body-Specific RNA 5	RNA Gene		21	GC02P233275	3.13678	https://www.genecards.org/cgi-bin/carddisp.pl?gene=SCARNA5
MTMR3	Myotubularin Related Protein 3	Protein Coding	Q13615	46	GC22P060628	3.12917	https://www.genecards.org/cgi-bin/carddisp.pl?gene=MTMR3
UBC	Ubiquitin C	Protein Coding	P0CG48	47	GC12M124911	3.12317	https://www.genecards.org/cgi-bin/carddisp.pl?gene=UBC
MIR23B	MicroRNA 23b	RNA Gene		21	GC09P095085	3.12113	https://www.genecards.org/cgi-bin/carddisp.pl?gene=MIR23B
MIR330	MicroRNA 330	RNA Gene		21	GC19M085706	3.12113	https://www.genecards.org/cgi-bin/carddisp.pl?gene=MIR330
MIR338	MicroRNA 338	RNA Gene		19	GC17M081297	3.12113	https://www.genecards.org/cgi-bin/carddisp.pl?gene=MIR338
ING1	Inhibitor Of Growth Family Member 1	Protein Coding	Q9UK53	47	GC13P110712	3.11006	https://www.genecards.org/cgi-bin/carddisp.pl?gene=ING1
EWSR1	EWS RNA Binding Protein 1	Protein Coding	Q01844	48	GC22P060611	3.10961	https://www.genecards.org/cgi-bin/carddisp.pl?gene=EWSR1
HLA-DRB6	Major Histocompatibility Complex, Class II, DR Beta 6 (Pseudogene)	Pseudogene		16	GC06M087307	3.10937	https://www.genecards.org/cgi-bin/carddisp.pl?gene=HLA-DRB6
LYRM4	LYR Motif Containing 4	Protein Coding	Q9HD34	42	GC06M005033	3.10819	https://www.genecards.org/cgi-bin/carddisp.pl?gene=LYRM4
MUC19	Mucin 19, Oligomeric	Protein Coding	Q7Z5P9	34	GC12P040393	3.10819	https://www.genecards.org/cgi-bin/carddisp.pl?gene=MUC19
PPY	Pancreatic Polypeptide	Protein Coding	P01298	42	GC17M043940	3.10804	https://www.genecards.org/cgi-bin/carddisp.pl?gene=PPY
INSL5	Insulin Like 5	Protein Coding	Q9Y5Q6	36	GC01M066797	3.10802	https://www.genecards.org/cgi-bin/carddisp.pl?gene=INSL5
FOXO1	Forkhead Box O1	Protein Coding	Q12778	55	GC13M040555	3.10599	https://www.genecards.org/cgi-bin/carddisp.pl?gene=FOXO1
TRA-TGC7-1	TRNA-Ala (Anticodon TGC) 7-1	RNA Gene		10	GC06M087020	3.10316	https://www.genecards.org/cgi-bin/carddisp.pl?gene=TRA-TGC7-1
PIM3	Pim-3 Proto-Oncogene, Serine/Threonine Kinase	Protein Coding	Q86V86	45	GC22P049960	3.10125	https://www.genecards.org/cgi-bin/carddisp.pl?gene=PIM3
SERINC3	Serine Incorporator 3	Protein Coding	Q13530	42	GC20M044496	3.10125	https://www.genecards.org/cgi-bin/carddisp.pl?gene=SERINC3
EXOC3	Exocyst Complex Component 3	Protein Coding	O60645	41	GC05P000443	3.10125	https://www.genecards.org/cgi-bin/carddisp.pl?gene=EXOC3
IL21-AS1	IL21 Antisense RNA 1	RNA Gene		17	GC04P122544	3.09811	https://www.genecards.org/cgi-bin/carddisp.pl?gene=IL21-AS1
NFKBIZ	NFKB Inhibitor Zeta	Protein Coding	Q9BYH8	39	GC03P101827	3.09738	https://www.genecards.org/cgi-bin/carddisp.pl?gene=NFKBIZ
MIAT	Myocardial Infarction Associated Transcript	RNA Gene		25	GC22P026646	3.09555	https://www.genecards.org/cgi-bin/carddisp.pl?gene=MIAT
CCN4	Cellular Communication Network Factor 4	Protein Coding	O95388	42	GC08P133192	3.09376	https://www.genecards.org/cgi-bin/carddisp.pl?gene=CCN4
ITPA	Inosine Triphosphatase	Protein Coding	Q9BY32	51	GC20P007208	3.09279	https://www.genecards.org/cgi-bin/carddisp.pl?gene=ITPA
ADCY10	Adenylate Cyclase 10	Protein Coding	Q96PN6	47	GC01M167809	3.09076	https://www.genecards.org/cgi-bin/carddisp.pl?gene=ADCY10
CCN1	Cellular Communication Network Factor 1	Protein Coding	O00622	44	GC01P085585	3.08918	https://www.genecards.org/cgi-bin/carddisp.pl?gene=CCN1
SLC11A2	Solute Carrier Family 11 Member 2	Protein Coding	P49281	51	GC12M050952	3.08281	https://www.genecards.org/cgi-bin/carddisp.pl?gene=SLC11A2
CSN1S1	Casein Alpha S1	Protein Coding	P47710	40	GC04P069974	3.08147	https://www.genecards.org/cgi-bin/carddisp.pl?gene=CSN1S1
THY1	Thy-1 Cell Surface Antigen	Protein Coding	P04216	46	GC11M119505	3.08062	https://www.genecards.org/cgi-bin/carddisp.pl?gene=THY1
HCCAT5	Hepatocellular Carcinoma Associated Transcript 5	RNA Gene		18	GC16P073092	3.08007	https://www.genecards.org/cgi-bin/carddisp.pl?gene=HCCAT5
TRC-GCA24-1	TRNA-Cys (GCA) 24-1	RNA Gene		8	GC17M067898	3.07986	https://www.genecards.org/cgi-bin/carddisp.pl?gene=TRC-GCA24-1
MIR124-1	MicroRNA 124-1	RNA Gene		20	GC08M009903	3.07896	https://www.genecards.org/cgi-bin/carddisp.pl?gene=MIR124-1
SDC1	Syndecan 1	Protein Coding	P18827	46	GC02M020200	3.07633	https://www.genecards.org/cgi-bin/carddisp.pl?gene=SDC1
CADM2	Cell Adhesion Molecule 2	Protein Coding	Q8N3J6	43	GC03P084969	3.07574	https://www.genecards.org/cgi-bin/carddisp.pl?gene=CADM2
ADCY3	Adenylate Cyclase 3	Protein Coding	O60266	50	GC02M024819	3.07041	https://www.genecards.org/cgi-bin/carddisp.pl?gene=ADCY3
RDX	Radixin	Protein Coding	P35241	51	GC11M109864	3.07036	https://www.genecards.org/cgi-bin/carddisp.pl?gene=RDX
TACR2	Tachykinin Receptor 2	Protein Coding	P21452	46	GC10M069403	3.06772	https://www.genecards.org/cgi-bin/carddisp.pl?gene=TACR2
ALDOB	Aldolase, Fructose-Bisphosphate B	Protein Coding	P05062	50	GC09M101420	3.05951	https://www.genecards.org/cgi-bin/carddisp.pl?gene=ALDOB
BDKRB2	Bradykinin Receptor B2	Protein Coding	P30411	48	GC14P096205	3.05785	https://www.genecards.org/cgi-bin/carddisp.pl?gene=BDKRB2
MIR199A2	MicroRNA 199a-2	RNA Gene		22	GC01M172235	3.05598	https://www.genecards.org/cgi-bin/carddisp.pl?gene=MIR199A2
TFAP2A	Transcription Factor AP-2 Alpha	Protein Coding	P05549	51	GC06M010393	3.05168	https://www.genecards.org/cgi-bin/carddisp.pl?gene=TFAP2A
CLDN8	Claudin 8	Protein Coding	P56748	38	GC21M030214	3.04926	https://www.genecards.org/cgi-bin/carddisp.pl?gene=CLDN8
PIGCP2	Phosphatidylinositol Glycan Anchor Biosynthesis Class C Pseudogene 2	Pseudogene		7	GC07P107808	3.04797	https://www.genecards.org/cgi-bin/carddisp.pl?gene=PIGCP2
WASHC5	WASH Complex Subunit 5	Protein Coding	Q12768	42	GC08M135364	3.04671	https://www.genecards.org/cgi-bin/carddisp.pl?gene=WASHC5
CHEK1	Checkpoint Kinase 1	Protein Coding	O14757	54	GC11P125625	3.0456	https://www.genecards.org/cgi-bin/carddisp.pl?gene=CHEK1
KLF4	KLF Transcription Factor 4	Protein Coding	O43474	50	GC09M107484	3.0456	https://www.genecards.org/cgi-bin/carddisp.pl?gene=KLF4
CYP24A1	Cytochrome P450 Family 24 Subfamily A Member 1	Protein Coding	Q07973	50	GC20M054153	3.04236	https://www.genecards.org/cgi-bin/carddisp.pl?gene=CYP24A1
MIR499A	MicroRNA 499a	RNA Gene		22	GC20P034990	3.03617	https://www.genecards.org/cgi-bin/carddisp.pl?gene=MIR499A
ALOX12	Arachidonate 12-Lipoxygenase, 12S Type	Protein Coding	P18054	48	GC17P092317	3.03481	https://www.genecards.org/cgi-bin/carddisp.pl?gene=ALOX12
LBR	Lamin B Receptor	Protein Coding	Q14739	50	GC01M225401	3.03397	https://www.genecards.org/cgi-bin/carddisp.pl?gene=LBR
NR4A1	Nuclear Receptor Subfamily 4 Group A Member 1	Protein Coding	P22736	51	GC12P052022	3.02852	https://www.genecards.org/cgi-bin/carddisp.pl?gene=NR4A1
SGK1	Serum/Glucocorticoid Regulated Kinase 1	Protein Coding	O00141	52	GC06M134169	3.02715	https://www.genecards.org/cgi-bin/carddisp.pl?gene=SGK1
PTPRJ	Protein Tyrosine Phosphatase Receptor Type J	Protein Coding	Q12913	52	GC11P048002	3.02529	https://www.genecards.org/cgi-bin/carddisp.pl?gene=PTPRJ
DLC1	DLC1 Rho GTPase Activating Protein	Protein Coding	Q96QB1	48	GC08M013083	3.02529	https://www.genecards.org/cgi-bin/carddisp.pl?gene=DLC1
E2F4	E2F Transcription Factor 4	Protein Coding	Q16254	48	GC16P067192	3.02529	https://www.genecards.org/cgi-bin/carddisp.pl?gene=E2F4
SOX5	SRY-Box Transcription Factor 5	Protein Coding	P35711	48	GC12M023529	3.02529	https://www.genecards.org/cgi-bin/carddisp.pl?gene=SOX5
AGO2	Argonaute RISC Catalytic Component 2	Protein Coding	Q9UKV8	47	GC08M140522	3.02529	https://www.genecards.org/cgi-bin/carddisp.pl?gene=AGO2
TFDP1	Transcription Factor Dp-1	Protein Coding	Q14186	47	GC13P113584	3.02529	https://www.genecards.org/cgi-bin/carddisp.pl?gene=TFDP1
FLCN	Folliculin	Protein Coding	Q8NFG4	46	GC17M017212	3.02529	https://www.genecards.org/cgi-bin/carddisp.pl?gene=FLCN
FZD3	Frizzled Class Receptor 3	Protein Coding	Q9NPG1	46	GC08P028494	3.02529	https://www.genecards.org/cgi-bin/carddisp.pl?gene=FZD3
SGK2	Serum/Glucocorticoid Regulated Kinase 2	Protein Coding	Q9HBY8	46	GC20P043558	3.02529	https://www.genecards.org/cgi-bin/carddisp.pl?gene=SGK2
MCC	MCC Regulator Of WNT Signaling Pathway	Protein Coding	P23508	45	GC05M113022	3.02529	https://www.genecards.org/cgi-bin/carddisp.pl?gene=MCC
RAD54B	RAD54 Homolog B	Protein Coding	Q9Y620	45	GC08M094371	3.02529	https://www.genecards.org/cgi-bin/carddisp.pl?gene=RAD54B
TCERG1	Transcription Elongation Regulator 1	Protein Coding	O14776	44	GC05P146447	3.02529	https://www.genecards.org/cgi-bin/carddisp.pl?gene=TCERG1
PKHD1	PKHD1 Ciliary IPT Domain Containing Fibrocystin/Polyductin	Protein Coding	P08F94	42	GC06M087621	3.02529	https://www.genecards.org/cgi-bin/carddisp.pl?gene=PKHD1
SLC9A9	Solute Carrier Family 9 Member A9	Protein Coding	Q8IVB4	42	GC03M143265	3.02529	https://www.genecards.org/cgi-bin/carddisp.pl?gene=SLC9A9
AMER1	APC Membrane Recruitment Protein 1	Protein Coding	Q5JTC6	41	GC0XM064185	3.02529	https://www.genecards.org/cgi-bin/carddisp.pl?gene=AMER1
MT-ND1	Mitochondrially Encoded NADH:Ubiquinone Oxidoreductase Core Subunit 1	Protein Coding	P03886	34	GCMTP003309	3.02529	https://www.genecards.org/cgi-bin/carddisp.pl?gene=MT-ND1
LINC00472	Long Intergenic Non-Protein Coding RNA 472	RNA Gene	Q9H8W2	28	GC06M088747	3.02529	https://www.genecards.org/cgi-bin/carddisp.pl?gene=LINC00472
TP53TG1	TP53 Target 1	RNA Gene		24	GC07M087325	3.02529	https://www.genecards.org/cgi-bin/carddisp.pl?gene=TP53TG1
MIR32	MicroRNA 32	RNA Gene		23	GC09M109046	3.02529	https://www.genecards.org/cgi-bin/carddisp.pl?gene=MIR32
IQANK1	IQ Motif And Ankyrin Repeat Containing 1	Protein Coding	A8MXQ7	22	GC08P146197	3.02529	https://www.genecards.org/cgi-bin/carddisp.pl?gene=IQANK1
SNHG3	Small Nucleolar RNA Host Gene 3	RNA Gene		22	GC01P031846	3.02529	https://www.genecards.org/cgi-bin/carddisp.pl?gene=SNHG3
FBXL19-AS1	FBXL19 Antisense RNA 1	RNA Gene	Q494R0	21	GC16M042518	3.02529	https://www.genecards.org/cgi-bin/carddisp.pl?gene=FBXL19-AS1
FTX	FTX Transcript, XIST Regulator	RNA Gene		21	GC0XM073946	3.02529	https://www.genecards.org/cgi-bin/carddisp.pl?gene=FTX
MIR339	MicroRNA 339	RNA Gene		21	GC07M001022	3.02529	https://www.genecards.org/cgi-bin/carddisp.pl?gene=MIR339
LEF1-AS1	LEF1 Antisense RNA 1	RNA Gene		20	GC04P108167	3.02529	https://www.genecards.org/cgi-bin/carddisp.pl?gene=LEF1-AS1
DLEU7-AS1	DLEU7 Antisense RNA 1	RNA Gene		19	GC13P050463	3.02529	https://www.genecards.org/cgi-bin/carddisp.pl?gene=DLEU7-AS1
MIR7-3	MicroRNA 7-3	RNA Gene		19	GC19P004770	3.02529	https://www.genecards.org/cgi-bin/carddisp.pl?gene=MIR7-3
VIM-AS1	VIM Antisense RNA 1	RNA Gene		19	GC10M017172	3.02529	https://www.genecards.org/cgi-bin/carddisp.pl?gene=VIM-AS1
CAHM	Colon Adenocarcinoma Hypermethylated	RNA Gene		18	GC06M163413	3.02529	https://www.genecards.org/cgi-bin/carddisp.pl?gene=CAHM
FOXP4-AS1	FOXP4 Antisense RNA 1	RNA Gene		18	GC06M087483	3.02529	https://www.genecards.org/cgi-bin/carddisp.pl?gene=FOXP4-AS1
MIR34AHG	MIR34A Host Gene	RNA Gene		18	GC01M009144	3.02529	https://www.genecards.org/cgi-bin/carddisp.pl?gene=MIR34AHG
MNX1-AS1	MNX1 Antisense RNA 1 (Head To Head)	RNA Gene		18	GC07P157010	3.02529	https://www.genecards.org/cgi-bin/carddisp.pl?gene=MNX1-AS1
C10orf143	Chromosome 10 Open Reading Frame 143	Protein Coding	A0A1B0GUT2	17	GC10M130020	3.02529	https://www.genecards.org/cgi-bin/carddisp.pl?gene=C10orf143
CASC11	Cancer Susceptibility 11	RNA Gene		17	GC08M134951	3.02529	https://www.genecards.org/cgi-bin/carddisp.pl?gene=CASC11
CASC8	Cancer Susceptibility 8	RNA Gene		17	GC08M134942	3.02529	https://www.genecards.org/cgi-bin/carddisp.pl?gene=CASC8
GABPB1-AS1	GABPB1 Antisense RNA 1	RNA Gene		17	GC15P061541	3.02529	https://www.genecards.org/cgi-bin/carddisp.pl?gene=GABPB1-AS1
GPRC5D-AS1	GPRC5D And HEBP1 Antisense RNA 1	RNA Gene		17	GC12P033964	3.02529	https://www.genecards.org/cgi-bin/carddisp.pl?gene=GPRC5D-AS1
HIF1A-AS1	HIF1A Antisense RNA 1	RNA Gene		17	GC14M061681	3.02529	https://www.genecards.org/cgi-bin/carddisp.pl?gene=HIF1A-AS1
LINC00659	Long Intergenic Non-Protein Coding RNA 659	RNA Gene		17	GC20M062738	3.02529	https://www.genecards.org/cgi-bin/carddisp.pl?gene=LINC00659
LINC01133	Long Intergenic Non-Protein Coding RNA 1133	RNA Gene		17	GC01P159959	3.02529	https://www.genecards.org/cgi-bin/carddisp.pl?gene=LINC01133
LINC01630	Long Intergenic Non-Protein Coding RNA 1630	RNA Gene		17	GC18P051348	3.02529	https://www.genecards.org/cgi-bin/carddisp.pl?gene=LINC01630
MACROD2-AS1	MACROD2 Antisense RNA 1	RNA Gene		17	GC20M014866	3.02529	https://www.genecards.org/cgi-bin/carddisp.pl?gene=MACROD2-AS1
CASC19	Cancer Susceptibility 19	RNA Gene		16	GC08M134941	3.02529	https://www.genecards.org/cgi-bin/carddisp.pl?gene=CASC19
DLGAP4-AS1	DLGAP4 Antisense RNA 1	RNA Gene		16	GC20M036509	3.02529	https://www.genecards.org/cgi-bin/carddisp.pl?gene=DLGAP4-AS1
GSEC	G-Quadruplex Forming Sequence Containing LncRNA	RNA Gene		16	GC11M126340	3.02529	https://www.genecards.org/cgi-bin/carddisp.pl?gene=GSEC
HIPK1-AS1	HIPK1 Antisense RNA 1	RNA Gene		16	GC01M113927	3.02529	https://www.genecards.org/cgi-bin/carddisp.pl?gene=HIPK1-AS1
LINC00858	Long Intergenic Non-Protein Coding RNA 858	RNA Gene		16	GC10P104350	3.02529	https://www.genecards.org/cgi-bin/carddisp.pl?gene=LINC00858
LINC01567	Long Intergenic Non-Protein Coding RNA 1567	RNA Gene		16	GC16M024661	3.02529	https://www.genecards.org/cgi-bin/carddisp.pl?gene=LINC01567
LINC02446	Long Intergenic Non-Protein Coding RNA 2446	RNA Gene		16	GC12P033880	3.02529	https://www.genecards.org/cgi-bin/carddisp.pl?gene=LINC02446
MAMDC2-AS1	MAMDC2 Antisense RNA 1	RNA Gene		16	GC09M070351	3.02529	https://www.genecards.org/cgi-bin/carddisp.pl?gene=MAMDC2-AS1
NNT-AS1	NNT Antisense RNA 1	RNA Gene		16	GC05M044661	3.02529	https://www.genecards.org/cgi-bin/carddisp.pl?gene=NNT-AS1
POU5F1P4	POU Class 5 Homeobox 1 Pseudogene 4	Pseudogene		16	GC01P158854	3.02529	https://www.genecards.org/cgi-bin/carddisp.pl?gene=POU5F1P4
SLC25A25-AS1	SLC25A25 Antisense RNA 1	RNA Gene		16	GC09M128108	3.02529	https://www.genecards.org/cgi-bin/carddisp.pl?gene=SLC25A25-AS1
TUSC8	Tumor Suppressor Candidate 8	RNA Gene		16	GC13M044400	3.02529	https://www.genecards.org/cgi-bin/carddisp.pl?gene=TUSC8
ZNF582-DT	ZNF582 Divergent Transcript	RNA Gene		16	GC19P096672	3.02529	https://www.genecards.org/cgi-bin/carddisp.pl?gene=ZNF582-DT
BACE1-AS	BACE1 Antisense RNA	RNA Gene		15	GC11P117410	3.02529	https://www.genecards.org/cgi-bin/carddisp.pl?gene=BACE1-AS
CLMAT3	Colorectal Liver Metastasis Associated Transcript 3	RNA Gene		15	GC05P151677	3.02529	https://www.genecards.org/cgi-bin/carddisp.pl?gene=CLMAT3
LAMC1-AS1	LAMC1 Antisense RNA 1	RNA Gene		15	GC01M183138	3.02529	https://www.genecards.org/cgi-bin/carddisp.pl?gene=LAMC1-AS1
LINC01507	Long Intergenic Non-Protein Coding RNA 1507	RNA Gene		15	GC09P079824	3.02529	https://www.genecards.org/cgi-bin/carddisp.pl?gene=LINC01507
LINC01618	Long Intergenic Non-Protein Coding RNA 1618	RNA Gene		15	GC04P052957	3.02529	https://www.genecards.org/cgi-bin/carddisp.pl?gene=LINC01618
LINC02086	Long Intergenic Non-Protein Coding RNA 2086	RNA Gene		15	GC17P093894	3.02529	https://www.genecards.org/cgi-bin/carddisp.pl?gene=LINC02086
LINC02223	Long Intergenic Non-Protein Coding RNA 2223	RNA Gene		15	GC05P018856	3.02529	https://www.genecards.org/cgi-bin/carddisp.pl?gene=LINC02223
PURPL	P53 Upregulated Regulator Of P53 Levels	RNA Gene		15	GC05P027217	3.02529	https://www.genecards.org/cgi-bin/carddisp.pl?gene=PURPL
SBDSP1	SBDS Pseudogene 1	Pseudogene		15	GC07P082660	3.02529	https://www.genecards.org/cgi-bin/carddisp.pl?gene=SBDSP1
EHHADH-AS1	EHHADH Antisense RNA 1	RNA Gene		14	GC03P185162	3.02529	https://www.genecards.org/cgi-bin/carddisp.pl?gene=EHHADH-AS1
LINC01527	Long Intergenic Non-Protein Coding RNA 1527	RNA Gene		14	GC01M158687	3.02529	https://www.genecards.org/cgi-bin/carddisp.pl?gene=LINC01527
NIHCOLE	NcRNA Involved In NHEJ Oncogenic Ligation Efficiency	RNA Gene		14	GC05P104091	3.02529	https://www.genecards.org/cgi-bin/carddisp.pl?gene=NIHCOLE
PINCR	P53-Induced Noncoding RNA	RNA Gene		14	GC0XP043183	3.02529	https://www.genecards.org/cgi-bin/carddisp.pl?gene=PINCR
WSPAR	WNT Signaling Pathway Activating Non-Coding RNA	RNA Gene		14	GC05P133914	3.02529	https://www.genecards.org/cgi-bin/carddisp.pl?gene=WSPAR
BTG3-AS1	BTG3 Antisense RNA 1	RNA Gene		13	GC21P017612	3.02529	https://www.genecards.org/cgi-bin/carddisp.pl?gene=BTG3-AS1
LINC00538	Long Intergenic Non-Protein Coding RNA 538	RNA Gene		13	GC01P213924	3.02529	https://www.genecards.org/cgi-bin/carddisp.pl?gene=LINC00538
RBM5-AS1	RBM5 Antisense RNA 1	RNA Gene		13	GC03M053182	3.02529	https://www.genecards.org/cgi-bin/carddisp.pl?gene=RBM5-AS1
AOC4P	Amine Oxidase Copper Containing 4, Pseudogene	Pseudogene		12	GC17P093670	3.02529	https://www.genecards.org/cgi-bin/carddisp.pl?gene=AOC4P
DUXAP10	Double Homeobox A Pseudogene 10	Pseudogene		12	GC14M019290	3.02529	https://www.genecards.org/cgi-bin/carddisp.pl?gene=DUXAP10
LINC01617	Long Intergenic Non-Protein Coding RNA 1617	RNA Gene		10	GC08P073879	3.02529	https://www.genecards.org/cgi-bin/carddisp.pl?gene=LINC01617
FGF7P5	Fibroblast Growth Factor 7 Pseudogene 5	Pseudogene		8	GC09P054696	3.02529	https://www.genecards.org/cgi-bin/carddisp.pl?gene=FGF7P5
SEC63P1	SEC63 Homolog, Protein Translocation Regulator Pseudogene 1	Pseudogene		8	GC01P097545	3.02529	https://www.genecards.org/cgi-bin/carddisp.pl?gene=SEC63P1
DACOR1	DNMT1-Associated Colon Cancer Repressed LncRNA 1	RNA Gene		6	GC15U902209	3.02529	https://www.genecards.org/cgi-bin/carddisp.pl?gene=DACOR1
LOC126806659	BRD4-Independent Group 4 Enhancer GRCh37_chr3:41274918-41276117	Functional Element		3	GC03P041233	3.02529	https://www.genecards.org/cgi-bin/carddisp.pl?gene=LOC126806659
LOC126862278	CDK7 Strongly-Dependent Group 2 Enhancer GRCh37_chr16:7629446-7630645	Functional Element		3	GC16P062532	3.02529	https://www.genecards.org/cgi-bin/carddisp.pl?gene=LOC126862278
TRL-TAG1-1	TRNA-Leu (Anticodon TAG) 1-1	RNA Gene		11	GC17M015408	3.02374	https://www.genecards.org/cgi-bin/carddisp.pl?gene=TRL-TAG1-1
PRPF8	Pre-MRNA Processing Factor 8	Protein Coding	Q6P2Q9	46	GC17M001650	3.02274	https://www.genecards.org/cgi-bin/carddisp.pl?gene=PRPF8
COG6	Component Of Oligomeric Golgi Complex 6	Protein Coding	Q9Y2V7	42	GC13P039655	3.02274	https://www.genecards.org/cgi-bin/carddisp.pl?gene=COG6
CYP27B1	Cytochrome P450 Family 27 Subfamily B Member 1	Protein Coding	O15528	50	GC12M058991	3.01733	https://www.genecards.org/cgi-bin/carddisp.pl?gene=CYP27B1
MUC16	Mucin 16, Cell Surface Associated	Protein Coding	Q8WXI7	42	GC19M008848	3.01192	https://www.genecards.org/cgi-bin/carddisp.pl?gene=MUC16
LYST	Lysosomal Trafficking Regulator	Protein Coding	Q99698	42	GC01M235661	3.01068	https://www.genecards.org/cgi-bin/carddisp.pl?gene=LYST
ERCC1	ERCC Excision Repair 1, Endonuclease Non-Catalytic Subunit	Protein Coding	P07992	50	GC19M085690	3.00934	https://www.genecards.org/cgi-bin/carddisp.pl?gene=ERCC1
PRKCA	Protein Kinase C Alpha	Protein Coding	P17252	54	GC17P066302	3.00737	https://www.genecards.org/cgi-bin/carddisp.pl?gene=PRKCA
PRKD1	Protein Kinase D1	Protein Coding	Q15139	52	GC14M029576	3.00634	https://www.genecards.org/cgi-bin/carddisp.pl?gene=PRKD1
IER3	Immediate Early Response 3	Protein Coding	P46695	41	GC06M030743	3.00557	https://www.genecards.org/cgi-bin/carddisp.pl?gene=IER3
IRF1-AS1	IRF1 Antisense RNA 1	RNA Gene	Q8N8D9	27	GC05P132444	3.00523	https://www.genecards.org/cgi-bin/carddisp.pl?gene=IRF1-AS1
RIGI	RNA Sensor RIG-I	Protein Coding	O95786	51	GC09M032493	3.00402	https://www.genecards.org/cgi-bin/carddisp.pl?gene=RIGI
DDX39B	DExD-Box Helicase 39B	Protein Coding	Q13838	45	GC06M031530	2.99225	https://www.genecards.org/cgi-bin/carddisp.pl?gene=DDX39B
CA2	Carbonic Anhydrase 2	Protein Coding	P00918	54	GC08P085463	2.99177	https://www.genecards.org/cgi-bin/carddisp.pl?gene=CA2
MIR7-3HG	MIR7-3 Host Gene	RNA Gene	Q8N6C7	27	GC19P094936	2.98556	https://www.genecards.org/cgi-bin/carddisp.pl?gene=MIR7-3HG
IL7	Interleukin 7	Protein Coding	P13232	47	GC08M078689	2.98397	https://www.genecards.org/cgi-bin/carddisp.pl?gene=IL7
TNFRSF18	TNF Receptor Superfamily Member 18	Protein Coding	Q9Y5U5	46	GC01M001203	2.98291	https://www.genecards.org/cgi-bin/carddisp.pl?gene=TNFRSF18
USP25	Ubiquitin Specific Peptidase 25	Protein Coding	Q9UHP3	45	GC21P016208	2.9751	https://www.genecards.org/cgi-bin/carddisp.pl?gene=USP25
CCL17	C-C Motif Chemokine Ligand 17	Protein Coding	Q92583	44	GC16P061503	2.96832	https://www.genecards.org/cgi-bin/carddisp.pl?gene=CCL17
TYR	Tyrosinase	Protein Coding	P14679	52	GC11P089177	2.96733	https://www.genecards.org/cgi-bin/carddisp.pl?gene=TYR
CDH23	Cadherin Related 23	Protein Coding	Q9H251	49	GC10P071396	2.96431	https://www.genecards.org/cgi-bin/carddisp.pl?gene=CDH23
MRC1	Mannose Receptor C-Type 1	Protein Coding	P22897	43	GC10P017809	2.95948	https://www.genecards.org/cgi-bin/carddisp.pl?gene=MRC1
XRCC5	X-Ray Repair Cross Complementing 5	Protein Coding	P13010	48	GC02P216107	2.95889	https://www.genecards.org/cgi-bin/carddisp.pl?gene=XRCC5
SLC19A1	Solute Carrier Family 19 Member 1	Protein Coding	P41440	50	GC21M045493	2.95807	https://www.genecards.org/cgi-bin/carddisp.pl?gene=SLC19A1
C3	Complement C3	Protein Coding	P01024	53	GC19M006677	2.95597	https://www.genecards.org/cgi-bin/carddisp.pl?gene=C3
LINC00243	Long Intergenic Non-Protein Coding RNA 243	RNA Gene		18	GC06M087131	2.95543	https://www.genecards.org/cgi-bin/carddisp.pl?gene=LINC00243
SPARC	Secreted Protein Acidic And Cysteine Rich	Protein Coding	P09486	52	GC05M151661	2.952	https://www.genecards.org/cgi-bin/carddisp.pl?gene=SPARC
MIR373	MicroRNA 373	RNA Gene		20	GC19P096580	2.94642	https://www.genecards.org/cgi-bin/carddisp.pl?gene=MIR373
SLC15A4	Solute Carrier Family 15 Member 4	Protein Coding	Q8N697	41	GC12M128793	2.94338	https://www.genecards.org/cgi-bin/carddisp.pl?gene=SLC15A4
TAGLN	Transgelin	Protein Coding	Q01995	47	GC11P117199	2.94302	https://www.genecards.org/cgi-bin/carddisp.pl?gene=TAGLN
RAG2	Recombination Activating 2	Protein Coding	P55895	44	GC11M036575	2.93926	https://www.genecards.org/cgi-bin/carddisp.pl?gene=RAG2
MUC17	Mucin 17, Cell Surface Associated	Protein Coding	Q685J3	40	GC07P101020	2.93659	https://www.genecards.org/cgi-bin/carddisp.pl?gene=MUC17
GJA1	Gap Junction Protein Alpha 1	Protein Coding	P17302	54	GC06P123193	2.9357	https://www.genecards.org/cgi-bin/carddisp.pl?gene=GJA1
LOX	Lysyl Oxidase	Protein Coding	P28300	51	GC05M122063	2.9357	https://www.genecards.org/cgi-bin/carddisp.pl?gene=LOX
CTTN	Cortactin	Protein Coding	Q14247	47	GC11P070398	2.92999	https://www.genecards.org/cgi-bin/carddisp.pl?gene=CTTN
MIR130A	MicroRNA 130a	RNA Gene		22	GC11P057641	2.9293	https://www.genecards.org/cgi-bin/carddisp.pl?gene=MIR130A
SLC18A3	Solute Carrier Family 18 Member A3	Protein Coding	Q16572	46	GC10P049610	2.9284	https://www.genecards.org/cgi-bin/carddisp.pl?gene=SLC18A3
ALOX15	Arachidonate 15-Lipoxygenase	Protein Coding	P16050	49	GC17M004630	2.92788	https://www.genecards.org/cgi-bin/carddisp.pl?gene=ALOX15
GART	Phosphoribosylglycinamide Formyltransferase, Phosphoribosylglycinamide Synthetase, Phosphoribosylaminoimidazole Synthetase	Protein Coding	P22102	47	GC21M033503	2.92102	https://www.genecards.org/cgi-bin/carddisp.pl?gene=GART
HSPA8	Heat Shock Protein Family A (Hsp70) Member 8	Protein Coding	P11142	53	GC11M123057	2.92065	https://www.genecards.org/cgi-bin/carddisp.pl?gene=HSPA8
CD209	CD209 Molecule	Protein Coding	Q9NNX6	47	GC19M007739	2.92035	https://www.genecards.org/cgi-bin/carddisp.pl?gene=CD209
TNFSF13B	TNF Superfamily Member 13b	Protein Coding	Q9Y275	48	GC13P108251	2.91934	https://www.genecards.org/cgi-bin/carddisp.pl?gene=TNFSF13B
CHD4	Chromodomain Helicase DNA Binding Protein 4	Protein Coding	Q14839	48	GC12M006570	2.91844	https://www.genecards.org/cgi-bin/carddisp.pl?gene=CHD4
IL18BP	Interleukin 18 Binding Protein	Protein Coding	O95998	44	GC11P071998	2.91831	https://www.genecards.org/cgi-bin/carddisp.pl?gene=IL18BP
AFP	Alpha Fetoprotein	Protein Coding	P02771	51	GC04P073431	2.91549	https://www.genecards.org/cgi-bin/carddisp.pl?gene=AFP
NTS	Neurotensin	Protein Coding	P30990	45	GC12P085876	2.91441	https://www.genecards.org/cgi-bin/carddisp.pl?gene=NTS
MIR429	MicroRNA 429	RNA Gene		21	GC01P008375	2.9114	https://www.genecards.org/cgi-bin/carddisp.pl?gene=MIR429
CXCL3	C-X-C Motif Chemokine Ligand 3	Protein Coding	P19876	42	GC04M074036	2.90972	https://www.genecards.org/cgi-bin/carddisp.pl?gene=CXCL3
DNAL4	Dynein Axonemal Light Chain 4	Protein Coding	O96015	42	GC22M038778	2.90183	https://www.genecards.org/cgi-bin/carddisp.pl?gene=DNAL4
EPN3	Epsin 3	Protein Coding	Q9H201	40	GC17P050532	2.90131	https://www.genecards.org/cgi-bin/carddisp.pl?gene=EPN3
PLEK	Pleckstrin	Protein Coding	P08567	44	GC02P068365	2.89839	https://www.genecards.org/cgi-bin/carddisp.pl?gene=PLEK
PSMD4	Proteasome 26S Subunit Ubiquitin Receptor, Non-ATPase 4	Protein Coding	P55036	48	GC01P158590	2.88645	https://www.genecards.org/cgi-bin/carddisp.pl?gene=PSMD4
IGES	Immunoglobulin E Concentration, Serum	Genetic Locus		4	GC05U990033	2.88498	https://www.genecards.org/cgi-bin/carddisp.pl?gene=IGES
HIPK2	Homeodomain Interacting Protein Kinase 2	Protein Coding	Q9H2X6	47	GC07M139561	2.88094	https://www.genecards.org/cgi-bin/carddisp.pl?gene=HIPK2
MTOR	Mechanistic Target Of Rapamycin Kinase	Protein Coding	P42345	59	GC01M011106	2.87827	https://www.genecards.org/cgi-bin/carddisp.pl?gene=MTOR
COX5A	Cytochrome C Oxidase Subunit 5A	Protein Coding	P20674	47	GC15M074919	2.87334	https://www.genecards.org/cgi-bin/carddisp.pl?gene=COX5A
SLIT2	Slit Guidance Ligand 2	Protein Coding	O94813	49	GC04P023112	2.87286	https://www.genecards.org/cgi-bin/carddisp.pl?gene=SLIT2
RRM2B	Ribonucleotide Reductase Regulatory TP53 Inducible Subunit M2B	Protein Coding	Q7LG56	53	GC08M102204	2.86864	https://www.genecards.org/cgi-bin/carddisp.pl?gene=RRM2B
GATB	Glutamyl-TRNA Amidotransferase Subunit B	Protein Coding	O75879	45	GC04M151670	2.86755	https://www.genecards.org/cgi-bin/carddisp.pl?gene=GATB
MYSM1	Myb Like, SWIRM And MPN Domains 1	Protein Coding	Q5VVJ2	44	GC01M058705	2.86755	https://www.genecards.org/cgi-bin/carddisp.pl?gene=MYSM1
PLA2G4F	Phospholipase A2 Group IVF	Protein Coding	Q68DD2	42	GC15M042139	2.86755	https://www.genecards.org/cgi-bin/carddisp.pl?gene=PLA2G4F
ATP6V1G2	ATPase H+ Transporting V1 Subunit G2	Protein Coding	O95670	40	GC06M087210	2.8665	https://www.genecards.org/cgi-bin/carddisp.pl?gene=ATP6V1G2
FOXO3	Forkhead Box O3	Protein Coding	O43524	51	GC06P108559	2.86541	https://www.genecards.org/cgi-bin/carddisp.pl?gene=FOXO3
GPANK1	G-Patch Domain And Ankyrin Repeats 1	Protein Coding	O95872	39	GC06M087216	2.85857	https://www.genecards.org/cgi-bin/carddisp.pl?gene=GPANK1
DDC	Dopa Decarboxylase	Protein Coding	P20711	53	GC07M050458	2.8569	https://www.genecards.org/cgi-bin/carddisp.pl?gene=DDC
HLA-DOA	Major Histocompatibility Complex, Class II, DO Alpha	Protein Coding	P06340	43	GC06M033004	2.85685	https://www.genecards.org/cgi-bin/carddisp.pl?gene=HLA-DOA
MIR611	MicroRNA 611	RNA Gene		17	GC11M061792	2.85364	https://www.genecards.org/cgi-bin/carddisp.pl?gene=MIR611
CACNA2D1	Calcium Voltage-Gated Channel Auxiliary Subunit Alpha2delta 1	Protein Coding	P54289	51	GC07M081946	2.85231	https://www.genecards.org/cgi-bin/carddisp.pl?gene=CACNA2D1
GPD2	Glycerol-3-Phosphate Dehydrogenase 2	Protein Coding	P43304	50	GC02P156401	2.85231	https://www.genecards.org/cgi-bin/carddisp.pl?gene=GPD2
VARS2	Valyl-TRNA Synthetase 2, Mitochondrial	Protein Coding	Q5ST30	45	GC06P118878	2.85231	https://www.genecards.org/cgi-bin/carddisp.pl?gene=VARS2
COL13A1	Collagen Type XIII Alpha 1 Chain	Protein Coding	Q5TAT6	44	GC10P069801	2.85231	https://www.genecards.org/cgi-bin/carddisp.pl?gene=COL13A1
ACTR3B	Actin Related Protein 3B	Protein Coding	Q9P1U1	42	GC07P152759	2.85231	https://www.genecards.org/cgi-bin/carddisp.pl?gene=ACTR3B
CPXM2	Carboxypeptidase X, M14 Family Member 2	Protein Coding	Q8N436	42	GC10M123710	2.85231	https://www.genecards.org/cgi-bin/carddisp.pl?gene=CPXM2
CALHM6	Calcium Homeostasis Modulator Family Member 6	Protein Coding	Q5R3K3	32	GC06P120121	2.85231	https://www.genecards.org/cgi-bin/carddisp.pl?gene=CALHM6
HCG9	HLA Complex Group 9	RNA Gene		21	GC06P118849	2.85231	https://www.genecards.org/cgi-bin/carddisp.pl?gene=HCG9
HCG26	HLA Complex Group 26	RNA Gene		15	GC06P118887	2.85231	https://www.genecards.org/cgi-bin/carddisp.pl?gene=HCG26
MIR588	MicroRNA 588	RNA Gene		14	GC06P126484	2.85231	https://www.genecards.org/cgi-bin/carddisp.pl?gene=MIR588
TXNIP	Thioredoxin Interacting Protein	Protein Coding	Q9H3M7	43	GC01M145992	2.85111	https://www.genecards.org/cgi-bin/carddisp.pl?gene=TXNIP
FBXW2	F-Box And WD Repeat Domain Containing 2	Protein Coding	Q9UKT8	41	GC09M120751	2.84626	https://www.genecards.org/cgi-bin/carddisp.pl?gene=FBXW2
ITGA5	Integrin Subunit Alpha 5	Protein Coding	P08648	52	GC12M055460	2.84579	https://www.genecards.org/cgi-bin/carddisp.pl?gene=ITGA5
MAFK	MAF BZIP Transcription Factor K	Protein Coding	O60675	41	GC07P008775	2.84474	https://www.genecards.org/cgi-bin/carddisp.pl?gene=MAFK
SAA4	Serum Amyloid A4, Constitutive	Protein Coding	P35542	41	GC11M018234	2.83826	https://www.genecards.org/cgi-bin/carddisp.pl?gene=SAA4
PFKM	Phosphofructokinase, Muscle	Protein Coding	P08237	53	GC12P048105	2.83771	https://www.genecards.org/cgi-bin/carddisp.pl?gene=PFKM
REN	Renin	Protein Coding	P00797	52	GC01M204154	2.83647	https://www.genecards.org/cgi-bin/carddisp.pl?gene=REN
ARG1	Arginase 1	Protein Coding	P05089	53	GC06P131473	2.83238	https://www.genecards.org/cgi-bin/carddisp.pl?gene=ARG1
ENTPD1-AS1	ENTPD1 Antisense RNA 1	RNA Gene		18	GC10M095753	2.8317	https://www.genecards.org/cgi-bin/carddisp.pl?gene=ENTPD1-AS1
CXCL6	C-X-C Motif Chemokine Ligand 6	Protein Coding	P80162	43	GC04P073837	2.83136	https://www.genecards.org/cgi-bin/carddisp.pl?gene=CXCL6
ATF2	Activating Transcription Factor 2	Protein Coding	P15336	51	GC02M175072	2.82828	https://www.genecards.org/cgi-bin/carddisp.pl?gene=ATF2
SFRP2	Secreted Frizzled Related Protein 2	Protein Coding	Q96HF1	43	GC04M153780	2.82278	https://www.genecards.org/cgi-bin/carddisp.pl?gene=SFRP2
TH	Tyrosine Hydroxylase	Protein Coding	P07101	54	GC11M002163	2.82193	https://www.genecards.org/cgi-bin/carddisp.pl?gene=TH
HSP90B1	Heat Shock Protein 90 Beta Family Member 1	Protein Coding	P14625	51	GC12P103930	2.81668	https://www.genecards.org/cgi-bin/carddisp.pl?gene=HSP90B1
IGFBP3	Insulin Like Growth Factor Binding Protein 3	Protein Coding	P17936	50	GC07M045912	2.81593	https://www.genecards.org/cgi-bin/carddisp.pl?gene=IGFBP3
NR5A2	Nuclear Receptor Subfamily 5 Group A Member 2	Protein Coding	O00482	48	GC01P199996	2.81307	https://www.genecards.org/cgi-bin/carddisp.pl?gene=NR5A2
EZR	Ezrin	Protein Coding	P15311	50	GC06M158765	2.81275	https://www.genecards.org/cgi-bin/carddisp.pl?gene=EZR
ADCYAP1	Adenylate Cyclase Activating Polypeptide 1	Protein Coding	P18509	45	GC18P000895	2.81213	https://www.genecards.org/cgi-bin/carddisp.pl?gene=ADCYAP1
DAXX	Death Domain Associated Protein	Protein Coding	Q9UER7	47	GC06M033318	2.8093	https://www.genecards.org/cgi-bin/carddisp.pl?gene=DAXX
RMI2	RecQ Mediated Genome Instability 2	Protein Coding	Q96E14	37	GC16P060046	2.80585	https://www.genecards.org/cgi-bin/carddisp.pl?gene=RMI2
PLK1	Polo Like Kinase 1	Protein Coding	P53350	54	GC16P060461	2.80531	https://www.genecards.org/cgi-bin/carddisp.pl?gene=PLK1
TFPI	Tissue Factor Pathway Inhibitor	Protein Coding	P10646	49	GC02M187464	2.80464	https://www.genecards.org/cgi-bin/carddisp.pl?gene=TFPI
GTF2I	General Transcription Factor IIi	Protein Coding	P78347	44	GC07P082781	2.80068	https://www.genecards.org/cgi-bin/carddisp.pl?gene=GTF2I
ABL1	ABL Proto-Oncogene 1, Non-Receptor Tyrosine Kinase	Protein Coding	P00519	56	GC09P130713	2.80067	https://www.genecards.org/cgi-bin/carddisp.pl?gene=ABL1
CAV2	Caveolin 2	Protein Coding	P51636	46	GC07P116287	2.79974	https://www.genecards.org/cgi-bin/carddisp.pl?gene=CAV2
HLA-DQB2	Major Histocompatibility Complex, Class II, DQ Beta 2	Protein Coding	P05538	40	GC06M032756	2.79905	https://www.genecards.org/cgi-bin/carddisp.pl?gene=HLA-DQB2
ARHGEF16	Rho Guanine Nucleotide Exchange Factor 16	Protein Coding	Q5VV41	42	GC01P003454	2.79522	https://www.genecards.org/cgi-bin/carddisp.pl?gene=ARHGEF16
FLG	Filaggrin	Protein Coding	P20930	46	GC01M158675	2.79468	https://www.genecards.org/cgi-bin/carddisp.pl?gene=FLG
PPP1R14A	Protein Phosphatase 1 Regulatory Inhibitor Subunit 14A	Protein Coding	Q96A00	44	GC19M038251	2.79211	https://www.genecards.org/cgi-bin/carddisp.pl?gene=PPP1R14A
GSDMA	Gasdermin A	Protein Coding	Q96QA5	39	GC17P093568	2.78649	https://www.genecards.org/cgi-bin/carddisp.pl?gene=GSDMA
CYP2E1	Cytochrome P450 Family 2 Subfamily E Member 1	Protein Coding	P05181	49	GC10P133520	2.78608	https://www.genecards.org/cgi-bin/carddisp.pl?gene=CYP2E1
C2	Complement C2	Protein Coding	P06681	50	GC06P031897	2.78532	https://www.genecards.org/cgi-bin/carddisp.pl?gene=C2
TNFSF14	TNF Superfamily Member 14	Protein Coding	O43557	45	GC19M016806	2.78467	https://www.genecards.org/cgi-bin/carddisp.pl?gene=TNFSF14
PPP2R1A	Protein Phosphatase 2 Scaffold Subunit Aalpha	Protein Coding	P30153	52	GC19P096484	2.7796	https://www.genecards.org/cgi-bin/carddisp.pl?gene=PPP2R1A
MIR149	MicroRNA 149	RNA Gene		23	GC02P240456	2.7783	https://www.genecards.org/cgi-bin/carddisp.pl?gene=MIR149
GPR183	G Protein-Coupled Receptor 183	Protein Coding	P32249	43	GC13M099422	2.77011	https://www.genecards.org/cgi-bin/carddisp.pl?gene=GPR183
PTK2B	Protein Tyrosine Kinase 2 Beta	Protein Coding	Q14289	53	GC08P027311	2.7686	https://www.genecards.org/cgi-bin/carddisp.pl?gene=PTK2B
G6PC1	Glucose-6-Phosphatase Catalytic Subunit 1	Protein Coding	P35575	47	GC17P094989	2.76745	https://www.genecards.org/cgi-bin/carddisp.pl?gene=G6PC1
KCNQ1	Potassium Voltage-Gated Channel Subfamily Q Member 1	Protein Coding	P51787	53	GC11P002444	2.75233	https://www.genecards.org/cgi-bin/carddisp.pl?gene=KCNQ1
CNR1	Cannabinoid Receptor 1	Protein Coding	P21554	50	GC06M088139	2.74981	https://www.genecards.org/cgi-bin/carddisp.pl?gene=CNR1
RBP4	Retinol Binding Protein 4	Protein Coding	P02753	48	GC10M093591	2.74962	https://www.genecards.org/cgi-bin/carddisp.pl?gene=RBP4
SMOX	Spermine Oxidase	Protein Coding	Q9NWM0	42	GC20P004120	2.74528	https://www.genecards.org/cgi-bin/carddisp.pl?gene=SMOX
IL32	Interleukin 32	Protein Coding	P24001	42	GC16P059852	2.74521	https://www.genecards.org/cgi-bin/carddisp.pl?gene=IL32
MFGE8	Milk Fat Globule EGF And Factor V/VIII Domain Containing	Protein Coding	Q08431	46	GC15M088898	2.74432	https://www.genecards.org/cgi-bin/carddisp.pl?gene=MFGE8
MIR506	MicroRNA 506	RNA Gene		16	GC0XM147230	2.74371	https://www.genecards.org/cgi-bin/carddisp.pl?gene=MIR506
ADORA2A	Adenosine A2a Receptor	Protein Coding	P29274	50	GC22P024417	2.74349	https://www.genecards.org/cgi-bin/carddisp.pl?gene=ADORA2A
IFNGR2	Interferon Gamma Receptor 2	Protein Coding	P38484	48	GC21P033402	2.74336	https://www.genecards.org/cgi-bin/carddisp.pl?gene=IFNGR2
EXO1	Exonuclease 1	Protein Coding	Q9UQ84	46	GC01P241847	2.74083	https://www.genecards.org/cgi-bin/carddisp.pl?gene=EXO1
RPS6KB1	Ribosomal Protein S6 Kinase B1	Protein Coding	P23443	53	GC17P059893	2.74057	https://www.genecards.org/cgi-bin/carddisp.pl?gene=RPS6KB1
SGF29	SAGA Complex Associated Factor 29	Protein Coding	Q96ES7	39	GC16P060603	2.72679	https://www.genecards.org/cgi-bin/carddisp.pl?gene=SGF29
GSN	Gelsolin	Protein Coding	P06396	52	GC09P121201	2.72542	https://www.genecards.org/cgi-bin/carddisp.pl?gene=GSN
DAG1	Dystroglycan 1	Protein Coding	Q14118	50	GC03P054954	2.7198	https://www.genecards.org/cgi-bin/carddisp.pl?gene=DAG1
BECN1	Beclin 1	Protein Coding	Q14457	50	GC17M042810	2.71692	https://www.genecards.org/cgi-bin/carddisp.pl?gene=BECN1
NPSR1	Neuropeptide S Receptor 1	Protein Coding	Q6W5P4	44	GC07P034658	2.71341	https://www.genecards.org/cgi-bin/carddisp.pl?gene=NPSR1
SLC39A8	Solute Carrier Family 39 Member 8	Protein Coding	Q9C0K1	48	GC04M102252	2.71082	https://www.genecards.org/cgi-bin/carddisp.pl?gene=SLC39A8
F2RL3	F2R Like Thrombin Or Trypsin Receptor 3	Protein Coding	Q96RI0	49	GC19P016888	2.71019	https://www.genecards.org/cgi-bin/carddisp.pl?gene=F2RL3
KIR2DL2	Killer Cell Immunoglobulin Like Receptor, Two Ig Domains And Long Cytoplasmic Tail 2	Protein Coding	P43627	27	GC19Mr00108	2.71019	https://www.genecards.org/cgi-bin/carddisp.pl?gene=KIR2DL2
KIR2DS2	Killer Cell Immunoglobulin Like Receptor, Two Ig Domains And Short Cytoplasmic Tail 2	Protein Coding	P43631	26	GC19MR00122	2.71019	https://www.genecards.org/cgi-bin/carddisp.pl?gene=KIR2DS2
LRG1	Leucine Rich Alpha-2-Glycoprotein 1	Protein Coding	P02750	44	GC19M016706	2.70998	https://www.genecards.org/cgi-bin/carddisp.pl?gene=LRG1
USF1	Upstream Transcription Factor 1	Protein Coding	P22415	47	GC01M161039	2.70872	https://www.genecards.org/cgi-bin/carddisp.pl?gene=USF1
SEMA6D	Semaphorin 6D	Protein Coding	Q8NFY4	43	GC15P047184	2.70872	https://www.genecards.org/cgi-bin/carddisp.pl?gene=SEMA6D
NAGLU	N-Acetyl-Alpha-Glucosaminidase	Protein Coding	P54802	47	GC17P093664	2.70865	https://www.genecards.org/cgi-bin/carddisp.pl?gene=NAGLU
P4HA2	Prolyl 4-Hydroxylase Subunit Alpha 2	Protein Coding	O15460	49	GC05M132193	2.70824	https://www.genecards.org/cgi-bin/carddisp.pl?gene=P4HA2
BCL3	BCL3 Transcription Coactivator	Protein Coding	P20749	45	GC19P044747	2.70752	https://www.genecards.org/cgi-bin/carddisp.pl?gene=BCL3
MIR501	MicroRNA 501	RNA Gene		17	GC0XP056082	2.7049	https://www.genecards.org/cgi-bin/carddisp.pl?gene=MIR501
IL17C	Interleukin 17C	Protein Coding	Q9P0M4	40	GC16P088638	2.70404	https://www.genecards.org/cgi-bin/carddisp.pl?gene=IL17C
TG	Thyroglobulin	Protein Coding	P01266	48	GC08P132866	2.70319	https://www.genecards.org/cgi-bin/carddisp.pl?gene=TG
TRPV1	Transient Receptor Potential Cation Channel Subfamily V Member 1	Protein Coding	Q8NER1	51	GC17M003565	2.70252	https://www.genecards.org/cgi-bin/carddisp.pl?gene=TRPV1
TMPO	Thymopoietin	Protein Coding	P42166	50	GC12P098515	2.70086	https://www.genecards.org/cgi-bin/carddisp.pl?gene=TMPO
CYP4F3	Cytochrome P450 Family 4 Subfamily F Member 3	Protein Coding	Q08477	44	GC19P015640	2.70086	https://www.genecards.org/cgi-bin/carddisp.pl?gene=CYP4F3
SULT1A3	Sulfotransferase Family 1A Member 3	Protein Coding	P0DMM9	40	GC16P030199	2.70086	https://www.genecards.org/cgi-bin/carddisp.pl?gene=SULT1A3
CD27-AS1	CD27 Antisense RNA 1	RNA Gene		17	GC12M006439	2.69887	https://www.genecards.org/cgi-bin/carddisp.pl?gene=CD27-AS1
PNPLA3	Patatin Like Phospholipase Domain Containing 3	Protein Coding	Q9NST1	45	GC22P043923	2.69608	https://www.genecards.org/cgi-bin/carddisp.pl?gene=PNPLA3
PRKN	Parkin RBR E3 Ubiquitin Protein Ligase	Protein Coding	O60260	52	GC06M161348	2.69316	https://www.genecards.org/cgi-bin/carddisp.pl?gene=PRKN
DEFB103A	Defensin Beta 103A	Protein Coding	P81534	28	GC08P007881	2.69233	https://www.genecards.org/cgi-bin/carddisp.pl?gene=DEFB103A
CAGE1	Cancer Antigen 1	Protein Coding	Q8TC20	38	GC06M007326	2.69069	https://www.genecards.org/cgi-bin/carddisp.pl?gene=CAGE1
CALB2	Calbindin 2	Protein Coding	P22676	43	GC16P071358	2.68998	https://www.genecards.org/cgi-bin/carddisp.pl?gene=CALB2
SERPINB1	Serpin Family B Member 1	Protein Coding	P30740	44	GC06M003569	2.68953	https://www.genecards.org/cgi-bin/carddisp.pl?gene=SERPINB1
TNFRSF8	TNF Receptor Superfamily Member 8	Protein Coding	P28908	47	GC01P012063	2.68701	https://www.genecards.org/cgi-bin/carddisp.pl?gene=TNFRSF8
PSMG1	Proteasome Assembly Chaperone 1	Protein Coding	O95456	41	GC21M039174	2.68482	https://www.genecards.org/cgi-bin/carddisp.pl?gene=PSMG1
PRG2	Proteoglycan 2, Pro Eosinophil Major Basic Protein	Protein Coding	P13727	44	GC11M057386	2.6843	https://www.genecards.org/cgi-bin/carddisp.pl?gene=PRG2
CTH	Cystathionine Gamma-Lyase	Protein Coding	P32929	53	GC01P070411	2.68406	https://www.genecards.org/cgi-bin/carddisp.pl?gene=CTH
TIMP3	TIMP Metallopeptidase Inhibitor 3	Protein Coding	P35625	47	GC22P060747	2.67863	https://www.genecards.org/cgi-bin/carddisp.pl?gene=TIMP3
LAMB3	Laminin Subunit Beta 3	Protein Coding	Q13751	50	GC01M209614	2.67603	https://www.genecards.org/cgi-bin/carddisp.pl?gene=LAMB3
EED	Embryonic Ectoderm Development	Protein Coding	O75530	47	GC11P086273	2.67449	https://www.genecards.org/cgi-bin/carddisp.pl?gene=EED
ADH1C	Alcohol Dehydrogenase 1C (Class I), Gamma Polypeptide	Protein Coding	P00326	44	GC04M099336	2.67421	https://www.genecards.org/cgi-bin/carddisp.pl?gene=ADH1C
PTGIR	Prostaglandin I2 Receptor	Protein Coding	P43119	50	GC19M085743	2.67128	https://www.genecards.org/cgi-bin/carddisp.pl?gene=PTGIR
ITGB7	Integrin Subunit Beta 7	Protein Coding	P26010	49	GC12M053191	2.67092	https://www.genecards.org/cgi-bin/carddisp.pl?gene=ITGB7
LMAN1	Lectin, Mannose Binding 1	Protein Coding	P49257	49	GC18M059327	2.67068	https://www.genecards.org/cgi-bin/carddisp.pl?gene=LMAN1
SERPINF1	Serpin Family F Member 1	Protein Coding	P36955	49	GC17P015403	2.67068	https://www.genecards.org/cgi-bin/carddisp.pl?gene=SERPINF1
GTF2E2	General Transcription Factor IIE Subunit 2	Protein Coding	P29084	46	GC08M030578	2.67068	https://www.genecards.org/cgi-bin/carddisp.pl?gene=GTF2E2
APBA1	Amyloid Beta Precursor Protein Binding Family A Member 1	Protein Coding	Q02410	44	GC09M069427	2.67068	https://www.genecards.org/cgi-bin/carddisp.pl?gene=APBA1
GAS7	Growth Arrest Specific 7	Protein Coding	O60861	42	GC17M009910	2.67068	https://www.genecards.org/cgi-bin/carddisp.pl?gene=GAS7
PSD	Pleckstrin And Sec7 Domain Containing	Protein Coding	A5PKW4	42	GC10M102403	2.67068	https://www.genecards.org/cgi-bin/carddisp.pl?gene=PSD
WASHC4	WASH Complex Subunit 4	Protein Coding	Q2M389	39	GC12P105108	2.67068	https://www.genecards.org/cgi-bin/carddisp.pl?gene=WASHC4
S100Z	S100 Calcium Binding Protein Z	Protein Coding	Q8WXG8	35	GC05P076850	2.67068	https://www.genecards.org/cgi-bin/carddisp.pl?gene=S100Z
PRAC2	PRAC2 Small Nuclear Protein	Protein Coding	D3DTV9	22	GC17P093907	2.67068	https://www.genecards.org/cgi-bin/carddisp.pl?gene=PRAC2
ITK	IL2 Inducible T Cell Kinase	Protein Coding	Q08881	55	GC05P157158	2.67026	https://www.genecards.org/cgi-bin/carddisp.pl?gene=ITK
LTBR	Lymphotoxin Beta Receptor	Protein Coding	P36941	45	GC12P006375	2.66331	https://www.genecards.org/cgi-bin/carddisp.pl?gene=LTBR
ANTXR2	ANTXR Cell Adhesion Molecule 2	Protein Coding	P58335	49	GC04M079901	2.66313	https://www.genecards.org/cgi-bin/carddisp.pl?gene=ANTXR2
APOA4	Apolipoprotein A4	Protein Coding	P06727	45	GC11M116820	2.66102	https://www.genecards.org/cgi-bin/carddisp.pl?gene=APOA4
CIRBP	Cold Inducible RNA Binding Protein	Protein Coding	Q14011	41	GC19P001259	2.6609	https://www.genecards.org/cgi-bin/carddisp.pl?gene=CIRBP
IL25	Interleukin 25	Protein Coding	Q9H293	42	GC14P041746	2.65593	https://www.genecards.org/cgi-bin/carddisp.pl?gene=IL25
LBP	Lipopolysaccharide Binding Protein	Protein Coding	P18428	47	GC20P038346	2.65149	https://www.genecards.org/cgi-bin/carddisp.pl?gene=LBP
RIPK3	Receptor Interacting Serine/Threonine Kinase 3	Protein Coding	Q9Y572	47	GC14M024336	2.64731	https://www.genecards.org/cgi-bin/carddisp.pl?gene=RIPK3
WNT2	Wnt Family Member 2	Protein Coding	P09544	48	GC07M117336	2.6468	https://www.genecards.org/cgi-bin/carddisp.pl?gene=WNT2
IL1F10	Interleukin 1 Family Member 10	Protein Coding	Q8WWZ1	41	GC02P113067	2.64557	https://www.genecards.org/cgi-bin/carddisp.pl?gene=IL1F10
NGFR	Nerve Growth Factor Receptor	Protein Coding	P08138	51	GC17P049495	2.64513	https://www.genecards.org/cgi-bin/carddisp.pl?gene=NGFR
SLC3A2	Solute Carrier Family 3 Member 2	Protein Coding	P08195	47	GC11P062856	2.64462	https://www.genecards.org/cgi-bin/carddisp.pl?gene=SLC3A2
CCR7	C-C Motif Chemokine Receptor 7	Protein Coding	P32248	48	GC17M067978	2.64134	https://www.genecards.org/cgi-bin/carddisp.pl?gene=CCR7
FLT4	Fms Related Receptor Tyrosine Kinase 4	Protein Coding	P35916	55	GC05M182380	2.63765	https://www.genecards.org/cgi-bin/carddisp.pl?gene=FLT4
TRAF2	TNF Receptor Associated Factor 2	Protein Coding	Q12933	48	GC09P136881	2.63718	https://www.genecards.org/cgi-bin/carddisp.pl?gene=TRAF2
NT5E	5'-Nucleotidase Ecto	Protein Coding	P21589	55	GC06P085449	2.63417	https://www.genecards.org/cgi-bin/carddisp.pl?gene=NT5E
FLNA	Filamin A	Protein Coding	P21333	52	GC0XM154348	2.6309	https://www.genecards.org/cgi-bin/carddisp.pl?gene=FLNA
NLRP7	NLR Family Pyrin Domain Containing 7	Protein Coding	Q8WX94	45	GC19M054923	2.63007	https://www.genecards.org/cgi-bin/carddisp.pl?gene=NLRP7
MAGT1	Magnesium Transporter 1	Protein Coding	Q9H0U3	45	GC0XM078169	2.62917	https://www.genecards.org/cgi-bin/carddisp.pl?gene=MAGT1
TNFRSF10D	TNF Receptor Superfamily Member 10d	Protein Coding	Q9UBN6	46	GC08M023135	2.62435	https://www.genecards.org/cgi-bin/carddisp.pl?gene=TNFRSF10D
GUCA2A	Guanylate Cyclase Activator 2A	Protein Coding	Q02747	40	GC01M042162	2.62435	https://www.genecards.org/cgi-bin/carddisp.pl?gene=GUCA2A
EDNRA	Endothelin Receptor Type A	Protein Coding	P25101	53	GC04P147480	2.62271	https://www.genecards.org/cgi-bin/carddisp.pl?gene=EDNRA
FGFR1	Fibroblast Growth Factor Receptor 1	Protein Coding	P11362	58	GC08M038400	2.62262	https://www.genecards.org/cgi-bin/carddisp.pl?gene=FGFR1
CD2	CD2 Molecule	Protein Coding	P06729	48	GC01P116754	2.62001	https://www.genecards.org/cgi-bin/carddisp.pl?gene=CD2
HLA-DQB1-AS1	HLA-DQB1 Antisense RNA 1	RNA Gene		16	GC06P032659	2.61931	https://www.genecards.org/cgi-bin/carddisp.pl?gene=HLA-DQB1-AS1
PTGDR2	Prostaglandin D2 Receptor 2	Protein Coding	Q9Y5Y4	46	GC11M060850	2.61819	https://www.genecards.org/cgi-bin/carddisp.pl?gene=PTGDR2
HCAR2	Hydroxycarboxylic Acid Receptor 2	Protein Coding	Q8TDS4	42	GC12M122701	2.61612	https://www.genecards.org/cgi-bin/carddisp.pl?gene=HCAR2
APAF1	Apoptotic Peptidase Activating Factor 1	Protein Coding	O14727	51	GC12P098645	2.61221	https://www.genecards.org/cgi-bin/carddisp.pl?gene=APAF1
MSH3	MutS Homolog 3	Protein Coding	P20585	47	GC05P080654	2.61221	https://www.genecards.org/cgi-bin/carddisp.pl?gene=MSH3
CD248	CD248 Molecule	Protein Coding	Q9HCU0	43	GC11M066314	2.61152	https://www.genecards.org/cgi-bin/carddisp.pl?gene=CD248
UBAC1	UBA Domain Containing 1	Protein Coding	Q9BSL1	41	GC09M135932	2.61152	https://www.genecards.org/cgi-bin/carddisp.pl?gene=UBAC1
RHOB	Ras Homolog Family Member B	Protein Coding	P62745	48	GC02P020447	2.61057	https://www.genecards.org/cgi-bin/carddisp.pl?gene=RHOB
PRKCB	Protein Kinase C Beta	Protein Coding	P05771	52	GC16P060465	2.60542	https://www.genecards.org/cgi-bin/carddisp.pl?gene=PRKCB
RFXANK	Regulatory Factor X Associated Ankyrin Containing Protein	Protein Coding	O14593	44	GC19P019192	2.60299	https://www.genecards.org/cgi-bin/carddisp.pl?gene=RFXANK
RFXAP	Regulatory Factor X Associated Protein	Protein Coding	O00287	40	GC13P036819	2.60299	https://www.genecards.org/cgi-bin/carddisp.pl?gene=RFXAP
MLKL	Mixed Lineage Kinase Domain Like Pseudokinase	Protein Coding	Q8NB16	46	GC16M074775	2.60057	https://www.genecards.org/cgi-bin/carddisp.pl?gene=MLKL
RNF5	Ring Finger Protein 5	Protein Coding	Q99942	44	GC06P118940	2.5982	https://www.genecards.org/cgi-bin/carddisp.pl?gene=RNF5
CLN3	CLN3 Lysosomal/Endosomal Transmembrane Protein, Battenin	Protein Coding	Q13286	47	GC16M028466	2.59713	https://www.genecards.org/cgi-bin/carddisp.pl?gene=CLN3
KCNN4	Potassium Calcium-Activated Channel Subfamily N Member 4	Protein Coding	O15554	51	GC19M085647	2.59075	https://www.genecards.org/cgi-bin/carddisp.pl?gene=KCNN4
TRIM22	Tripartite Motif Containing 22	Protein Coding	Q8IYM9	44	GC11P005689	2.58955	https://www.genecards.org/cgi-bin/carddisp.pl?gene=TRIM22
RASSF1	Ras Association Domain Family Member 1	Protein Coding	Q9NS23	46	GC03M050329	2.58162	https://www.genecards.org/cgi-bin/carddisp.pl?gene=RASSF1
IFITM1	Interferon Induced Transmembrane Protein 1	Protein Coding	P13164	44	GC11P005632	2.58155	https://www.genecards.org/cgi-bin/carddisp.pl?gene=IFITM1
VDAC1	Voltage Dependent Anion Channel 1	Protein Coding	P21796	49	GC05M133975	2.58115	https://www.genecards.org/cgi-bin/carddisp.pl?gene=VDAC1
KITLG	KIT Ligand	Protein Coding	P21583	51	GC12M088492	2.57676	https://www.genecards.org/cgi-bin/carddisp.pl?gene=KITLG
MIR612	MicroRNA 612	RNA Gene		18	GC11P081951	2.57532	https://www.genecards.org/cgi-bin/carddisp.pl?gene=MIR612
MIR452	MicroRNA 452	RNA Gene		17	GC0XM151959	2.57369	https://www.genecards.org/cgi-bin/carddisp.pl?gene=MIR452
MIR491	MicroRNA 491	RNA Gene		20	GC09P020716	2.57314	https://www.genecards.org/cgi-bin/carddisp.pl?gene=MIR491
IL13RA2	Interleukin 13 Receptor Subunit Alpha 2	Protein Coding	Q14627	42	GC0XM115003	2.57127	https://www.genecards.org/cgi-bin/carddisp.pl?gene=IL13RA2
CD5	CD5 Molecule	Protein Coding	P06127	46	GC11P061546	2.56874	https://www.genecards.org/cgi-bin/carddisp.pl?gene=CD5
TERF2	Telomeric Repeat Binding Factor 2	Protein Coding	Q15554	45	GC16M069355	2.56801	https://www.genecards.org/cgi-bin/carddisp.pl?gene=TERF2
CPOX	Coproporphyrinogen Oxidase	Protein Coding	P36551	48	GC03M098576	2.56622	https://www.genecards.org/cgi-bin/carddisp.pl?gene=CPOX
ADCY7	Adenylate Cyclase 7	Protein Coding	P51828	48	GC16P050244	2.56516	https://www.genecards.org/cgi-bin/carddisp.pl?gene=ADCY7
TM9SF4	Transmembrane 9 Superfamily Member 4	Protein Coding	Q92544	40	GC20P032109	2.56516	https://www.genecards.org/cgi-bin/carddisp.pl?gene=TM9SF4
LALBA	Lactalbumin Alpha	Protein Coding	P00709	42	GC12M048567	2.5627	https://www.genecards.org/cgi-bin/carddisp.pl?gene=LALBA
S100A1	S100 Calcium Binding Protein A1	Protein Coding	P23297	44	GC01P153627	2.56224	https://www.genecards.org/cgi-bin/carddisp.pl?gene=S100A1
NRM	Nurim	Protein Coding	Q8IXM6	37	GC06M087127	2.56138	https://www.genecards.org/cgi-bin/carddisp.pl?gene=NRM
EVPL	Envoplakin	Protein Coding	Q92817	40	GC17M076004	2.55736	https://www.genecards.org/cgi-bin/carddisp.pl?gene=EVPL
NTAN1	N-Terminal Asparagine Amidase	Protein Coding	Q96AB6	40	GC16M015037	2.54977	https://www.genecards.org/cgi-bin/carddisp.pl?gene=NTAN1
CUX1	Cut Like Homeobox 1	Protein Coding	Q13948	49	GC07P101815	2.54931	https://www.genecards.org/cgi-bin/carddisp.pl?gene=CUX1
SLC5A8	Solute Carrier Family 5 Member 8	Protein Coding	Q8N695	46	GC12M101155	2.54441	https://www.genecards.org/cgi-bin/carddisp.pl?gene=SLC5A8
LOC126862264	CDK7 Strongly-Dependent Group 2 Enhancer GRCh37_chr16:3293322-3294521	Functional Element		3	GC16P062518	2.54038	https://www.genecards.org/cgi-bin/carddisp.pl?gene=LOC126862264
IBD8	Inflammatory Bowel Disease 8	Genetic Locus		3	GC16U990238	2.5344	https://www.genecards.org/cgi-bin/carddisp.pl?gene=IBD8
PF4	Platelet Factor 4	Protein Coding	P02776	44	GC04M073980	2.53327	https://www.genecards.org/cgi-bin/carddisp.pl?gene=PF4
TPO	Thyroid Peroxidase	Protein Coding	P07202	51	GC02P001374	2.53192	https://www.genecards.org/cgi-bin/carddisp.pl?gene=TPO
SRSF6	Serine And Arginine Rich Splicing Factor 6	Protein Coding	Q13247	45	GC20P043457	2.52864	https://www.genecards.org/cgi-bin/carddisp.pl?gene=SRSF6
DVL1	Dishevelled Segment Polarity Protein 1	Protein Coding	O14640	50	GC01M001335	2.52749	https://www.genecards.org/cgi-bin/carddisp.pl?gene=DVL1
VPS16	VPS16 Core Subunit Of CORVET And HOPS Complexes	Protein Coding	Q9H269	40	GC20P002840	2.52296	https://www.genecards.org/cgi-bin/carddisp.pl?gene=VPS16
MIR532	MicroRNA 532	RNA Gene		17	GC0XP056080	2.52212	https://www.genecards.org/cgi-bin/carddisp.pl?gene=MIR532
LRP5	LDL Receptor Related Protein 5	Protein Coding	O75197	53	GC11P068298	2.52123	https://www.genecards.org/cgi-bin/carddisp.pl?gene=LRP5
GUCA2B	Guanylate Cyclase Activator 2B	Protein Coding	Q16661	41	GC01P042153	2.52123	https://www.genecards.org/cgi-bin/carddisp.pl?gene=GUCA2B
MSTO2P	Misato Family Member 2, Pseudogene	Pseudogene		14	GC01P155745	2.51963	https://www.genecards.org/cgi-bin/carddisp.pl?gene=MSTO2P
NXPE4	Neurexophilin And PC-Esterase Domain Family Member 4	Protein Coding	Q6UWF7	37	GC11M114570	2.51943	https://www.genecards.org/cgi-bin/carddisp.pl?gene=NXPE4
ACTC1	Actin Alpha Cardiac Muscle 1	Protein Coding	P68032	48	GC15M034790	2.51915	https://www.genecards.org/cgi-bin/carddisp.pl?gene=ACTC1
PLIN2	Perilipin 2	Protein Coding	Q99541	45	GC09M019237	2.51854	https://www.genecards.org/cgi-bin/carddisp.pl?gene=PLIN2
CRHR1	Corticotropin Releasing Hormone Receptor 1	Protein Coding	P34998	47	GC17P045784	2.51602	https://www.genecards.org/cgi-bin/carddisp.pl?gene=CRHR1
RGS14	Regulator Of G Protein Signaling 14	Protein Coding	O43566	45	GC05P177357	2.51596	https://www.genecards.org/cgi-bin/carddisp.pl?gene=RGS14
RUNX2	RUNX Family Transcription Factor 2	Protein Coding	Q13950	50	GC06P119146	2.51577	https://www.genecards.org/cgi-bin/carddisp.pl?gene=RUNX2
CBLL1	Cbl Proto-Oncogene Like 1	Protein Coding	Q75N03	43	GC07P107743	2.51323	https://www.genecards.org/cgi-bin/carddisp.pl?gene=CBLL1
RAB5A	RAB5A, Member RAS Oncogene Family	Protein Coding	P20339	48	GC03P019955	2.50816	https://www.genecards.org/cgi-bin/carddisp.pl?gene=RAB5A
PYCARD	PYD And CARD Domain Containing	Protein Coding	Q9ULZ3	46	GC16M031201	2.5078	https://www.genecards.org/cgi-bin/carddisp.pl?gene=PYCARD
CCL8	C-C Motif Chemokine Ligand 8	Protein Coding	P80075	42	GC17P034319	2.50691	https://www.genecards.org/cgi-bin/carddisp.pl?gene=CCL8
PWAR1	Prader Willi/Angelman Region RNA 1	RNA Gene		16	GC15P025135	2.50659	https://www.genecards.org/cgi-bin/carddisp.pl?gene=PWAR1
AQP7	Aquaporin 7	Protein Coding	O14520	46	GC09M033384	2.50421	https://www.genecards.org/cgi-bin/carddisp.pl?gene=AQP7
TMPRSS6	Transmembrane Serine Protease 6	Protein Coding	Q8IU80	48	GC22M072636	2.50293	https://www.genecards.org/cgi-bin/carddisp.pl?gene=TMPRSS6
DELEC1	Deleted In Esophageal Cancer 1	RNA Gene	Q9P2X7	28	GC09P122291	2.50074	https://www.genecards.org/cgi-bin/carddisp.pl?gene=DELEC1
RASSF5	Ras Association Domain Family Member 5	Protein Coding	Q8WWW0	42	GC01P206507	2.4995	https://www.genecards.org/cgi-bin/carddisp.pl?gene=RASSF5
CAV3	Caveolin 3	Protein Coding	P56539	46	GC03P008733	2.49804	https://www.genecards.org/cgi-bin/carddisp.pl?gene=CAV3
APOB	Apolipoprotein B	Protein Coding	P04114	50	GC02M020956	2.49514	https://www.genecards.org/cgi-bin/carddisp.pl?gene=APOB
MIR124-3	MicroRNA 124-3	RNA Gene		19	GC20P066068	2.49407	https://www.genecards.org/cgi-bin/carddisp.pl?gene=MIR124-3
KIR3DL1	Killer Cell Immunoglobulin Like Receptor, Three Ig Domains And Long Cytoplasmic Tail 1	Protein Coding	P43629	42	GC19P096616	2.49065	https://www.genecards.org/cgi-bin/carddisp.pl?gene=KIR3DL1
HSPA5	Heat Shock Protein Family A (Hsp70) Member 5	Protein Coding	P11021	52	GC09M125234	2.48887	https://www.genecards.org/cgi-bin/carddisp.pl?gene=HSPA5
SLX1A-SULT1A3	SLX1A-SULT1A3 Readthrough (NMD Candidate)	RNA Gene		14	GC16P060792	2.4846	https://www.genecards.org/cgi-bin/carddisp.pl?gene=SLX1A-SULT1A3
IL17RC	Interleukin 17 Receptor C	Protein Coding	Q8NAC3	44	GC03P009917	2.4797	https://www.genecards.org/cgi-bin/carddisp.pl?gene=IL17RC
PPBP	Pro-Platelet Basic Protein	Protein Coding	P02775	46	GC04M073986	2.47884	https://www.genecards.org/cgi-bin/carddisp.pl?gene=PPBP
DRD2	Dopamine Receptor D2	Protein Coding	P14416	52	GC11M113409	2.4692	https://www.genecards.org/cgi-bin/carddisp.pl?gene=DRD2
MUS81	MUS81 Structure-Specific Endonuclease Subunit	Protein Coding	Q96NY9	44	GC11P081978	2.46917	https://www.genecards.org/cgi-bin/carddisp.pl?gene=MUS81
PLEKHN1	Pleckstrin Homology Domain Containing N1	Protein Coding	Q494U1	35	GC01P000966	2.46717	https://www.genecards.org/cgi-bin/carddisp.pl?gene=PLEKHN1
EXOC3-AS1	EXOC3 Antisense RNA 1	RNA Gene	Q8N2X6	26	GC05M000443	2.46443	https://www.genecards.org/cgi-bin/carddisp.pl?gene=EXOC3-AS1
NFKB2	Nuclear Factor Kappa B Subunit 2	Protein Coding	Q00653	55	GC10P102394	2.45912	https://www.genecards.org/cgi-bin/carddisp.pl?gene=NFKB2
TXK	TXK Tyrosine Kinase	Protein Coding	P42681	48	GC04M048066	2.45507	https://www.genecards.org/cgi-bin/carddisp.pl?gene=TXK
NTF3	Neurotrophin 3	Protein Coding	P20783	48	GC12P033693	2.45395	https://www.genecards.org/cgi-bin/carddisp.pl?gene=NTF3
UBASH3B	Ubiquitin Associated And SH3 Domain Containing B	Protein Coding	Q8TF42	45	GC11P122655	2.45276	https://www.genecards.org/cgi-bin/carddisp.pl?gene=UBASH3B
CCNB1	Cyclin B1	Protein Coding	P14635	51	GC05P069167	2.45039	https://www.genecards.org/cgi-bin/carddisp.pl?gene=CCNB1
ID2	Inhibitor Of DNA Binding 2	Protein Coding	Q02363	47	GC02P008678	2.45033	https://www.genecards.org/cgi-bin/carddisp.pl?gene=ID2
ERCC2	ERCC Excision Repair 2, TFIIH Core Complex Helicase Subunit	Protein Coding	P18074	51	GC19M045349	2.4496	https://www.genecards.org/cgi-bin/carddisp.pl?gene=ERCC2
RN7SL1	RNA Component Of Signal Recognition Particle 7SL1	RNA Gene		20	GC14P049546	2.44885	https://www.genecards.org/cgi-bin/carddisp.pl?gene=RN7SL1
GPX4	Glutathione Peroxidase 4	Protein Coding	P36969	51	GC19P001103	2.44662	https://www.genecards.org/cgi-bin/carddisp.pl?gene=GPX4
AIM2	Absent In Melanoma 2	Protein Coding	O14862	45	GC01M159102	2.44645	https://www.genecards.org/cgi-bin/carddisp.pl?gene=AIM2
MLXIPL	MLX Interacting Protein Like	Protein Coding	Q9NP71	47	GC07M073593	2.44382	https://www.genecards.org/cgi-bin/carddisp.pl?gene=MLXIPL
USP7	Ubiquitin Specific Peptidase 7	Protein Coding	Q93009	53	GC16M008892	2.44319	https://www.genecards.org/cgi-bin/carddisp.pl?gene=USP7
ARPC1B	Actin Related Protein 2/3 Complex Subunit 1B	Protein Coding	O15143	47	GC07P099374	2.44306	https://www.genecards.org/cgi-bin/carddisp.pl?gene=ARPC1B
COL1A2	Collagen Type I Alpha 2 Chain	Protein Coding	P08123	51	GC07P094394	2.44128	https://www.genecards.org/cgi-bin/carddisp.pl?gene=COL1A2
BMP4	Bone Morphogenetic Protein 4	Protein Coding	P12644	53	GC14M053949	2.43873	https://www.genecards.org/cgi-bin/carddisp.pl?gene=BMP4
SULT1A2	Sulfotransferase Family 1A Member 2	Protein Coding	P50226	45	GC16M028591	2.43608	https://www.genecards.org/cgi-bin/carddisp.pl?gene=SULT1A2
HORMAD2	HORMA Domain Containing 2	Protein Coding	Q8N7B1	39	GC22P060632	2.43608	https://www.genecards.org/cgi-bin/carddisp.pl?gene=HORMAD2
COL5A1	Collagen Type V Alpha 1 Chain	Protein Coding	P20908	50	GC09P134641	2.43552	https://www.genecards.org/cgi-bin/carddisp.pl?gene=COL5A1
MCM2	Minichromosome Maintenance Complex Component 2	Protein Coding	P49736	51	GC03P127598	2.4354	https://www.genecards.org/cgi-bin/carddisp.pl?gene=MCM2
PSMB10	Proteasome 20S Subunit Beta 10	Protein Coding	P40306	48	GC16M067937	2.4322	https://www.genecards.org/cgi-bin/carddisp.pl?gene=PSMB10
LACTB	Lactamase Beta	Protein Coding	P83111	41	GC15P144106	2.4306	https://www.genecards.org/cgi-bin/carddisp.pl?gene=LACTB
MIR650	MicroRNA 650	RNA Gene		13	GC22P022822	2.42902	https://www.genecards.org/cgi-bin/carddisp.pl?gene=MIR650
DLAT	Dihydrolipoamide S-Acetyltransferase	Protein Coding	P10515	50	GC11P112312	2.42407	https://www.genecards.org/cgi-bin/carddisp.pl?gene=DLAT
PRSS8	Serine Protease 8	Protein Coding	Q16651	48	GC16M042533	2.4233	https://www.genecards.org/cgi-bin/carddisp.pl?gene=PRSS8
DPF2	Double PHD Fingers 2	Protein Coding	Q92785	47	GC11P081945	2.42075	https://www.genecards.org/cgi-bin/carddisp.pl?gene=DPF2
NOL3	Nucleolar Protein 3	Protein Coding	O60936	45	GC16P067366	2.41619	https://www.genecards.org/cgi-bin/carddisp.pl?gene=NOL3
AXL	AXL Receptor Tyrosine Kinase	Protein Coding	P30530	55	GC19P041219	2.41285	https://www.genecards.org/cgi-bin/carddisp.pl?gene=AXL
MIR1260B	MicroRNA 1260b	RNA Gene		17	GC11P096341	2.40601	https://www.genecards.org/cgi-bin/carddisp.pl?gene=MIR1260B
NDRG1	N-Myc Downstream Regulated 1	Protein Coding	Q92597	49	GC08M133237	2.40516	https://www.genecards.org/cgi-bin/carddisp.pl?gene=NDRG1
DSG2	Desmoglein 2	Protein Coding	Q14126	49	GC18P031498	2.40464	https://www.genecards.org/cgi-bin/carddisp.pl?gene=DSG2
SNORD24	Small Nucleolar RNA, C/D Box 24	RNA Gene		19	GC09P133349	2.40464	https://www.genecards.org/cgi-bin/carddisp.pl?gene=SNORD24
GIMAP5	GTPase, IMAP Family Member 5	Protein Coding	Q96F15	42	GC07P150722	2.40257	https://www.genecards.org/cgi-bin/carddisp.pl?gene=GIMAP5
MAPRE1	Microtubule Associated Protein RP/EB Family Member 1	Protein Coding	Q15691	48	GC20P032819	2.4016	https://www.genecards.org/cgi-bin/carddisp.pl?gene=MAPRE1
MMP26	Matrix Metallopeptidase 26	Protein Coding	Q9NRE1	40	GC11P006529	2.40027	https://www.genecards.org/cgi-bin/carddisp.pl?gene=MMP26
ST14	ST14 Transmembrane Serine Protease Matriptase	Protein Coding	Q9Y5Y6	51	GC11P130159	2.39362	https://www.genecards.org/cgi-bin/carddisp.pl?gene=ST14
PTK2	Protein Tyrosine Kinase 2	Protein Coding	Q05397	51	GC08M140657	2.39176	https://www.genecards.org/cgi-bin/carddisp.pl?gene=PTK2
DEFA6	Defensin Alpha 6	Protein Coding	Q01524	39	GC08M006924	2.39085	https://www.genecards.org/cgi-bin/carddisp.pl?gene=DEFA6
ITGA2	Integrin Subunit Alpha 2	Protein Coding	P17301	49	GC05P052989	2.38758	https://www.genecards.org/cgi-bin/carddisp.pl?gene=ITGA2
KHDRBS3	KH RNA Binding Domain Containing, Signal Transduction Associated 3	Protein Coding	O75525	43	GC08P135457	2.38634	https://www.genecards.org/cgi-bin/carddisp.pl?gene=KHDRBS3
LAMP1	Lysosomal Associated Membrane Protein 1	Protein Coding	P11279	47	GC13P113297	2.38607	https://www.genecards.org/cgi-bin/carddisp.pl?gene=LAMP1
P2RX3	Purinergic Receptor P2X 3	Protein Coding	P56373	46	GC11P057335	2.38427	https://www.genecards.org/cgi-bin/carddisp.pl?gene=P2RX3
LYZ	Lysozyme	Protein Coding	P61626	50	GC12P069348	2.384	https://www.genecards.org/cgi-bin/carddisp.pl?gene=LYZ
ZNF354B	Zinc Finger Protein 354B	Protein Coding	Q96LW1	36	GC05P178859	2.37908	https://www.genecards.org/cgi-bin/carddisp.pl?gene=ZNF354B
PROC	Protein C, Inactivator Of Coagulation Factors Va And VIIIa	Protein Coding	P04070	55	GC02P127418	2.37779	https://www.genecards.org/cgi-bin/carddisp.pl?gene=PROC
ASH1L	ASH1 Like Histone Lysine Methyltransferase	Protein Coding	Q9NR48	44	GC01M155335	2.37715	https://www.genecards.org/cgi-bin/carddisp.pl?gene=ASH1L
RNF128	Ring Finger Protein 128	Protein Coding	Q8TEB7	41	GC0XP106693	2.37649	https://www.genecards.org/cgi-bin/carddisp.pl?gene=RNF128
MIR665	MicroRNA 665	RNA Gene		15	GC14P114478	2.37649	https://www.genecards.org/cgi-bin/carddisp.pl?gene=MIR665
KEAP1	Kelch Like ECH Associated Protein 1	Protein Coding	Q14145	52	GC19M010486	2.37217	https://www.genecards.org/cgi-bin/carddisp.pl?gene=KEAP1
CEACAM3	CEA Cell Adhesion Molecule 3	Protein Coding	P40198	46	GC19P041796	2.3692	https://www.genecards.org/cgi-bin/carddisp.pl?gene=CEACAM3
PHOX2B	Paired Like Homeobox 2B	Protein Coding	Q99453	47	GC04M041746	2.3671	https://www.genecards.org/cgi-bin/carddisp.pl?gene=PHOX2B
CIBAR2	CBY1 Interacting BAR Domain Containing 2	Protein Coding	Q6ZTR7	35	GC16M085099	2.3671	https://www.genecards.org/cgi-bin/carddisp.pl?gene=CIBAR2
MIR211	MicroRNA 211	RNA Gene		22	GC15M031065	2.36697	https://www.genecards.org/cgi-bin/carddisp.pl?gene=MIR211
KIR2DL1	Killer Cell Immunoglobulin Like Receptor, Two Ig Domains And Long Cytoplasmic Tail 1	Protein Coding	P43626	39	GC19P096613	2.36492	https://www.genecards.org/cgi-bin/carddisp.pl?gene=KIR2DL1
AOC3	Amine Oxidase Copper Containing 3	Protein Coding	Q16853	49	GC17P042851	2.36436	https://www.genecards.org/cgi-bin/carddisp.pl?gene=AOC3
MACF1	Microtubule Actin Crosslinking Factor 1	Protein Coding	O94854	46	GC01P039082	2.36273	https://www.genecards.org/cgi-bin/carddisp.pl?gene=MACF1
SLC25A28	Solute Carrier Family 25 Member 28	Protein Coding	Q96A46	40	GC10M099610	2.36253	https://www.genecards.org/cgi-bin/carddisp.pl?gene=SLC25A28
SPHK1	Sphingosine Kinase 1	Protein Coding	Q9NYA1	49	GC17P076376	2.36075	https://www.genecards.org/cgi-bin/carddisp.pl?gene=SPHK1
CBX1	Chromobox 1	Protein Coding	P83916	45	GC17M048070	2.3605	https://www.genecards.org/cgi-bin/carddisp.pl?gene=CBX1
HTRA1	HtrA Serine Peptidase 1	Protein Coding	Q92743	48	GC10P122461	2.35873	https://www.genecards.org/cgi-bin/carddisp.pl?gene=HTRA1
FUT8	Fucosyltransferase 8	Protein Coding	Q9BYC5	47	GC14P065411	2.35873	https://www.genecards.org/cgi-bin/carddisp.pl?gene=FUT8
ALPK1	Alpha Kinase 1	Protein Coding	Q96QP1	43	GC04P112285	2.35815	https://www.genecards.org/cgi-bin/carddisp.pl?gene=ALPK1
MAP3K8	Mitogen-Activated Protein Kinase Kinase Kinase 8	Protein Coding	P41279	49	GC10P030652	2.35579	https://www.genecards.org/cgi-bin/carddisp.pl?gene=MAP3K8
TNFSF18	TNF Superfamily Member 18	Protein Coding	Q9UNG2	41	GC01M173009	2.35432	https://www.genecards.org/cgi-bin/carddisp.pl?gene=TNFSF18
PLPPR5	Phospholipid Phosphatase Related 5	Protein Coding	Q32ZL2	36	GC01M098891	2.35302	https://www.genecards.org/cgi-bin/carddisp.pl?gene=PLPPR5
SLC15A5	Solute Carrier Family 15 Member 5	Protein Coding	A6NIM6	30	GC12M016188	2.35302	https://www.genecards.org/cgi-bin/carddisp.pl?gene=SLC15A5
RECQL4	RecQ Like Helicase 4	Protein Coding	O94761	45	GC08M146353	2.3523	https://www.genecards.org/cgi-bin/carddisp.pl?gene=RECQL4
MAPT	Microtubule Associated Protein Tau	Protein Coding	P10636	53	GC17P045894	2.35223	https://www.genecards.org/cgi-bin/carddisp.pl?gene=MAPT
CYP21A1P	Cytochrome P450 Family 21 Subfamily A Member 1, Pseudogene	Pseudogene		16	GC06P032005	2.34751	https://www.genecards.org/cgi-bin/carddisp.pl?gene=CYP21A1P
EPHX2	Epoxide Hydrolase 2	Protein Coding	P34913	51	GC08P027490	2.34362	https://www.genecards.org/cgi-bin/carddisp.pl?gene=EPHX2
IL17RD	Interleukin 17 Receptor D	Protein Coding	Q8NFM7	47	GC03M057089	2.34362	https://www.genecards.org/cgi-bin/carddisp.pl?gene=IL17RD
CYP2J2	Cytochrome P450 Family 2 Subfamily J Member 2	Protein Coding	P51589	46	GC01M059893	2.34362	https://www.genecards.org/cgi-bin/carddisp.pl?gene=CYP2J2
RGS16	Regulator Of G Protein Signaling 16	Protein Coding	O15492	44	GC01M182598	2.34362	https://www.genecards.org/cgi-bin/carddisp.pl?gene=RGS16
KAT5	Lysine Acetyltransferase 5	Protein Coding	Q92993	53	GC11P065711	2.3435	https://www.genecards.org/cgi-bin/carddisp.pl?gene=KAT5
SP1	Sp1 Transcription Factor	Protein Coding	P08047	49	GC12P053380	2.33792	https://www.genecards.org/cgi-bin/carddisp.pl?gene=SP1
DNMT3A	DNA Methyltransferase 3 Alpha	Protein Coding	Q9Y6K1	55	GC02M025228	2.33669	https://www.genecards.org/cgi-bin/carddisp.pl?gene=DNMT3A
PAK1	P21 (RAC1) Activated Kinase 1	Protein Coding	Q13153	54	GC11M117322	2.33197	https://www.genecards.org/cgi-bin/carddisp.pl?gene=PAK1
SNHG7	Small Nucleolar RNA Host Gene 7	RNA Gene		22	GC09M138477	2.32523	https://www.genecards.org/cgi-bin/carddisp.pl?gene=SNHG7
PLCG1	Phospholipase C Gamma 1	Protein Coding	P19174	51	GC20P041136	2.32446	https://www.genecards.org/cgi-bin/carddisp.pl?gene=PLCG1
PDGFA	Platelet Derived Growth Factor Subunit A	Protein Coding	P04085	47	GC07M000497	2.32396	https://www.genecards.org/cgi-bin/carddisp.pl?gene=PDGFA
SPINK1	Serine Peptidase Inhibitor Kazal Type 1	Protein Coding	P00995	46	GC05M147825	2.3234	https://www.genecards.org/cgi-bin/carddisp.pl?gene=SPINK1
STK39	Serine/Threonine Kinase 39	Protein Coding	Q9UEW8	47	GC02M167954	2.32098	https://www.genecards.org/cgi-bin/carddisp.pl?gene=STK39
P2RX7	Purinergic Receptor P2X 7	Protein Coding	Q99572	50	GC12P129987	2.32063	https://www.genecards.org/cgi-bin/carddisp.pl?gene=P2RX7
NEU1	Neuraminidase 1	Protein Coding	Q99519	50	GC06M031857	2.31992	https://www.genecards.org/cgi-bin/carddisp.pl?gene=NEU1
MCCD1	Mitochondrial Coiled-Coil Domain 1	Protein Coding	P59942	33	GC06P031528	2.31809	https://www.genecards.org/cgi-bin/carddisp.pl?gene=MCCD1
SEPSECS	Sep (O-Phosphoserine) TRNA:Sec (Selenocysteine) TRNA Synthase	Protein Coding	Q9HD40	47	GC04M025121	2.3161	https://www.genecards.org/cgi-bin/carddisp.pl?gene=SEPSECS
SAT1	Spermidine/Spermine N1-Acetyltransferase 1	Protein Coding	P21673	49	GC0XP023784	2.31434	https://www.genecards.org/cgi-bin/carddisp.pl?gene=SAT1
IRF3	Interferon Regulatory Factor 3	Protein Coding	Q14653	48	GC19M049659	2.31323	https://www.genecards.org/cgi-bin/carddisp.pl?gene=IRF3
BLVRB	Biliverdin Reductase B	Protein Coding	P30043	44	GC19M040447	2.31035	https://www.genecards.org/cgi-bin/carddisp.pl?gene=BLVRB
FBXO39	F-Box Protein 39	Protein Coding	Q8N4B4	35	GC17P006776	2.3062	https://www.genecards.org/cgi-bin/carddisp.pl?gene=FBXO39
CT45A3	Cancer/Testis Antigen Family 45 Member A3	Protein Coding	Q8NHU0	28	GC0XM135759	2.3062	https://www.genecards.org/cgi-bin/carddisp.pl?gene=CT45A3
CT45A5	Cancer/Testis Antigen Family 45 Member A5	Protein Coding	P0DMU8	27	GC0XM135778	2.3062	https://www.genecards.org/cgi-bin/carddisp.pl?gene=CT45A5
SQSTM1	Sequestosome 1	Protein Coding	Q13501	53	GC05P179806	2.30552	https://www.genecards.org/cgi-bin/carddisp.pl?gene=SQSTM1
FBXW11	F-Box And WD Repeat Domain Containing 11	Protein Coding	Q9UKB1	48	GC05M171861	2.30531	https://www.genecards.org/cgi-bin/carddisp.pl?gene=FBXW11
FEN1	Flap Structure-Specific Endonuclease 1	Protein Coding	P39748	50	GC11P061793	2.30365	https://www.genecards.org/cgi-bin/carddisp.pl?gene=FEN1
RAD50	RAD50 Double Strand Break Repair Protein	Protein Coding	Q92878	53	GC05P132556	2.30222	https://www.genecards.org/cgi-bin/carddisp.pl?gene=RAD50
CGN	Cingulin	Protein Coding	Q9P2M7	41	GC01P158600	2.30141	https://www.genecards.org/cgi-bin/carddisp.pl?gene=CGN
ELF3	E74 Like ETS Transcription Factor 3	Protein Coding	P78545	43	GC01P202007	2.30028	https://www.genecards.org/cgi-bin/carddisp.pl?gene=ELF3
CASP14	Caspase 14	Protein Coding	P31944	50	GC19P015049	2.29815	https://www.genecards.org/cgi-bin/carddisp.pl?gene=CASP14
ZNF341	Zinc Finger Protein 341	Protein Coding	Q9BYN7	39	GC20P033731	2.29656	https://www.genecards.org/cgi-bin/carddisp.pl?gene=ZNF341
MLNR	Motilin Receptor	Protein Coding	O43193	44	GC13P049220	2.29546	https://www.genecards.org/cgi-bin/carddisp.pl?gene=MLNR
USP19	Ubiquitin Specific Peptidase 19	Protein Coding	O94966	42	GC03M053112	2.29396	https://www.genecards.org/cgi-bin/carddisp.pl?gene=USP19
ST7	Suppression Of Tumorigenicity 7	Protein Coding	Q9NRC1	40	GC07P117140	2.29396	https://www.genecards.org/cgi-bin/carddisp.pl?gene=ST7
SCNN1B	Sodium Channel Epithelial 1 Subunit Beta	Protein Coding	P51168	52	GC16P023278	2.29352	https://www.genecards.org/cgi-bin/carddisp.pl?gene=SCNN1B
SDHA	Succinate Dehydrogenase Complex Flavoprotein Subunit A	Protein Coding	P31040	52	GC05P000220	2.29352	https://www.genecards.org/cgi-bin/carddisp.pl?gene=SDHA
SCNN1G	Sodium Channel Epithelial 1 Subunit Gamma	Protein Coding	P51170	51	GC16P023182	2.29352	https://www.genecards.org/cgi-bin/carddisp.pl?gene=SCNN1G
HMGA1	High Mobility Group AT-Hook 1	Protein Coding	P17096	50	GC06P119025	2.29352	https://www.genecards.org/cgi-bin/carddisp.pl?gene=HMGA1
CBX3	Chromobox 3	Protein Coding	Q13185	46	GC07P026201	2.29352	https://www.genecards.org/cgi-bin/carddisp.pl?gene=CBX3
MIR194-2	MicroRNA 194-2	RNA Gene		21	GC11M116832	2.29352	https://www.genecards.org/cgi-bin/carddisp.pl?gene=MIR194-2
MYH11	Myosin Heavy Chain 11	Protein Coding	P35749	50	GC16M017050	2.29292	https://www.genecards.org/cgi-bin/carddisp.pl?gene=MYH11
ANKRD55	Ankyrin Repeat Domain 55	Protein Coding	Q3KP44	36	GC05M056099	2.2922	https://www.genecards.org/cgi-bin/carddisp.pl?gene=ANKRD55
CYP7A1	Cytochrome P450 Family 7 Subfamily A Member 1	Protein Coding	P22680	46	GC08M058490	2.29105	https://www.genecards.org/cgi-bin/carddisp.pl?gene=CYP7A1
ARFRP1	ADP Ribosylation Factor Related Protein 1	Protein Coding	Q13795	41	GC20M063698	2.29041	https://www.genecards.org/cgi-bin/carddisp.pl?gene=ARFRP1
IFNAR2	Interferon Alpha And Beta Receptor Subunit 2	Protein Coding	P48551	53	GC21P033229	2.28679	https://www.genecards.org/cgi-bin/carddisp.pl?gene=IFNAR2
GLI3	GLI Family Zinc Finger 3	Protein Coding	P10071	52	GC07M041960	2.28631	https://www.genecards.org/cgi-bin/carddisp.pl?gene=GLI3
SSR2	Signal Sequence Receptor Subunit 2	Protein Coding	P43308	44	GC01M156009	2.28476	https://www.genecards.org/cgi-bin/carddisp.pl?gene=SSR2
FNIP1	Folliculin Interacting Protein 1	Protein Coding	Q8TF40	41	GC05M131641	2.28457	https://www.genecards.org/cgi-bin/carddisp.pl?gene=FNIP1
LY96	Lymphocyte Antigen 96	Protein Coding	Q9Y6Y9	47	GC08P073991	2.28371	https://www.genecards.org/cgi-bin/carddisp.pl?gene=LY96
GLI1	GLI Family Zinc Finger 1	Protein Coding	P08151	52	GC12P059141	2.28319	https://www.genecards.org/cgi-bin/carddisp.pl?gene=GLI1
CAMK4	Calcium/Calmodulin Dependent Protein Kinase IV	Protein Coding	Q16566	50	GC05P111223	2.28315	https://www.genecards.org/cgi-bin/carddisp.pl?gene=CAMK4
ERBB3	Erb-B2 Receptor Tyrosine Kinase 3	Protein Coding	P21860	57	GC12P059071	2.28218	https://www.genecards.org/cgi-bin/carddisp.pl?gene=ERBB3
MAD2L1	Mitotic Arrest Deficient 2 Like 1	Protein Coding	Q13257	48	GC04M120055	2.2796	https://www.genecards.org/cgi-bin/carddisp.pl?gene=MAD2L1
SLC22A2	Solute Carrier Family 22 Member 2	Protein Coding	O15244	48	GC06M160213	2.2767	https://www.genecards.org/cgi-bin/carddisp.pl?gene=SLC22A2
GOLGB1	Golgin B1	Protein Coding	Q14789	40	GC03M121663	2.27651	https://www.genecards.org/cgi-bin/carddisp.pl?gene=GOLGB1
PTGDS	Prostaglandin D2 Synthase	Protein Coding	P41222	49	GC09P138922	2.27487	https://www.genecards.org/cgi-bin/carddisp.pl?gene=PTGDS
HSD17B10	Hydroxysteroid 17-Beta Dehydrogenase 10	Protein Coding	Q99714	50	GC0XM053431	2.27404	https://www.genecards.org/cgi-bin/carddisp.pl?gene=HSD17B10
TNFRSF13B	TNF Receptor Superfamily Member 13B	Protein Coding	O14836	50	GC17M016929	2.2729	https://www.genecards.org/cgi-bin/carddisp.pl?gene=TNFRSF13B
AKAP12	A-Kinase Anchoring Protein 12	Protein Coding	Q02952	46	GC06P151239	2.27173	https://www.genecards.org/cgi-bin/carddisp.pl?gene=AKAP12
ANPEP	Alanyl Aminopeptidase, Membrane	Protein Coding	P15144	53	GC15M089784	2.27107	https://www.genecards.org/cgi-bin/carddisp.pl?gene=ANPEP
CD160	CD160 Molecule	Protein Coding	O95971	44	GC01P145719	2.27105	https://www.genecards.org/cgi-bin/carddisp.pl?gene=CD160
FGF23	Fibroblast Growth Factor 23	Protein Coding	Q9GZV9	50	GC12M004368	2.27059	https://www.genecards.org/cgi-bin/carddisp.pl?gene=FGF23
WIPF1	WAS/WASL Interacting Protein Family Member 1	Protein Coding	O43516	46	GC02M174559	2.26552	https://www.genecards.org/cgi-bin/carddisp.pl?gene=WIPF1
TNC	Tenascin C	Protein Coding	P24821	53	GC09M115019	2.26421	https://www.genecards.org/cgi-bin/carddisp.pl?gene=TNC
MIR598	MicroRNA 598	RNA Gene		17	GC08M011035	2.26352	https://www.genecards.org/cgi-bin/carddisp.pl?gene=MIR598
C1GALT1C1	C1GALT1 Specific Chaperone 1	Protein Coding	Q96EU7	39	GC0XM120625	2.26328	https://www.genecards.org/cgi-bin/carddisp.pl?gene=C1GALT1C1
EPHB2	EPH Receptor B2	Protein Coding	P29323	55	GC01P022710	2.26296	https://www.genecards.org/cgi-bin/carddisp.pl?gene=EPHB2
PMEL	Premelanosome Protein	Protein Coding	P40967	46	GC12M055954	2.26005	https://www.genecards.org/cgi-bin/carddisp.pl?gene=PMEL
NOX3	NADPH Oxidase 3	Protein Coding	Q9HBY0	46	GC06M155395	2.2595	https://www.genecards.org/cgi-bin/carddisp.pl?gene=NOX3
CDK5RAP1	CDK5 Regulatory Subunit Associated Protein 1	Protein Coding	Q96SZ6	41	GC20M033358	2.25797	https://www.genecards.org/cgi-bin/carddisp.pl?gene=CDK5RAP1
CTC1	CST Telomere Replication Complex Component 1	Protein Coding	Q2NKJ3	40	GC17M015459	2.25598	https://www.genecards.org/cgi-bin/carddisp.pl?gene=CTC1
HDAC1	Histone Deacetylase 1	Protein Coding	Q13547	53	GC01P032292	2.25579	https://www.genecards.org/cgi-bin/carddisp.pl?gene=HDAC1
ATF6B	Activating Transcription Factor 6 Beta	Protein Coding	Q99941	42	GC06M032115	2.2554	https://www.genecards.org/cgi-bin/carddisp.pl?gene=ATF6B
LOC285626	Uncharacterized LOC285626	RNA Gene		13	GC05P159364	2.2554	https://www.genecards.org/cgi-bin/carddisp.pl?gene=LOC285626
LINC01845	Long Intergenic Non-Protein Coding RNA 1845	RNA Gene		12	GC05M159448	2.2554	https://www.genecards.org/cgi-bin/carddisp.pl?gene=LINC01845
LOC105377683	Uncharacterized LOC105377683	RNA Gene		10	GC05P159310	2.2554	https://www.genecards.org/cgi-bin/carddisp.pl?gene=LOC105377683
ADAM15	ADAM Metallopeptidase Domain 15	Protein Coding	Q13444	47	GC01P155050	2.25399	https://www.genecards.org/cgi-bin/carddisp.pl?gene=ADAM15
CTNND1	Catenin Delta 1	Protein Coding	O60716	48	GC11P058457	2.24924	https://www.genecards.org/cgi-bin/carddisp.pl?gene=CTNND1
KLK3	Kallikrein Related Peptidase 3	Protein Coding	P07288	51	GC19P050854	2.24615	https://www.genecards.org/cgi-bin/carddisp.pl?gene=KLK3
KLKB1	Kallikrein B1	Protein Coding	P03952	50	GC04P186299	2.23902	https://www.genecards.org/cgi-bin/carddisp.pl?gene=KLKB1
SLC7A5	Solute Carrier Family 7 Member 5	Protein Coding	Q01650	47	GC16M087830	2.23733	https://www.genecards.org/cgi-bin/carddisp.pl?gene=SLC7A5
G0S2	G0/G1 Switch 2	Protein Coding	P27469	36	GC01P209675	2.23371	https://www.genecards.org/cgi-bin/carddisp.pl?gene=G0S2
ARMH3	Armadillo Like Helical Domain Containing 3	Protein Coding	Q5T2E6	33	GC10M101846	2.23371	https://www.genecards.org/cgi-bin/carddisp.pl?gene=ARMH3
TOM1	Target Of Myb1 Membrane Trafficking Protein	Protein Coding	O60784	47	GC22P035299	2.23274	https://www.genecards.org/cgi-bin/carddisp.pl?gene=TOM1
NR0B2	Nuclear Receptor Subfamily 0 Group B Member 2	Protein Coding	Q15466	45	GC01M030158	2.22822	https://www.genecards.org/cgi-bin/carddisp.pl?gene=NR0B2
PRPF6	Pre-MRNA Processing Factor 6	Protein Coding	O94906	45	GC20P063981	2.22553	https://www.genecards.org/cgi-bin/carddisp.pl?gene=PRPF6
ABCB11	ATP Binding Cassette Subfamily B Member 11	Protein Coding	O95342	50	GC02M168922	2.22517	https://www.genecards.org/cgi-bin/carddisp.pl?gene=ABCB11
TBXAS1	Thromboxane A Synthase 1	Protein Coding	P24557	52	GC07P139777	2.22277	https://www.genecards.org/cgi-bin/carddisp.pl?gene=TBXAS1
CXCR5	C-X-C Motif Chemokine Receptor 5	Protein Coding	P32302	45	GC11P121256	2.2212	https://www.genecards.org/cgi-bin/carddisp.pl?gene=CXCR5
MAML2	Mastermind Like Transcriptional Coactivator 2	Protein Coding	Q8IZL2	41	GC11M095976	2.22118	https://www.genecards.org/cgi-bin/carddisp.pl?gene=MAML2
MIR455	MicroRNA 455	RNA Gene		20	GC09P114209	2.21959	https://www.genecards.org/cgi-bin/carddisp.pl?gene=MIR455
ARHGAP45	Rho GTPase Activating Protein 45	Protein Coding	Q92619	41	GC19P001065	2.2189	https://www.genecards.org/cgi-bin/carddisp.pl?gene=ARHGAP45
CD226	CD226 Molecule	Protein Coding	Q15762	46	GC18M069831	2.21308	https://www.genecards.org/cgi-bin/carddisp.pl?gene=CD226
PMPCA	Peptidase, Mitochondrial Processing Subunit Alpha	Protein Coding	Q10713	46	GC09P136410	2.21308	https://www.genecards.org/cgi-bin/carddisp.pl?gene=PMPCA
CALM3	Calmodulin 3	Protein Coding	P0DP25	45	GC19P046601	2.21308	https://www.genecards.org/cgi-bin/carddisp.pl?gene=CALM3
CTDSP1	CTD Small Phosphatase 1	Protein Coding	Q9GZU7	44	GC02P218398	2.21308	https://www.genecards.org/cgi-bin/carddisp.pl?gene=CTDSP1
LPXN	Leupaxin	Protein Coding	O60711	44	GC11M116566	2.21308	https://www.genecards.org/cgi-bin/carddisp.pl?gene=LPXN
SKAP2	Src Kinase Associated Phosphoprotein 2	Protein Coding	O75563	43	GC07M026654	2.21308	https://www.genecards.org/cgi-bin/carddisp.pl?gene=SKAP2
SLC39A11	Solute Carrier Family 39 Member 11	Protein Coding	Q8N1S5	40	GC17M072645	2.21308	https://www.genecards.org/cgi-bin/carddisp.pl?gene=SLC39A11
DENND1B	DENN Domain Containing 1B	Protein Coding	Q6P3S1	39	GC01M197473	2.21308	https://www.genecards.org/cgi-bin/carddisp.pl?gene=DENND1B
ZNF300	Zinc Finger Protein 300	Protein Coding	Q96RE9	39	GC05M150894	2.21308	https://www.genecards.org/cgi-bin/carddisp.pl?gene=ZNF300
LIME1	Lck Interacting Transmembrane Adaptor 1	Protein Coding	Q9H400	36	GC20P066091	2.21308	https://www.genecards.org/cgi-bin/carddisp.pl?gene=LIME1
SELENOP	Selenoprotein P	Protein Coding	P49908	41	GC05M042800	2.21138	https://www.genecards.org/cgi-bin/carddisp.pl?gene=SELENOP
MAPK8IP1	Mitogen-Activated Protein Kinase 8 Interacting Protein 1	Protein Coding	Q9UQF2	48	GC11P047181	2.21073	https://www.genecards.org/cgi-bin/carddisp.pl?gene=MAPK8IP1
FIP1L1	Factor Interacting With PAPOLA And CPSF1	Protein Coding	Q6UN15	43	GC04P053459	2.20788	https://www.genecards.org/cgi-bin/carddisp.pl?gene=FIP1L1
CYSLTR1	Cysteinyl Leukotriene Receptor 1	Protein Coding	Q9Y271	46	GC0XM078271	2.20572	https://www.genecards.org/cgi-bin/carddisp.pl?gene=CYSLTR1
LDHA	Lactate Dehydrogenase A	Protein Coding	P00338	54	GC11P018394	2.20571	https://www.genecards.org/cgi-bin/carddisp.pl?gene=LDHA
LSM2	LSM2 Homolog, U6 Small Nuclear RNA And MRNA Degradation Associated	Protein Coding	Q9Y333	43	GC06M087226	2.20535	https://www.genecards.org/cgi-bin/carddisp.pl?gene=LSM2
TNXB	Tenascin XB	Protein Coding	P22105	47	GC06M087233	2.20025	https://www.genecards.org/cgi-bin/carddisp.pl?gene=TNXB
CYP2A6	Cytochrome P450 Family 2 Subfamily A Member 6	Protein Coding	P11509	50	GC19M040843	2.19843	https://www.genecards.org/cgi-bin/carddisp.pl?gene=CYP2A6
NCAPD3	Non-SMC Condensin II Complex Subunit D3	Protein Coding	P42695	45	GC11M134150	2.19782	https://www.genecards.org/cgi-bin/carddisp.pl?gene=NCAPD3
BCL2L12	BCL2 Like 12	Protein Coding	Q9HB09	42	GC19P049665	2.19782	https://www.genecards.org/cgi-bin/carddisp.pl?gene=BCL2L12
MIR493	MicroRNA 493	RNA Gene		20	GC14P114467	2.19782	https://www.genecards.org/cgi-bin/carddisp.pl?gene=MIR493
STC1	Stanniocalcin 1	Protein Coding	P52823	44	GC08M023841	2.19616	https://www.genecards.org/cgi-bin/carddisp.pl?gene=STC1
LGALS2	Galectin 2	Protein Coding	P05162	43	GC22M037570	2.19524	https://www.genecards.org/cgi-bin/carddisp.pl?gene=LGALS2
AMT	Aminomethyltransferase	Protein Coding	P48728	47	GC03M053141	2.19402	https://www.genecards.org/cgi-bin/carddisp.pl?gene=AMT
CTSL	Cathepsin L	Protein Coding	P07711	51	GC09P087725	2.19196	https://www.genecards.org/cgi-bin/carddisp.pl?gene=CTSL
IGFBP2	Insulin Like Growth Factor Binding Protein 2	Protein Coding	P18065	47	GC02P216632	2.19186	https://www.genecards.org/cgi-bin/carddisp.pl?gene=IGFBP2
FCGR1A	Fc Gamma Receptor Ia	Protein Coding	P12314	45	GC01P158490	2.18999	https://www.genecards.org/cgi-bin/carddisp.pl?gene=FCGR1A
RHOH	Ras Homolog Family Member H	Protein Coding	Q15669	47	GC04P040201	2.18926	https://www.genecards.org/cgi-bin/carddisp.pl?gene=RHOH
HLA-DRB3	Major Histocompatibility Complex, Class II, DR Beta 3	Protein Coding	P79483	30	GC06Mn03715	2.18569	https://www.genecards.org/cgi-bin/carddisp.pl?gene=HLA-DRB3
SULT2A1	Sulfotransferase Family 2A Member 1	Protein Coding	Q06520	47	GC19M047870	2.18369	https://www.genecards.org/cgi-bin/carddisp.pl?gene=SULT2A1
SLC37A1	Solute Carrier Family 37 Member 1	Protein Coding	P57057	42	GC21P042639	2.18275	https://www.genecards.org/cgi-bin/carddisp.pl?gene=SLC37A1
PYGO2	Pygopus Family PHD Finger 2	Protein Coding	Q9BRQ0	42	GC01M154957	2.18037	https://www.genecards.org/cgi-bin/carddisp.pl?gene=PYGO2
MIR202	MicroRNA 202	RNA Gene		19	GC10M133247	2.17649	https://www.genecards.org/cgi-bin/carddisp.pl?gene=MIR202
MIR188	MicroRNA 188	RNA Gene		17	GC0XP050003	2.17649	https://www.genecards.org/cgi-bin/carddisp.pl?gene=MIR188
PPL	Periplakin	Protein Coding	O60437	43	GC16M014301	2.17584	https://www.genecards.org/cgi-bin/carddisp.pl?gene=PPL
HHEX	Hematopoietically Expressed Homeobox	Protein Coding	Q03014	44	GC10P092689	2.17549	https://www.genecards.org/cgi-bin/carddisp.pl?gene=HHEX
NCF2	Neutrophil Cytosolic Factor 2	Protein Coding	P19878	51	GC01M185259	2.16826	https://www.genecards.org/cgi-bin/carddisp.pl?gene=NCF2
ITGB6	Integrin Subunit Beta 6	Protein Coding	P18564	52	GC02M160099	2.1668	https://www.genecards.org/cgi-bin/carddisp.pl?gene=ITGB6
VNN1	Vanin 1	Protein Coding	O95497	47	GC06M132680	2.16677	https://www.genecards.org/cgi-bin/carddisp.pl?gene=VNN1
ATXN2L	Ataxin 2 Like	Protein Coding	Q8WWM7	43	GC16P060657	2.16592	https://www.genecards.org/cgi-bin/carddisp.pl?gene=ATXN2L
DEF6	DEF6 Guanine Nucleotide Exchange Factor	Protein Coding	Q9H4E7	46	GC06P119037	2.16514	https://www.genecards.org/cgi-bin/carddisp.pl?gene=DEF6
GJB6	Gap Junction Protein Beta 6	Protein Coding	O95452	46	GC13M020221	2.16436	https://www.genecards.org/cgi-bin/carddisp.pl?gene=GJB6
IBD21	Inflammatory Bowel Disease-21	Genetic Locus		2	GC18U900466	2.1627	https://www.genecards.org/cgi-bin/carddisp.pl?gene=IBD21
TAOK1	TAO Kinase 1	Protein Coding	Q7L7X3	50	GC17P093123	2.15989	https://www.genecards.org/cgi-bin/carddisp.pl?gene=TAOK1
PPP5C	Protein Phosphatase 5 Catalytic Subunit	Protein Coding	P53041	48	GC19P096208	2.1574	https://www.genecards.org/cgi-bin/carddisp.pl?gene=PPP5C
IBD7	Inflammatory Bowel Disease 7	Genetic Locus		3	GC01U990338	2.15571	https://www.genecards.org/cgi-bin/carddisp.pl?gene=IBD7
BRD2	Bromodomain Containing 2	Protein Coding	P25440	47	GC06P118949	2.15524	https://www.genecards.org/cgi-bin/carddisp.pl?gene=BRD2
HLA-DMB	Major Histocompatibility Complex, Class II, DM Beta	Protein Coding	P28068	43	GC06M032934	2.15524	https://www.genecards.org/cgi-bin/carddisp.pl?gene=HLA-DMB
HLA-DOB	Major Histocompatibility Complex, Class II, DO Beta	Protein Coding	P13765	41	GC06M087324	2.15524	https://www.genecards.org/cgi-bin/carddisp.pl?gene=HLA-DOB
LINC02863	Long Intergenic Non-Protein Coding RNA 2863	RNA Gene		13	GC05M132422	2.15524	https://www.genecards.org/cgi-bin/carddisp.pl?gene=LINC02863
ENSG00000202533	Y RNA	RNA Gene		9	GC05P132468	2.15524	https://www.genecards.org/cgi-bin/carddisp.pl?gene=ENSG00000202533
ENSG00000283782	Novel Protein	Protein Coding		9	GC05P132440	2.15524	https://www.genecards.org/cgi-bin/carddisp.pl?gene=ENSG00000283782
RPL23AP12	Ribosomal Protein L23a Pseudogene 12	Pseudogene		9	GC21P039127	2.15524	https://www.genecards.org/cgi-bin/carddisp.pl?gene=RPL23AP12
CM034955-349		RNA Gene		5	GC05P132446	2.15524	https://www.genecards.org/cgi-bin/carddisp.pl?gene=CM034955-349
HSALNG0001400		RNA Gene		5	GC01P019765	2.15524	https://www.genecards.org/cgi-bin/carddisp.pl?gene=HSALNG0001400
HSALNG0020226-444		RNA Gene		5	GC05M131875	2.15524	https://www.genecards.org/cgi-bin/carddisp.pl?gene=HSALNG0020226-444
RAB4B-EGLN2	RAB4B-EGLN2 Readthrough (NMD Candidate)	RNA Gene		16	GC19P040778	2.15143	https://www.genecards.org/cgi-bin/carddisp.pl?gene=RAB4B-EGLN2
RARB	Retinoic Acid Receptor Beta	Protein Coding	P10826	53	GC03P024689	2.15122	https://www.genecards.org/cgi-bin/carddisp.pl?gene=RARB
CACNA1C	Calcium Voltage-Gated Channel Subunit Alpha1 C	Protein Coding	Q13936	52	GC12P001970	2.14993	https://www.genecards.org/cgi-bin/carddisp.pl?gene=CACNA1C
FABP6	Fatty Acid Binding Protein 6	Protein Coding	P51161	45	GC05P160187	2.14977	https://www.genecards.org/cgi-bin/carddisp.pl?gene=FABP6
CCR4	C-C Motif Chemokine Receptor 4	Protein Coding	P51679	48	GC03P032951	2.14889	https://www.genecards.org/cgi-bin/carddisp.pl?gene=CCR4
SMARCA4	SWI/SNF Related, Matrix Associated, Actin Dependent Regulator Of Chromatin, Subfamily A, Member 4	Protein Coding	P51532	54	GC19P095233	2.14709	https://www.genecards.org/cgi-bin/carddisp.pl?gene=SMARCA4
PWAR4	Prader Willi/Angelman Region RNA 4	RNA Gene		10	GC15P025211	2.14664	https://www.genecards.org/cgi-bin/carddisp.pl?gene=PWAR4
ZBTB7B	Zinc Finger And BTB Domain Containing 7B	Protein Coding	O15156	42	GC01P158818	2.14417	https://www.genecards.org/cgi-bin/carddisp.pl?gene=ZBTB7B
CNTF	Ciliary Neurotrophic Factor	Protein Coding	P26441	45	GC11P058622	2.14137	https://www.genecards.org/cgi-bin/carddisp.pl?gene=CNTF
MIR484	MicroRNA 484	RNA Gene		20	GC16P060175	2.13872	https://www.genecards.org/cgi-bin/carddisp.pl?gene=MIR484
MIR663A	MicroRNA 663a	RNA Gene		16	GC20M026208	2.13872	https://www.genecards.org/cgi-bin/carddisp.pl?gene=MIR663A
LINC02132	Long Intergenic Non-Protein Coding RNA 2132	RNA Gene		11	GC16M085935	2.13866	https://www.genecards.org/cgi-bin/carddisp.pl?gene=LINC02132
RARG	Retinoic Acid Receptor Gamma	Protein Coding	P13631	51	GC12M053210	2.1374	https://www.genecards.org/cgi-bin/carddisp.pl?gene=RARG
PRSS1	Serine Protease 1	Protein Coding	P07477	48	GC07P154297	2.1374	https://www.genecards.org/cgi-bin/carddisp.pl?gene=PRSS1
GABPA	GA Binding Protein Transcription Factor Subunit Alpha	Protein Coding	Q06546	44	GC21P025734	2.1374	https://www.genecards.org/cgi-bin/carddisp.pl?gene=GABPA
IL36B	Interleukin 36 Beta	Protein Coding	Q9NZH7	39	GC02M113022	2.1374	https://www.genecards.org/cgi-bin/carddisp.pl?gene=IL36B
RPL35P3	Ribosomal Protein L35 Pseudogene 3	Pseudogene		8	GC06M105302	2.1374	https://www.genecards.org/cgi-bin/carddisp.pl?gene=RPL35P3
THPO	Thrombopoietin	Protein Coding	P40225	47	GC03M184371	2.13527	https://www.genecards.org/cgi-bin/carddisp.pl?gene=THPO
MEP1A	Meprin A Subunit Alpha	Protein Coding	Q16819	45	GC06P046793	2.13512	https://www.genecards.org/cgi-bin/carddisp.pl?gene=MEP1A
CISD1	CDGSH Iron Sulfur Domain 1	Protein Coding	Q9NZ45	41	GC10P058269	2.1345	https://www.genecards.org/cgi-bin/carddisp.pl?gene=CISD1
IL36A	Interleukin 36 Alpha	Protein Coding	Q9UHA7	41	GC02P113005	2.13281	https://www.genecards.org/cgi-bin/carddisp.pl?gene=IL36A
MIR30C1	MicroRNA 30c-1	RNA Gene		22	GC01P040757	2.12711	https://www.genecards.org/cgi-bin/carddisp.pl?gene=MIR30C1
VEGFC	Vascular Endothelial Growth Factor C	Protein Coding	P49767	51	GC04M176683	2.12552	https://www.genecards.org/cgi-bin/carddisp.pl?gene=VEGFC
KRT17	Keratin 17	Protein Coding	Q04695	48	GC17M041619	2.12126	https://www.genecards.org/cgi-bin/carddisp.pl?gene=KRT17
OGA	O-GlcNAcase	Protein Coding	O60502	44	GC10M101785	2.12078	https://www.genecards.org/cgi-bin/carddisp.pl?gene=OGA
IRAK3	Interleukin 1 Receptor Associated Kinase 3	Protein Coding	Q9Y616	50	GC12P066432	2.11994	https://www.genecards.org/cgi-bin/carddisp.pl?gene=IRAK3
ARRB1	Arrestin Beta 1	Protein Coding	P49407	48	GC11M117241	2.11666	https://www.genecards.org/cgi-bin/carddisp.pl?gene=ARRB1
SERPINB2	Serpin Family B Member 2	Protein Coding	P05120	47	GC18P063871	2.11267	https://www.genecards.org/cgi-bin/carddisp.pl?gene=SERPINB2
DEFA1	Defensin Alpha 1	Protein Coding	P59665	41	GC08M006977	2.11076	https://www.genecards.org/cgi-bin/carddisp.pl?gene=DEFA1
LRRC3C	Leucine Rich Repeat Containing 3C	Protein Coding	A6NJW4	30	GC17P093567	2.10997	https://www.genecards.org/cgi-bin/carddisp.pl?gene=LRRC3C
IDH1	Isocitrate Dehydrogenase (NADP(+)) 1	Protein Coding	O75874	56	GC02M208236	2.10942	https://www.genecards.org/cgi-bin/carddisp.pl?gene=IDH1
CEP250	Centrosomal Protein 250	Protein Coding	Q9BV73	44	GC20P035455	2.10187	https://www.genecards.org/cgi-bin/carddisp.pl?gene=CEP250
RXRA	Retinoid X Receptor Alpha	Protein Coding	P19793	52	GC09P134317	2.10047	https://www.genecards.org/cgi-bin/carddisp.pl?gene=RXRA
RAB7B	RAB7B, Member RAS Oncogene Family	Protein Coding	Q96AH8	34	GC01M205976	2.10043	https://www.genecards.org/cgi-bin/carddisp.pl?gene=RAB7B
ATG7	Autophagy Related 7	Protein Coding	O95352	47	GC03P019299	2.09812	https://www.genecards.org/cgi-bin/carddisp.pl?gene=ATG7
KDM4C	Lysine Demethylase 4C	Protein Coding	Q9H3R0	45	GC09P006720	2.09682	https://www.genecards.org/cgi-bin/carddisp.pl?gene=KDM4C
PRPF31	Pre-MRNA Processing Factor 31	Protein Coding	Q8WWY3	46	GC19P096590	2.09592	https://www.genecards.org/cgi-bin/carddisp.pl?gene=PRPF31
IRF4	Interferon Regulatory Factor 4	Protein Coding	Q15306	47	GC06P000391	2.09555	https://www.genecards.org/cgi-bin/carddisp.pl?gene=IRF4
MUC20	Mucin 20, Cell Surface Associated	Protein Coding	Q8N307	41	GC03P195720	2.09471	https://www.genecards.org/cgi-bin/carddisp.pl?gene=MUC20
FAAH	Fatty Acid Amide Hydrolase	Protein Coding	O00519	50	GC01P046394	2.09445	https://www.genecards.org/cgi-bin/carddisp.pl?gene=FAAH
NELFE	Negative Elongation Factor Complex Member E	Protein Coding	P18615	41	GC06M031952	2.08999	https://www.genecards.org/cgi-bin/carddisp.pl?gene=NELFE
CLK2	CDC Like Kinase 2	Protein Coding	P49760	44	GC01M155262	2.08912	https://www.genecards.org/cgi-bin/carddisp.pl?gene=CLK2
IGLL5	Immunoglobulin Lambda Like Polypeptide 5	Protein Coding	B9A064	34	GC22P060419	2.08809	https://www.genecards.org/cgi-bin/carddisp.pl?gene=IGLL5
HSP90AB1	Heat Shock Protein 90 Alpha Family Class B Member 1	Protein Coding	P08238	52	GC06P044246	2.08801	https://www.genecards.org/cgi-bin/carddisp.pl?gene=HSP90AB1
E2F1	E2F Transcription Factor 1	Protein Coding	Q01094	47	GC20M033675	2.08801	https://www.genecards.org/cgi-bin/carddisp.pl?gene=E2F1
LGALS3BP	Galectin 3 Binding Protein	Protein Coding	Q08380	45	GC17M078971	2.08654	https://www.genecards.org/cgi-bin/carddisp.pl?gene=LGALS3BP
DSC2	Desmocollin 2	Protein Coding	Q02487	49	GC18M031058	2.0828	https://www.genecards.org/cgi-bin/carddisp.pl?gene=DSC2
[truncated: 3,333 more rows]

## Sheet: common targets
280 ZQ	715 UC	98 common targets
PGR	NOD2	NOS2
NOS2	TNF	PTGS1
PTGS1	IL6	PTGS2
AR	IL10	ESR1
SCN5A	H19	PPARG
PTGS2	IFNG-AS1	MAPK14
ESR2	IL23R	PIK3CG
DPP4	IL1B	NOS3
CDK2	FOXD2-AS1	RELA
CHEK1	HLA-DRB1	XDH
PRSS1	TLR4	NCF1
NCOA2	CXCL8	HTR3A
CHRM3	MPO	SLC6A4
CHRM1	ABCB1	MET
GABRA2	IFNG	IL4
GABRA3	IL1RN	AKT1
CHRM2	TGFB1	BCL2
ADRA1B	IL2	BAX
GABRA1	TLR2	TNF
GRIA2	ATG16L1	CASP3
GABRA6	INAVA	MMP1
GABRA5	CRP	STAT1
IGHG1	CTLA4	HMOX1
ADH1B	IL10RA	CYP3A4
ADH1C	IL4	CYP1A2
RXRA	FOXP3	CYP1A1
PDE3A	IL17A	ICAM1
SLC6A2	NFKB1	SELE
CAMC	TP53	VCAM1
ESR1	IRGM	NR1I2
PPARG	HLA-B	ALOX5
PTPN1	IRF5	GSTP1
MAPK14	SYK	AHR
GSK3B	CTNNB1	GSTM1
PIK3CG	SLC22A5	MMP3
PRKACA	MLH1	EGFR
PIM1	CCR6	VEGFA
CCNA2	BTNL2	CCND1
PYGM	IL13	BCL2L1
PPARD	TNFSF15	FOS
NCOA1	IL10RB	CDKN1A
F7	IL37	PLAU
NOS3	PTGS2	MMP2
ACHE	MUC2	MMP9
MAOB	IL5	IL10
RELA	AKT1	EGF
XDH	GAST	IL6
NCF1	SLC11A1	CDKN2A
OLR1	CD4	TP53
ADRB1	NOS2	NFKBIA
HTR3A	IL1R1	ODC1
ADRA2C	LTF	CASP8
ADRB2	STAT3	SOD1
ADRA1D	IL22	HIF1A
OPRM1	SMAD4	ERBB2
DRD1	MEFV	MYC
KCNH2	ELANE	F3
CHRM5	MST1	IL1B
CHRM4	FAS	CCL2
OPRD1	SMAD7	CXCL8
HTR2A	PRTN3	BIRC5
ADRA1A	ALB	DUOX2
SLC6A3	PPARG	IL2
SLC6A4	VEGFA	THBD
RXRB	REL	SERPINE1
KCNMA1	MYO9B	IFNG
CHRNA7	PLA2G4A	PTEN
KDR	ZFP90	IL1A
MET	STAT6	MPO
PKIA	TPMT	ABCG2
DPEP1	MSH2	NFE2L2
IL4	CCR3	NQO1
SIRT1	IL18	PARP1
ATP5F1B	CARD9	CXCL2
MTND6	HRH2	CHEK2
HSD3B2	NLRP3	CLDN4
HSD3B1	HSPA4	CRP
IKBKB	MIR21	CXCL10
AKT1	LACC1	SPP1
BCL2	RELA	IGF2
BAX	ST6GALNAC1	CD40LG
TNF	PTGS1	IRF1
AHSA1	SLC22A4	PON1
CASP3	TNFAIP3	RET
MAPK8	PTPN22	MIF
MMP1	MMP1	ADAM17
STAT1	MSH6	PIK3CA
HMOX1	S100A8	AURKA
CYP3A4	CYP2C19	BRAF
CYP1A2	SMAD3	KIT
CYP1A1	REG4	PCNA
ICAM1	CHEK2	MCL1
SELE	CDH1	PTGES
VCAM1	UCN	F2
NR1I2	GATA3	STAT3
CYP1B1	STAT4	RORC
ALOX5	TNFRSF1A	PRKCD
HAS2	SST	PRKCQ
GSTP1	MMP9
AHR	S100A12
PSMD3	GPR35
SLC2A4	ICAM1
NR1I3	HLA-DQB1
INSR	MIR31
DIO1	IL2RA
PPP3CA	APC
GSTM1	ATP4A
GSTM2	IL12B
AKR1C3	JAK2
SLPI	CLDN2
MMP3	CD8A
EGFR	NOD1
VEGFA	FASLG
CCND1	VDR
BCL2L1	PSTPIP1
FOS	EGF
CDKN1A	FGF2
EIF6	CDKN2A
CASP9	CERNA3
PLAU	CAT
MMP2	FMNL2
MMP9	F2
MAPK1	HLA-DQA1
IL10	CCL2
EGF	MUC12
RB1	ICOSLG
IL6	LINC02605
CDKN2A	DUOX2
TP53	DEFB4A
ELK1	FCGR2A
NFKBIA	BRAF
POR	LINC01672
ODC1	PRKCQ
CASP8	IL21
TOP1	PIK3CA
RAF1	MIR155
SOD1	CD40LG
PRKCA	SOCS1
HIF1A	CHGA
RUNX1T1	NFE2L2
ERBB2	CDKN2B-AS1
ACACA	MIR126
CAV1	TLR5
MYC	TIMP1
F3	CD14
GJA1	MTHFR
IL1B	IL1A
CCL2	IL23A
PTGER3	CSF2
CXCL8	TFF2
PRKCB	EGFR
BIRC5	LTA
DUOX2	F5
HSPB1	MET
MGAM	MIF
IL2	KRAS
CCNB1	TCF4
PLAT	IL6-AS1
THBD	LOC126859963
SERPINE1	MIR142
COL1A1	STAT1
IFNG	F3
PTEN	PDCD1
IL1A	MMP3
MPO	TFF3
TOP2A	ATP12A
ABCG2	S100A9
NFE2L2	IL12A
NQO1	ITGAM
PARP1	HLA-DRA
COL3A1	PALB2
CXCL11	RNASE3
CXCL2	SERPINC1
DCAF5	C4A
CHEK2	HLA-A
CLDN4	NCF4
PPARA	RIPK1
HSF1	TNFRSF1B
CRP	IFNGR1
CXCL10	SLC26A3
CHUK	CCR1
SPP1	CDKN1A
RUNX2	CARD8
RASSF1	CALCA
E2F1	ADA2
E2F2	CSF3
ACP3	IL7R
CTSD	INS
IGFBP3	IL17F
IGF2	MICA
CD40LG	HLA-C
IRF1	MADCAM1
ERBB3	MVK
PON1	PDGFB
PCOLCE	CXCL10
NPEPPS	NFATC1
HK2	TFF1
NKX3-1	MIR223
RASA1	CTSG
TYR	CCND1
EPHX2	MIR146B
ADORA1	MIR125A
SLC5A2	CCL11
SLC5A1	BAX
CHIA	PTPN2
ADORA2A	LCN2
ALOX12	RNF186
HSP90AA1	HGF
RET	PTPRC
MIF	XIAP
RPS6KA2	TMX2-CTNND1
HSD17B3	CIITA
ADAM17	ERAP1
FLT1	LINC-ROR
MMP12	TP63
CDK1	HRAS
PIK3CA	TLR9
MTOR	MMP2
SIGMAR1	MIR195
MAPKAPK2	TYK2
AURKA	VCAM1
COMT	KRT7
HSD17B2	WAS
LCK	CCK
TBK1	TAC1
PDE7A	CD80
BRAF	SPP1
ABL1	CYBC1
ALPL	PLG
PDE10A	POLD1
TAAR1	MICB
AURKB	ITGB2
SPHK2	APOH
SPHK1	FGFR2
ADORA2B	CLDN18
GSK3A	SOD1
TRPM8	HP
IMPDH2	NKX2-3
ABCB1A	CASP1
ABCB1B	SERPINE1
CLK1	IL11
CLK3	SELE
GCGR	CYLD-AS1
KIT	DEFA5
TNKS2	PEPD
TNKS	HMOX1
MME	CYP3A4
ANPEP	KLRC4
ALK	MUC5AC
PRKDC	PTEN
HSD11B1	NGF
JAK3	IL19
GRM1	CXCL1
CHRNA2	ERBB2
MAP2	SCT
DGAT2	MIR192
MTTP	MIR141
APOB	RIPK2
CA2	CCL20
NR3C2	DLG5
CDK4	CP
MDM2	MIR24-1
APP	SOCS3
PCNA	PTGER4
CASP7	MBL2
MCL1	CCR5
PTGES	GRP
NUF2	HNF4A
ADCY2	BCL2
F2	OTUD3
AKR1C21	BPI
HSD11B2	MIR145
PREP	ACE
STAT3	MIR146A
RORC	IGF1
PRKCD	NEAT1
PRKCH	RET
PRKCQ	VWF
PLA2G1B	CD79A
KCNA3	GSTP1
	BACH2
	CDX2
	IL1RAPL2
	LGALS3
	CYLD
	CLDN4
	GAS5
	CDKN1B
	JAK1
	RAC1
	H2AC18
	MIR200C
	IL33
	UBAC2
	MALAT1
	PTPN11
	MIR221
	IL15
	XDH
	TGFA
	MIR215
	CARMIL2
	FUT2
	FCGR3B
	PUS10
	MIR214
	MIR143
	FGFR3
	MEG3
	CYP2D6
	GSDMB
	IGF2
	LAMB1
	EPX
	NAT2
	MIR320A
	LRBA
	BDNF-AS
	GSTM1
	GHRL
	MIR34A
	MIR29A
	MIR139
	NTRK1
	ATM
	RHOA
	VIP
	CXCL2
	PLA2G2A
	IL26
	NCF1
	RTEL1
	FCGR3A
	ELF4
	CD40
	NR1I2
	SLC37A4
	FGF7
	SEMA4D
	ITGA4
	CD55
	MUC1
	HIF1A
	CHI3L1
	DLD
	ALOX5
	RUNX3
	EPCAM
	BRINP3
	HLA-DRB9
	F2RL1
	TUG1
	SNHG5
	PYY
	ITGAL
	MIR140
	PLA2G2E
	CXCR2
	GCG
	FERMT1
	CYP2C9
	ADA
	CXCL5
	SELP
	KIT
	AQP8
	CBR3-AS1
	NLRP1
	CD36
	MIR150
	TOR1A
	ITGAX
	TAP2
	COL7A1
	DEFB103B
	MLN
	G6PC3
	TERT
	SOD2
	ODC1
	MIR451A
	HPS1
	AGER
	SLC9A3
	ACSM3
	MIR222
	MIR18A
	PRKCD
	NFKBIA
	TNFRSF6B
	EP300
	SOD2-OT1
	CARD11
	OCLN
	CCL5
	MMP7
	MIR19A
	MASP2
	BSN
	ZAP70
	IL6R
	FN1
	TBX21
	KRT20
	DEFB1
	XK
	NR3C1
	ECM1
	BRCA2
	IL27
	CCL3
	CD86
	IRF1
	MUC6
	CDH3
	CD274
	CASP10
	POMC
	FCGR2B
	AP3B1
	B2M
	F13A1
	TNFRSF25
	IRF8
	CSF1
	KCNQ1OT1
	BGLAP
	MIR182
	LGALS1
	MUTYH
	HPS4
	C4B
	SERPINA1
	LEP
	HMGB1
	TJP1
	CD28
	HSPD1
	MIR34C
	NR1H4
	NLRP6
	IFIH1
	TLR8
	TCN2
	TNIP1
	HLA-DMA
	IL12RB2
	XIST
	EDN1
	NOS3
	CDKAL1
	MIR200A
	SELL
	ETS1
	HLA-DRB5
	MIR422A
	KIF21B
	MIR10B
	MIR30A
	IFNAR2-IL10RB
	MIR191
	GPT
	MKI67
	MIR200B
	MIR193A
	CXCR1
	TEK
	PECAM1
	MIR106A
	CCNY
	CDKN2B
	LINC01475
	CCT5
	MIR22
	MIR148A
	MGMT
	MUC3A
	TREX1
	HLA-E
	IFNA2
	HLA-DPB1
	CLEC7A
	MIR675
	MIR210
	GNAS
	IL1R2
	FABP2
	PLAU
	CTNNA1
	ESR1
	IDO1
	MIR494
	SRC
	MIR224
	IL1RL2
	ZPBP2
	FGF10
	ARPC2
	ORMDL3
	FNDC4
	GSTT1
	CD44
	MIR15A
	PDGFRB
	MIR342
	MYC
	MIR9-1
	CYBA
	GOT1
	LAMC2
	BIRC5
	PLCG2
	CASP3
	PSMB9
	MMP13
	LGR5
	SMAD5-AS1
	MIR27A
	MMP8
	POLE
	MAP2K1
	MIR196A1
	TTC7A
	TNFRSF14
	LAMA3
	CXCL12
	MIR100
	IL3
	TLR7
	PMS2
	CASP8
	NOTCH1
	STAT5B
	ITGAE
	TLR3
	CRHR2
	PVT1
	STXBP2
	MIR23A
	MIR296
	ABCG2
	MIRLET7I
	PIK3CG
	MIR345
	BCL10
	RORC
	POLA1
	TACR1
	THBD
	PIK3R1
	EPO
	MYD88
	MIR20A
	PON1
	MIR106B
	PGR-AS1
	INPP5D
	HNF1A-AS1
	MIR122
	IGF1R
	PTGES
	MIR26B
	SH2D1A
	CFB
	PCAT1
	GPX1
	EBI3
	TGM2
	CD59
	SLC44A4
	KNG1
	MIR93
	BRCA1
	TET2
	MIR199A1
	BMP6
	DST
	DNASE1
	MTR
	HSPA1L
	IL2RG
	MIR204
	WRN
	ACADS
	MIR3936
	NORAD
	CDC42
	HLA-G
	U2AF1
	RAB7A
	MIR203A
	BLTP1
	PSMB8
	DAB2
	MIR423
	MIR424
	TMEM201
	LOC106029312
	BCL2L1
	PLAUR
	XRCC1
	AIRE
	DPYD
	MAPK14
	ICAM3
	IL17REL
	JUN
	ERAP2
	CYP3A5
	JAZF1
	FOS
	MROH3P
	CXCL9
	LOC126806658
	PDGFRA
	ITGB4
	RASGRP1
	NAT1
	AHR
	NRAS
	MIR24-2
	MST1R
	CXCR3
	PCNA
	BLM
	CCN2
	IKZF1
	HBEGF
	NQO1
	INSL6
	BANK1
	MT-CO1
	VIM
	CFTR
	TLX1NB
	TF
	TAP1
	CCHCR1
	UNC13D
	CREBBP
	MCL1
	CARD6
	TAPBP
	NFKBIL1
	SLC6A4
	SATB2
	NOTCH4
	TNFSF4
	GZMB
	KRT18
	PRDM1
	NCF4-AS1
	PARP1
	KRT8
	PTH
	PTCH1
	ADIPOQ
	F12
	HOTAIR
	MIRLET7E
	CCL24
	HBB
	AURKA
	CCL7
	SBNO2
	TIMP2
	BLK
	PRF1
	HTR3A
	IGHE
	MIR15B
	PLA2G7
	CD27
	NPM1
	MYB
	IL18RAP
	CFLAR
	DAP
	GATD3
	NXPE1
	BIRC3
	TNFSF10
	SMAD2
	TRAF6
	IL2RB
	ADAM17
	ACE2
	CLDN1
	DNMT1
	IL1RL1
	CYP1A2
	UBE2L3
	AOC1
	PROCR
	MIR375
	CLU
	CCKBR
	KLRK1
	APEH
	APOE
	MAP3K7
	MYO1B
	CYP1A1
	CAMP
	ELP1
	SFTA3
	SKIC2
	GALNT12
	IL17RA
	LMNA
	FGF19
	IL20
	TFRC
	MIR17
	MIR27B
