# Supplementary material for: A Traditional Chinese Medicine, Zhenqi Granule, Potentially Alleviates Dextran Sulfate Sodium-Induced Mouse Colitis Symptoms
Source: Biology (Basel). 2024 Jun 10;13(6):427. doi: 10.3390/biology13060427 (PMC11200386; doi:10.3390/biology13060427)
Supplement: Supplementary file 1 [file biology-13-00427-s001.zip › Supplementary Files/Supplementary Table 3 .xlsx]

## Sheet: BP
Category	Term	Count	%	PValue	Genes	List Total	Pop Hits	Pop Total	Fold Enrichment	Bonferroni	Benjamini	FDR
GOTERM_BP_DIRECT	GO:0010628~positive regulation of gene expression	31	32.9787	4.94806e-23	RET, CRP, SERPINE1, NR1I2, PTEN, HIF1A, TNF, RELA, SLC6A4, MYC, ERBB2, AKT1, CCL2, EGF, NOS3, CDKN2A, STAT3, BRAF, MAPK14, F3, VEGFA, IL4, IL1A, IL6, CD40LG, IFNG, IL1B, KIT, PPARG, MET, NFE2L2	94	619	20408	10.8729	1.13608e-19	1.13608e-19	9.79222e-20
GOTERM_BP_DIRECT	GO:0006954~inflammatory response	24	25.5319	6.07025e-19	VCAM1, NOS2, NCF1, STAT3, MIF, PTGS2, TNF, SELE, CXCL2, PIK3CG, RELA, PTGS1, CXCL10, IL1A, IL6, CD40LG, ALOX5, IL1B, KIT, AKT1, CCL2, PPARG, PRKCQ, NFE2L2	94	414	20408	12.5859	1.39373e-15	6.96864e-16	6.00651e-16
GOTERM_BP_DIRECT	GO:0043065~positive regulation of apoptotic process	23	24.4681	5.65722e-18	NOS2, CDKN2A, NOS3, MMP2, PRKCD, PTEN, PTGS2, TNF, HIF1A, MMP9, IL6, ADAM17, CASP8, IFNG, IRF1, CASP3, IL1B, AKT1, HMOX1, BAX, PPARG, BCL2L1, MCL1	94	403	20408	12.3907	1.2989e-14	4.32966e-15	3.73188e-15
GOTERM_BP_DIRECT	GO:0008284~positive regulation of cell proliferation	27	28.7234	1.12238e-17	ODC1, PTEN, PTGS2, HIF1A, TNF, EGFR, RELA, CCND1, PLAU, MYC, ERBB2, AKT1, EGF, STAT3, IGF2, MIF, F2, VEGFA, IL4, CXCL10, IL6, ADAM17, IFNG, IL1B, KIT, BCL2, BCL2L1	94	662	20408	8.85479	2.57697e-14	5.40459e-15	4.6584e-15
GOTERM_BP_DIRECT	GO:0032496~response to lipopolysaccharide	18	19.1489	1.17696e-17	NQO1, VCAM1, NOS2, STAT1, NOS3, FOS, MAPK14, PTGS2, TNF, MPO, NFKBIA, THBD, IL1A, ADAM17, CASP3, IL1B, CYP1A1, ABCG2	94	189	20408	20.6768	2.70229e-14	5.40459e-15	4.6584e-15
GOTERM_BP_DIRECT	GO:0045893~positive regulation of transcription, DNA-templated	28	29.7872	1.58831e-17	RET, NCF1, NR1I2, RORC, AHR, HIF1A, TNF, EGFR, RELA, CHEK2, MYC, SPP1, AKT1, IL10, EGF, CDKN2A, STAT1, STAT3, FOS, ESR1, NFKBIA, IL4, IL6, IFNG, IRF1, IL1B, PPARG, NFE2L2	94	742	20408	8.19269	3.64677e-14	6.07795e-15	5.23879e-15
GOTERM_BP_DIRECT	GO:0043066~negative regulation of apoptotic process	27	28.7234	3.63973e-17	CDKN1A, GSTP1, PTEN, PTGS2, HIF1A, TNF, EGFR, RELA, AURKA, CASP3, ERBB2, SPP1, AKT1, MCL1, IL10, NQO1, BRAF, MIF, MMP9, VEGFA, SOD1, IL6, ADAM17, CD40LG, BCL2, BIRC5, BCL2L1	94	695	20408	8.43435	8.35682e-14	1.19383e-14	1.029e-14
GOTERM_BP_DIRECT	GO:0009410~response to xenobiotic stimulus	20	21.2766	3.41025e-16	RET, IL10, NQO1, CDKN2A, MMP2, IGF2, AHR, FOS, PTGS2, TNF, MMP9, SOD1, SLC6A4, ADAM17, IFNG, CCND1, CASP3, BCL2, HMOX1, PPARG	94	323	20408	13.4431	7.64722e-13	9.78742e-14	8.43611e-14
GOTERM_BP_DIRECT	GO:0007568~aging	15	15.9574	3.20856e-14	IL10, NQO1, VCAM1, CDKN2A, MMP2, FOS, PTGS2, MPO, MMP9, SOD1, CYP1A1, AKT1, CCL2, NFE2L2, ABCG2	94	168	20408	19.3845	7.36682e-11	8.18538e-12	7.05526e-12
GOTERM_BP_DIRECT	GO:0001934~positive regulation of protein phosphorylation	17	18.0851	1.08654e-13	IGF2, MIF, F2, TNF, MMP9, EGFR, IL2, VEGFA, IL4, ADAM17, IFNG, CCND1, CHEK2, IL1B, ERBB2, AKT1, BIRC5	94	274	20408	13.4701	2.49554e-10	2.49469e-11	2.15025e-11
GOTERM_BP_DIRECT	GO:0048661~positive regulation of smooth muscle cell proliferation	12	12.766	1.76894e-13	IL6, PIK3CA, STAT1, MYC, MMP2, AKT1, HMOX1, PTGS2, HIF1A, TNF, EGFR, VEGFA	94	86	20408	30.2939	4.06067e-10	3.69227e-11	3.18249e-11
GOTERM_BP_DIRECT	GO:0006915~apoptotic process	23	24.4681	2.20182e-13	NCF1, PARP1, CDKN2A, PRKCD, PTEN, MAPK14, HIF1A, MMP9, VEGFA, AURKA, SOD1, CASP8, IFNG, CHEK2, IRF1, CASP3, BCL2, AKT1, HMOX1, BIRC5, BAX, BCL2L1, MCL1	94	670	20408	7.45291	5.05481e-10	4.21282e-11	3.63118e-11
GOTERM_BP_DIRECT	GO:0043524~negative regulation of neuron apoptotic process	15	15.9574	6.14534e-13	IL10, BRAF, HIF1A, ESR1, VEGFA, SOD1, IL6, PIK3CA, CCND1, BCL2, HMOX1, CCL2, BIRC5, BAX, BCL2L1	94	208	20408	15.6567	1.41091e-09	1.08536e-10	9.3551e-11
GOTERM_BP_DIRECT	GO:0042127~regulation of cell proliferation	15	15.9574	8.50531e-13	NOS2, STAT1, SERPINE1, STAT3, BRAF, MIF, PTGS2, TNF, HIF1A, EGFR, PTGS1, NFKBIA, CXCL10, IL6, PLAU	94	213	20408	15.2892	1.95284e-09	1.39487e-10	1.20229e-10
GOTERM_BP_DIRECT	GO:0045944~positive regulation of transcription from RNA polymerase II promoter	29	30.8511	1.01088e-12	NR1I2, AHR, HIF1A, TNF, EGFR, RELA, MYC, AKT1, IL10, PARP1, CDKN2A, STAT1, STAT3, IGF2, FOS, MAPK14, ESR1, IL2, VEGFA, NFKBIA, IL4, IL1A, IL6, IFNG, IRF1, IL1B, PPARG, MET, NFE2L2	94	1263	20408	4.98502	2.32093e-09	1.54731e-10	1.33368e-10
GOTERM_BP_DIRECT	GO:0010629~negative regulation of gene expression	18	19.1489	2.82186e-12	CDKN1A, NOS2, SERPINE1, STAT3, MIF, TNF, HIF1A, ESR1, VEGFA, AURKA, IFNG, PIK3CA, MYC, IL1B, AKT1, PPARG, XDH, MET	94	399	20408	9.79427	6.47898e-09	3.89505e-10	3.35727e-10
GOTERM_BP_DIRECT	GO:0006979~response to oxidative stress	13	13.8298	2.88396e-12	NQO1, MMP2, PRKCD, PTGS2, MPO, MMP9, SOD1, PTGS1, BCL2, AKT1, HMOX1, DUOX2, NFE2L2	94	146	20408	19.3314	6.62147e-09	3.89505e-10	3.35727e-10
GOTERM_BP_DIRECT	GO:0008283~cell proliferation	17	18.0851	5.92116e-12	NCF1, EGF, STAT1, STAT3, ODC1, PTEN, EGFR, VEGFA, CCND1, MYC, KIT, BCL2, CYP1A1, BAX, PPARG, PTGES, BCL2L1	94	356	20408	10.3674	1.3595e-08	7.55277e-10	6.50999e-10
GOTERM_BP_DIRECT	GO:0071466~cellular response to xenobiotic stimulus	11	11.7021	7.05084e-12	PCNA, GSTM1, NOS2, IL1B, CHEK2, MYC, SERPINE1, CCL2, BRAF, EGFR, NFE2L2	94	87	20408	27.4502	1.61886e-08	8.52038e-10	7.34401e-10
GOTERM_BP_DIRECT	GO:0008285~negative regulation of cell proliferation	18	19.1489	1.06961e-11	IL10, CDKN1A, CDKN2A, NOS3, STAT3, PTEN, PTGS2, TNF, IL1A, IL6, IFNG, IRF1, IL1B, BCL2, HMOX1, BAX, PPARG, PTGES	94	434	20408	9.00441	2.45583e-08	1.22792e-09	1.05838e-09
GOTERM_BP_DIRECT	GO:0001666~response to hypoxia	14	14.8936	1.25815e-11	VCAM1, NOS2, MMP2, TNF, HIF1A, VEGFA, SLC6A4, IL1A, ADAM17, PLAU, CASP3, CYP1A1, HMOX1, CCL2	94	210	20408	14.4738	2.88871e-08	1.37558e-09	1.18566e-09
GOTERM_BP_DIRECT	GO:0030335~positive regulation of cell migration	15	15.9574	1.99719e-11	RET, EGF, MMP2, STAT3, MMP3, MMP9, EGFR, VEGFA, IL4, CXCL10, ADAM17, CLDN4, PLAU, IL1B, KIT	94	269	20408	12.1063	4.58555e-08	2.08434e-09	1.79656e-09
GOTERM_BP_DIRECT	GO:0033138~positive regulation of peptidyl-serine phosphorylation	11	11.7021	5.23173e-11	IL6, PIK3CA, BCL2, AKT1, BRAF, MIF, PTGS2, TNF, MET, EGFR, VEGFA	94	106	20408	22.5299	1.2012e-07	5.22263e-09	4.50156e-09
GOTERM_BP_DIRECT	GO:0071407~cellular response to organic cyclic compound	10	10.6383	5.59697e-11	NFKBIA, NOS2, STAT1, IL1B, STAT3, CYP1A1, AKT1, CCL2, PPARG, TNF	94	75	20408	28.9475	1.28506e-07	5.35443e-09	4.61517e-09
GOTERM_BP_DIRECT	GO:0001525~angiogenesis	15	15.9574	6.81645e-11	EGF, NOS3, MMP2, SERPINE1, PTEN, MAPK14, PTGS2, HIF1A, PIK3CG, VEGFA, CASP8, PIK3CA, PLAU, HMOX1, CCL2	94	295	20408	11.0393	1.56506e-07	6.26023e-09	5.3959e-09
GOTERM_BP_DIRECT	GO:0045429~positive regulation of nitric oxide biosynthetic process	9	9.57447	8.73504e-11	CRP, IL6, IFNG, IL1B, AKT1, PTGS2, TNF, ESR1, ICAM1	94	52	20408	37.5761	2.00556e-07	7.71371e-09	6.64871e-09
GOTERM_BP_DIRECT	GO:0032355~response to estradiol	11	11.7021	9.09053e-11	NQO1, PCNA, CCND1, NOS3, GSTP1, CASP3, STAT3, PTGS2, CXCL2, ESR1, SLC6A4	94	112	20408	21.3229	2.08719e-07	7.73032e-09	6.66302e-09
GOTERM_BP_DIRECT	GO:0006919~activation of cysteine-type endopeptidase activity involved in apoptotic process	10	10.6383	1.13698e-10	RET, CASP8, CDKN2A, STAT1, MYC, BAX, PPARG, F3, XDH, TNF	94	81	20408	26.8033	2.6105e-07	9.32323e-09	8.03601e-09
GOTERM_BP_DIRECT	GO:0043406~positive regulation of MAP kinase activity	10	10.6383	1.27242e-10	EGF, IL1B, PRKCD, ERBB2, KIT, MIF, TNF, EGFR, PIK3CG, VEGFA	94	82	20408	26.4764	2.92148e-07	1.00741e-08	8.68317e-09
GOTERM_BP_DIRECT	GO:0071222~cellular response to lipopolysaccharide	15	15.9574	1.5534e-10	IL10, NOS2, STAT1, GSTP1, SERPINE1, MAPK14, TNF, CXCL2, RELA, CXCL10, IL1A, IL6, IFNG, IL1B, CCL2	94	314	20408	10.3713	3.56661e-07	1.16904e-08	1.00763e-08
GOTERM_BP_DIRECT	GO:0010332~response to gamma radiation	8	8.51064	1.57841e-10	IL1A, PARP1, CHEK2, MYC, BCL2, CCL2, BAX, CXCL2	94	34	20408	51.0839	3.62402e-07	1.16904e-08	1.00763e-08
GOTERM_BP_DIRECT	GO:0045766~positive regulation of angiogenesis	12	12.766	2.22426e-10	IL1A, NOS3, IL1B, STAT3, SERPINE1, IGF2, HMOX1, F3, HIF1A, MMP9, VEGFA, NFE2L2	94	164	20408	15.8858	5.1069e-07	1.59591e-08	1.37556e-08
GOTERM_BP_DIRECT	GO:0097421~liver regeneration	8	8.51064	3.64854e-10	IL10, IL6, PCNA, CCND1, HMOX1, TNF, EGFR, AURKA	94	38	20408	45.7066	8.37705e-07	2.5043e-08	2.15854e-08
GOTERM_BP_DIRECT	GO:0051091~positive regulation of sequence-specific DNA binding transcription factor activity	11	11.7021	3.70845e-10	IL10, IL4, IL6, CDKN2A, IL1B, KIT, PTEN, AKT1, PPARG, TNF, ESR1	94	129	20408	18.5129	8.5146e-07	2.5043e-08	2.15854e-08
GOTERM_BP_DIRECT	GO:0031663~lipopolysaccharide-mediated signaling pathway	8	8.51064	9.14559e-10	NFKBIA, STAT1, NOS3, IL1B, AKT1, CCL2, MAPK14, TNF	94	43	20408	40.3919	2.09983e-06	5.99951e-08	5.17118e-08
GOTERM_BP_DIRECT	GO:0070374~positive regulation of ERK1 and ERK2 cascade	13	13.8298	1.2651e-09	EGF, PTEN, BRAF, MIF, ESR1, EGFR, VEGFA, ICAM1, IL1A, IL6, ADAM17, IL1B, CCL2	94	246	20408	11.4731	2.90466e-06	8.06852e-08	6.95453e-08
GOTERM_BP_DIRECT	GO:0043410~positive regulation of MAPK cascade	12	12.766	1.83914e-09	RET, IL6, EGF, PRKCD, ERBB2, KIT, IGF2, TNF, MET, EGFR, VEGFA, SOD1	94	200	20408	13.0264	4.22265e-06	1.14126e-07	9.83689e-08
GOTERM_BP_DIRECT	GO:1902895~positive regulation of pri-miRNA transcription from RNA polymerase II promoter	9	9.57447	2.00223e-09	IL10, MYC, STAT3, PPARG, FOS, HIF1A, TNF, EGFR, RELA	94	76	20408	25.71	4.59712e-06	1.20772e-07	1.04098e-07
GOTERM_BP_DIRECT	GO:0097192~extrinsic apoptotic signaling pathway in absence of ligand	8	8.51064	2.05145e-09	IL4, IL1A, IL1B, BCL2, BAX, IL2, BCL2L1, MCL1	94	48	20408	36.1844	4.71012e-06	1.20772e-07	1.04098e-07
GOTERM_BP_DIRECT	GO:0051897~positive regulation of protein kinase B signaling	12	12.766	2.64167e-09	RET, IL6, PIK3CA, EGF, IGF2, F2, F3, TNF, MET, EGFR, PIK3CG, VEGFA	94	207	20408	12.5859	6.06525e-06	1.51632e-07	1.30697e-07
GOTERM_BP_DIRECT	GO:0034097~response to cytokine	9	9.57447	3.70133e-09	STAT1, STAT3, BCL2, FOS, PTGS2, SELE, RELA, BCL2L1, MCL1	94	82	20408	23.8287	8.49821e-06	2.07274e-07	1.78657e-07
GOTERM_BP_DIRECT	GO:0071276~cellular response to cadmium ion	7	7.44681	5.10795e-09	NCF1, CYP1A2, AKT1, HMOX1, FOS, MMP9, EGFR	94	31	20408	49.024	1.17278e-05	2.79234e-07	2.40682e-07
GOTERM_BP_DIRECT	GO:0045471~response to ethanol	10	10.6383	6.07151e-09	NQO1, CASP8, VCAM1, CCND1, GSTP1, BCL2, CCL2, TNF, IL2, SOD1	94	126	20408	17.2307	1.39401e-05	3.2419e-07	2.79431e-07
GOTERM_BP_DIRECT	GO:0001541~ovarian follicle development	8	8.51064	9.12674e-09	MMP2, KIT, BCL2, BAX, AHR, BCL2L1, VEGFA, SOD1	94	59	20408	29.4382	2.09548e-05	4.7625e-07	4.10496e-07
GOTERM_BP_DIRECT	GO:0008630~intrinsic apoptotic signaling pathway in response to DNA damage	8	8.51064	1.02941e-08	CHEK2, MYC, BCL2, HMOX1, BAX, TNF, BCL2L1, MCL1	94	60	20408	28.9475	2.36349e-05	5.25227e-07	4.52711e-07
GOTERM_BP_DIRECT	GO:0032757~positive regulation of interleukin-8 production	8	8.51064	1.15856e-08	IL6, NOS2, IL1B, STAT3, SERPINE1, F3, TNF, RELA	94	61	20408	28.473	2.66003e-05	5.78275e-07	4.98435e-07
GOTERM_BP_DIRECT	GO:0051726~regulation of cell cycle	13	13.8298	1.52239e-08	CDKN1A, CDKN2A, STAT3, PTEN, MIF, IFNG, CCND1, CHEK2, IRF1, MYC, BCL2, BIRC5, BAX	94	307	20408	9.19343	3.49535e-05	7.43704e-07	6.41023e-07
GOTERM_BP_DIRECT	GO:0043491~protein kinase B signaling	9	9.57447	2.65872e-08	PIK3CA, IL1B, STAT3, ERBB2, PTEN, AKT1, CCL2, TNF, PIK3CG	94	105	20408	18.6091	6.10422e-05	1.27175e-06	1.09617e-06
GOTERM_BP_DIRECT	GO:0035234~ectopic germ cell programmed cell death	6	6.38298	3.38602e-08	IL1A, IL1B, KIT, BAX, BCL2L1, SOD1	94	21	20408	62.0304	7.774e-05	1.58659e-06	1.36754e-06
GOTERM_BP_DIRECT	GO:0043536~positive regulation of blood vessel endothelial cell migration	7	7.44681	4.66979e-08	ADAM17, NOS3, IGF2, AKT1, HIF1A, VEGFA, NFE2L2	94	44	20408	34.5397	0.000107213	2.14437e-06	1.8483e-06
GOTERM_BP_DIRECT	GO:0032755~positive regulation of interleukin-6 production	9	9.57447	5.07555e-08	IL1A, IL6, IFNG, NOS2, IL1B, STAT3, PTEN, TNF, RELA	94	114	20408	17.14	0.000116528	2.28031e-06	1.96547e-06
GOTERM_BP_DIRECT	GO:0019221~cytokine-mediated signaling pathway	10	10.6383	5.16446e-08	IL1A, IL6, STAT1, IL1B, STAT3, KIT, CCL2, F3, RELA, DUOX2	94	161	20408	13.4849	0.000118569	2.28031e-06	1.96547e-06
GOTERM_BP_DIRECT	GO:0071310~cellular response to organic substance	7	7.44681	6.1513e-08	CCND1, STAT1, IL1B, CASP3, BCL2, BAX, SLC6A4	94	46	20408	33.0379	0.000141224	2.66479e-06	2.29687e-06
GOTERM_BP_DIRECT	GO:0050665~hydrogen peroxide biosynthetic process	5	5.31915	8.30986e-08	NCF1, CYP1A2, CYP1A1, DUOX2, SOD1	94	10	20408	108.553	0.000190776	3.53323e-06	3.04541e-06
GOTERM_BP_DIRECT	GO:0042102~positive regulation of T cell proliferation	8	8.51064	8.57694e-08	IL4, IL6, VCAM1, CD40LG, IFNG, IL1B, PRKCQ, IL2	94	81	20408	21.4426	0.000196907	3.58048e-06	3.08614e-06
GOTERM_BP_DIRECT	GO:0071347~cellular response to interleukin-1	8	8.51064	9.34291e-08	IL6, IRF1, MMP2, SERPINE1, CCL2, HIF1A, CXCL2, RELA	94	82	20408	21.1811	0.00021449	3.83059e-06	3.30172e-06
GOTERM_BP_DIRECT	GO:0071456~cellular response to hypoxia	9	9.57447	1.10786e-07	MYC, PTEN, BCL2, AKT1, HMOX1, PPARG, PTGS2, HIF1A, VEGFA	94	126	20408	15.5076	0.000254332	4.46253e-06	3.84641e-06
GOTERM_BP_DIRECT	GO:0010033~response to organic substance	8	8.51064	1.30113e-07	CASP3, SPP1, AKT1, MMP9, TNF, RELA, NFE2L2, SOD1	94	86	20408	20.1959	0.000298694	5.15067e-06	4.43954e-06
GOTERM_BP_DIRECT	GO:0009636~response to toxic substance	8	8.51064	1.40976e-07	GSTP1, PON1, CYP1A1, BCL2, BAX, AHR, FOS, SLC6A4	94	87	20408	19.9638	0.000323629	5.48613e-06	4.72868e-06
GOTERM_BP_DIRECT	GO:0010575~positive regulation of vascular endothelial growth factor production	6	6.38298	1.5947e-07	IL1A, IL6, IL1B, PTGS2, HIF1A, RELA	94	28	20408	46.5228	0.000366075	6.10237e-06	5.25984e-06
GOTERM_BP_DIRECT	GO:0050673~epithelial cell proliferation	8	8.51064	1.65012e-07	NCF1, EGF, KIT, BAX, PPARG, EGFR, BCL2L1, VEGFA	94	89	20408	19.5152	0.000378795	6.21093e-06	5.35341e-06
GOTERM_BP_DIRECT	GO:0006468~protein phosphorylation	16	17.0213	2.34762e-07	RET, PRKCD, RORC, BRAF, MAPK14, PIK3CG, EGFR, AURKA, CCND1, CHEK2, ERBB2, KIT, AKT1, BIRC5, PRKCQ, MET	94	650	20408	5.34416	0.000538868	8.69376e-06	7.49345e-06
GOTERM_BP_DIRECT	GO:0034614~cellular response to reactive oxygen species	7	7.44681	2.54397e-07	NCF1, MMP2, MMP3, AKT1, FOS, MMP9, EGFR	94	58	20408	26.2025	0.000583925	9.27136e-06	7.9913e-06
GOTERM_BP_DIRECT	GO:0045840~positive regulation of mitotic nuclear division	6	6.38298	3.78242e-07	IL1A, EGF, IL1B, IGF2, TNF, MET	94	33	20408	39.4739	0.000868067	1.35694e-05	1.1696e-05
GOTERM_BP_DIRECT	GO:0071356~cellular response to tumor necrosis factor	9	9.57447	4.03121e-07	NFKBIA, IL6, VCAM1, IRF1, AKT1, CCL2, MAPK14, RELA, NFE2L2	94	149	20408	13.1138	0.000925137	1.42395e-05	1.22735e-05
GOTERM_BP_DIRECT	GO:2000352~negative regulation of endothelial cell apoptotic process	6	6.38298	5.1366e-07	IL10, IL4, SERPINE1, BRAF, ICAM1, NFE2L2	94	35	20408	37.2182	0.00117867	1.78691e-05	1.5402e-05
GOTERM_BP_DIRECT	GO:1904706~negative regulation of vascular smooth muscle cell proliferation	6	6.38298	5.94368e-07	IL10, CDKN1A, GSTP1, PTEN, HMOX1, PPARG	94	36	20408	36.1844	0.00136374	2.03682e-05	1.7556e-05
GOTERM_BP_DIRECT	GO:0051384~response to glucocorticoid	7	7.44681	6.63253e-07	IL10, IL6, CASP3, BCL2, PTGS2, TNF, CXCL2	94	68	20408	22.3492	0.00152167	2.23946e-05	1.93026e-05
GOTERM_BP_DIRECT	GO:0042060~wound healing	8	8.51064	7.0527e-07	CRP, IL1A, CDKN1A, PLAU, CASP3, ERBB2, CXCL2, EGFR	94	110	20408	15.7896	0.00161799	2.34681e-05	2.02279e-05
GOTERM_BP_DIRECT	GO:0016310~phosphorylation	15	15.9574	8.81374e-07	RET, PRKCD, STAT3, BRAF, MAPK14, PIK3CG, EGFR, AURKA, PIK3CA, CHEK2, ERBB2, KIT, AKT1, PRKCQ, MET	94	625	20408	5.21055	0.00202159	2.89091e-05	2.49177e-05
GOTERM_BP_DIRECT	GO:0000122~negative regulation of transcription from RNA polymerase II promoter	19	20.2128	9.36442e-07	PCNA, PARP1, STAT1, NR1I2, IGF2, RORC, AHR, TNF, HIF1A, ESR1, RELA, VEGFA, IL4, IFNG, CCND1, MYC, IL1B, PPARG, MET	94	1043	20408	3.95496	0.00214776	3.02827e-05	2.61017e-05
GOTERM_BP_DIRECT	GO:2000379~positive regulation of reactive oxygen species metabolic process	6	6.38298	1.02262e-06	CDKN1A, PLAU, MAPK14, F2, XDH, NFE2L2	94	40	20408	32.566	0.00234517	3.26101e-05	2.81077e-05
GOTERM_BP_DIRECT	GO:0070301~cellular response to hydrogen peroxide	7	7.44681	1.09822e-06	NQO1, IL6, PCNA, CDKN2A, PRKCD, RELA, NFE2L2	94	74	20408	20.5371	0.00251835	3.45414e-05	2.97724e-05
GOTERM_BP_DIRECT	GO:0042981~regulation of apoptotic process	10	10.6383	1.22448e-06	CXCL10, IL6, CASP8, MYC, BCL2, AKT1, BAX, ESR1, BCL2L1, MCL1	94	234	20408	9.27805	0.00280745	3.79919e-05	3.27465e-05
GOTERM_BP_DIRECT	GO:0035556~intracellular signal transduction	13	13.8298	1.27402e-06	NOS2, PRKCD, BRAF, MAPK14, EGFR, RELA, CASP3, ERBB2, KIT, AKT1, HMOX1, BAX, PRKCQ	94	463	20408	6.09586	0.00292088	3.9002e-05	3.36172e-05
GOTERM_BP_DIRECT	GO:0050796~regulation of insulin secretion	6	6.38298	1.31256e-06	IL6, IFNG, NOS2, IL1B, ALOX5, TNF	94	42	20408	31.0152	0.00300911	3.91383e-05	3.37346e-05
GOTERM_BP_DIRECT	GO:0071392~cellular response to estradiol stimulus	6	6.38298	1.31256e-06	IL10, MMP2, CCL2, ESR1, EGFR, ABCG2	94	42	20408	31.0152	0.00300911	3.91383e-05	3.37346e-05
GOTERM_BP_DIRECT	GO:0007507~heart development	11	11.7021	1.37572e-06	IL1A, CDKN1A, CASP8, VCAM1, PCNA, MMP2, CASP3, ERBB2, PTEN, PPARG, MMP9	94	307	20408	7.77906	0.00315367	4.04955e-05	3.49045e-05
GOTERM_BP_DIRECT	GO:0035994~response to muscle stretch	5	5.31915	1.48631e-06	NFKBIA, PIK3CA, FOS, MAPK14, RELA	94	19	20408	57.1333	0.00340675	4.31971e-05	3.7233e-05
GOTERM_BP_DIRECT	GO:0030163~protein catabolic process	8	8.51064	1.58437e-06	NQO1, CHEK2, MMP2, CASP3, MMP3, AKT1, MMP9, RELA	94	124	20408	14.0069	0.00363112	4.54716e-05	3.91935e-05
GOTERM_BP_DIRECT	GO:0048146~positive regulation of fibroblast proliferation	7	7.44681	1.61803e-06	CDKN1A, EGF, MYC, SERPINE1, MIF, ESR1, EGFR	94	79	20408	19.2373	0.0037081	4.58641e-05	3.95318e-05
GOTERM_BP_DIRECT	GO:0008217~regulation of blood pressure	7	7.44681	2.49067e-06	NOS2, HMOX1, PPARG, AHR, PTGS2, PTGS1, SOD1	94	85	20408	17.8793	0.00570226	6.90003e-05	5.94737e-05
GOTERM_BP_DIRECT	GO:0010468~regulation of gene expression	13	13.8298	2.49435e-06	IL10, CDKN2A, AHR, FOS, F2, HIF1A, NFKBIA, PIK3CA, IRF1, MYC, CYP1A2, BCL2, PPARG	94	494	20408	5.71333	0.00571067	6.90003e-05	5.94737e-05
GOTERM_BP_DIRECT	GO:0030890~positive regulation of B cell proliferation	6	6.38298	2.86923e-06	IL4, CDKN1A, CD40LG, BCL2, MIF, IL2	94	49	20408	26.5845	0.00656612	7.84257e-05	6.75978e-05
GOTERM_BP_DIRECT	GO:0001819~positive regulation of cytokine production	7	7.44681	3.0526e-06	IL10, IL1A, IFNG, IL1B, MIF, TNF, SOD1	94	88	20408	17.2698	0.00698429	8.14342e-05	7.01909e-05
GOTERM_BP_DIRECT	GO:0050728~negative regulation of inflammatory response	8	8.51064	3.0857e-06	IL10, IL4, ALOX5, STAT3, PPARG, AHR, IL2, SOD1	94	137	20408	12.6777	0.00705975	8.14342e-05	7.01909e-05
GOTERM_BP_DIRECT	GO:0006952~defense response	8	8.51064	3.0857e-06	CXCL10, STAT1, STAT3, MPO, TNF, CXCL2, RELA, DUOX2	94	137	20408	12.6777	0.00705975	8.14342e-05	7.01909e-05
GOTERM_BP_DIRECT	GO:0010573~vascular endothelial growth factor production	4	4.25532	3.16438e-06	IL6, IL1B, HIF1A, TNF	94	7	20408	124.061	0.00723909	8.19494e-05	7.0635e-05
GOTERM_BP_DIRECT	GO:0035094~response to nicotine	6	6.38298	3.17661e-06	VCAM1, MMP2, CASP3, IGF2, BCL2, HMOX1	94	50	20408	26.0528	0.00726698	8.19494e-05	7.0635e-05
GOTERM_BP_DIRECT	GO:0045907~positive regulation of vasoconstriction	6	6.38298	4.67388e-06	ALOX5, AKT1, PTGS2, EGFR, ICAM1, PTGS1	94	54	20408	24.1229	0.0106739	0.000117926	0.000101644
GOTERM_BP_DIRECT	GO:0032722~positive regulation of chemokine production	6	6.38298	4.67388e-06	IL4, IL6, ADAM17, IFNG, IL1B, TNF	94	54	20408	24.1229	0.0106739	0.000117926	0.000101644
GOTERM_BP_DIRECT	GO:0050679~positive regulation of epithelial cell proliferation	7	7.44681	4.77202e-06	IL6, EGF, MYC, ERBB2, ESR1, EGFR, VEGFA	94	95	20408	15.9973	0.0108968	0.000119093	0.00010265
GOTERM_BP_DIRECT	GO:0006974~cellular response to DNA damage stimulus	13	13.8298	5.42541e-06	CDKN1A, PCNA, PARP1, PRKCD, MAPK14, CCND1, CHEK2, MYC, CASP3, BCL2, AKT1, BAX, MCL1	94	533	20408	5.29528	0.0123795	0.000133944	0.00011545
GOTERM_BP_DIRECT	GO:0042307~positive regulation of protein import into nucleus	6	6.38298	5.60493e-06	IL6, IFNG, PRKCD, PRKCQ, MAPK14, PTGS2	94	56	20408	23.2614	0.0127865	0.000136903	0.000118002
GOTERM_BP_DIRECT	GO:0097191~extrinsic apoptotic signaling pathway	6	6.38298	6.12186e-06	IL4, CASP8, IFNG, CASP3, BAX, TNF	94	57	20408	22.8533	0.0139575	0.000146414	0.0001262
GOTERM_BP_DIRECT	GO:0042531~positive regulation of tyrosine phosphorylation of STAT protein	6	6.38298	6.12186e-06	IL4, IL6, IFNG, KIT, TNF, IL2	94	57	20408	22.8533	0.0139575	0.000146414	0.0001262
GOTERM_BP_DIRECT	GO:0008637~apoptotic mitochondrial changes	5	5.31915	6.54458e-06	CDKN2A, BCL2, AKT1, BAX, BCL2L1	94	27	20408	40.2049	0.0149141	0.000154911	0.000133523
GOTERM_BP_DIRECT	GO:0032930~positive regulation of superoxide anion generation	5	5.31915	7.60876e-06	CRP, GSTP1, PRKCD, EGFR, SOD1	94	28	20408	38.769	0.0173181	0.000178262	0.00015365
GOTERM_BP_DIRECT	GO:0014823~response to activity	6	6.38298	7.89963e-06	IL10, IL6, PIK3CA, MMP2, CCL2, TNF	94	60	20408	21.7106	0.0179741	0.000183208	0.000157913
GOTERM_BP_DIRECT	GO:0035924~cellular response to vascular endothelial growth factor stimulus	5	5.31915	8.79544e-06	VCAM1, AKT1, MAPK14, RELA, VEGFA	94	29	20408	37.4321	0.0199919	0.000199944	0.000172338
GOTERM_BP_DIRECT	GO:0060252~positive regulation of glial cell proliferation	5	5.31915	8.79544e-06	IL6, IL1B, MYC, TNF, EGFR	94	29	20408	37.4321	0.0199919	0.000199944	0.000172338
GOTERM_BP_DIRECT	GO:0050900~leukocyte migration	5	5.31915	1.15711e-05	IL1B, SELE, MMP9, TNF, ICAM1	94	31	20408	35.0172	0.0262176	0.000260464	0.000224503
GOTERM_BP_DIRECT	GO:0032731~positive regulation of interleukin-1 beta production	6	6.38298	1.26513e-05	IL6, CASP8, IFNG, STAT3, TNF, RELA	94	66	20408	19.7369	0.0286297	0.000282013	0.000243076
GOTERM_BP_DIRECT	GO:0071260~cellular response to mechanical stimulus	7	7.44681	1.29908e-05	CASP8, NOS3, IL1B, IRF1, AKT1, PTGS2, EGFR	94	113	20408	13.4491	0.0293867	0.0002845	0.00024522
GOTERM_BP_DIRECT	GO:1900745~positive regulation of p38MAPK cascade	5	5.31915	1.31781e-05	NCF1, IL1B, XDH, MET, VEGFA	94	32	20408	33.9229	0.029804	0.0002845	0.00024522
GOTERM_BP_DIRECT	GO:2001243~negative regulation of intrinsic apoptotic signaling pathway	5	5.31915	1.31781e-05	BCL2, AKT1, MMP9, BCL2L1, MCL1	94	32	20408	33.9229	0.029804	0.0002845	0.00024522
GOTERM_BP_DIRECT	GO:0042593~glucose homeostasis	8	8.51064	1.32585e-05	IL6, CDKN2A, ALOX5, STAT3, AKT1, PPARG, HIF1A, MET	94	171	20408	10.157	0.029983	0.0002845	0.00024522
GOTERM_BP_DIRECT	GO:0000165~MAPK cascade	7	7.44681	1.36626e-05	RET, IL1B, MYC, CCL2, BRAF, MAPK14, TNF	94	114	20408	13.3311	0.0308826	0.000290457	0.000250355
GOTERM_BP_DIRECT	GO:0006366~transcription from RNA polymerase II promoter	9	9.57447	1.40269e-05	IL4, IRF1, MYC, STAT3, AHR, FOS, MAPK14, ESR1, IL2	94	240	20408	8.14149	0.031693	0.000295466	0.000254673
GOTERM_BP_DIRECT	GO:0007249~I-kappaB kinase/NF-kappaB signaling	6	6.38298	1.46511e-05	NFKBIA, IL1B, IRF1, AKT1, TNF, RELA	94	68	20408	19.1564	0.0330797	0.000305808	0.000263587
GOTERM_BP_DIRECT	GO:0050731~positive regulation of peptidyl-tyrosine phosphorylation	7	7.44681	1.50905e-05	IL4, IL6, EGF, IGF2, MIF, VEGFA, ICAM1	94	116	20408	13.1012	0.0340546	0.000312141	0.000269045
GOTERM_BP_DIRECT	GO:0032869~cellular response to insulin stimulus	7	7.44681	1.83079e-05	PIK3CA, PARP1, GSTP1, PTEN, AKT1, CCL2, PPARG	94	120	20408	12.6645	0.0411642	0.000375313	0.000323495
GOTERM_BP_DIRECT	GO:0045348~positive regulation of MHC class II biosynthetic process	4	4.25532	1.95639e-05	IL10, IL4, CD40LG, IFNG	94	12	20408	72.3688	0.0439252	0.000394024	0.000339623
GOTERM_BP_DIRECT	GO:1904996~positive regulation of leukocyte adhesion to vascular endothelial cell	4	4.25532	1.95639e-05	IL6, TNF, RELA, ICAM1	94	12	20408	72.3688	0.0439252	0.000394024	0.000339623
GOTERM_BP_DIRECT	GO:0018105~peptidyl-serine phosphorylation	8	8.51064	1.98486e-05	CHEK2, PRKCD, BCL2, AKT1, BAX, PRKCQ, MAPK14, AURKA	94	182	20408	9.54314	0.04455	0.000396282	0.000341569
GOTERM_BP_DIRECT	GO:0043154~negative regulation of cysteine-type endopeptidase activity involved in apoptotic process	6	6.38298	2.07359e-05	IL6, AKT1, BIRC5, PTGS2, TNF, VEGFA	94	73	20408	17.8444	0.0464946	0.000410429	0.000353762
GOTERM_BP_DIRECT	GO:0014065~phosphatidylinositol 3-kinase signaling	5	5.31915	2.37853e-05	PIK3CA, ERBB2, PTEN, AKT1, PIK3CG	94	37	20408	29.3387	0.0531472	0.00046676	0.000402316
GOTERM_BP_DIRECT	GO:0009611~response to wounding	7	7.44681	2.64023e-05	IL6, CASP3, CYP1A1, CCL2, BAX, F2, AURKA	94	128	20408	11.873	0.0588197	0.000511122	0.000440554
GOTERM_BP_DIRECT	GO:0045740~positive regulation of DNA replication	5	5.31915	2.64911e-05	IL6, PCNA, EGF, MET, EGFR	94	38	20408	28.5666	0.0590115	0.000511122	0.000440554
GOTERM_BP_DIRECT	GO:0014068~positive regulation of phosphatidylinositol 3-kinase signaling	6	6.38298	2.86267e-05	NCF1, EGF, ERBB2, F2, TNF, VEGFA	94	78	20408	16.7005	0.0636143	0.000547724	0.000472102
GOTERM_BP_DIRECT	GO:0006693~prostaglandin metabolic process	5	5.31915	2.9416e-05	GSTM1, GSTP1, PTGS2, PTGES, PTGS1	94	39	20408	27.8342	0.0653098	0.0005536	0.000477166
GOTERM_BP_DIRECT	GO:0043085~positive regulation of catalytic activity	5	5.31915	2.9416e-05	MYC, IGF2, BCL2, PIK3CG, SOD1	94	39	20408	27.8342	0.0653098	0.0005536	0.000477166
GOTERM_BP_DIRECT	GO:0019430~removal of superoxide radicals	4	4.25532	3.21559e-05	NQO1, NOS3, MPO, SOD1	94	14	20408	62.0304	0.0711716	0.000595403	0.000513198
GOTERM_BP_DIRECT	GO:0097398~cellular response to interleukin-17	4	4.25532	3.21559e-05	CXCL10, IL6, IL1B, STAT3	94	14	20408	62.0304	0.0711716	0.000595403	0.000513198
GOTERM_BP_DIRECT	GO:0006955~immune response	12	12.766	3.33959e-05	IL10, IL4, CXCL10, IL1A, IL6, CD40LG, IFNG, IL1B, CCL2, TNF, CXCL2, IL2	94	538	20408	4.84252	0.0738122	0.000613416	0.000528724
GOTERM_BP_DIRECT	GO:0006006~glucose metabolic process	6	6.38298	3.64725e-05	PIK3CA, MYC, IGF2, AKT1, MAPK14, TNF	94	82	20408	15.8858	0.0803318	0.000659376	0.000568339
GOTERM_BP_DIRECT	GO:0030593~neutrophil chemotaxis	6	6.38298	3.64725e-05	CXCL10, IFNG, IL1B, SPP1, CCL2, CXCL2	94	82	20408	15.8858	0.0803318	0.000659376	0.000568339
GOTERM_BP_DIRECT	GO:2000811~negative regulation of anoikis	4	4.25532	4.00622e-05	PIK3CA, BCL2, BCL2L1, MCL1	94	15	20408	57.895	0.0878809	0.000718616	0.0006194
GOTERM_BP_DIRECT	GO:0001938~positive regulation of endothelial cell proliferation	6	6.38298	4.09722e-05	IL10, EGF, AKT1, CCL2, F3, VEGFA	94	84	20408	15.5076	0.0897846	0.000729241	0.000628557
GOTERM_BP_DIRECT	GO:0032091~negative regulation of protein binding	6	6.38298	4.33773e-05	CDKN1A, CDKN2A, MYC, AKT1, BAX, AURKA	94	85	20408	15.3252	0.0947973	0.000766109	0.000660335
GOTERM_BP_DIRECT	GO:0032735~positive regulation of interleukin-12 production	5	5.31915	4.77117e-05	CD40LG, IFNG, IRF1, MAPK14, RELA	94	44	20408	24.6712	0.103762	0.00083623	0.000720775
GOTERM_BP_DIRECT	GO:0032760~positive regulation of tumor necrosis factor production	7	7.44681	5.11741e-05	IL1A, IL6, IFNG, STAT3, PTEN, CCL2, MIF	94	144	20408	10.5538	0.110858	0.00089012	0.000767225
GOTERM_BP_DIRECT	GO:1900087~positive regulation of G1/S transition of mitotic cell cycle	5	5.31915	5.21846e-05	ADAM17, CCND1, CYP1A1, AKT1, EGFR	94	45	20408	24.1229	0.112919	0.000894148	0.000770697
GOTERM_BP_DIRECT	GO:0046627~negative regulation of insulin receptor signaling pathway	5	5.31915	5.21846e-05	IL1B, PRKCD, PRKCQ, TNF, RELA	94	45	20408	24.1229	0.112919	0.000894148	0.000770697
GOTERM_BP_DIRECT	GO:0048147~negative regulation of fibroblast proliferation	5	5.31915	5.6956e-05	IFNG, GSTP1, MYC, BAX, MMP9	94	46	20408	23.5985	0.122585	0.000963775	0.00083071
GOTERM_BP_DIRECT	GO:0018108~peptidyl-tyrosine phosphorylation	6	6.38298	5.70877e-05	IL4, EGF, ERBB2, KIT, EGFR, VEGFA	94	90	20408	14.4738	0.12285	0.000963775	0.00083071
GOTERM_BP_DIRECT	GO:0071498~cellular response to fluid shear stress	4	4.25532	5.94787e-05	MMP2, SPP1, PTGS2, NFE2L2	94	17	20408	51.0839	0.127652	0.00099681	0.000859184
GOTERM_BP_DIRECT	GO:0060559~positive regulation of calcidiol 1-monooxygenase activity	3	3.19149	6.14496e-05	IFNG, IL1B, TNF	94	3	20408	217.106	0.131591	0.00102238	0.000881223
GOTERM_BP_DIRECT	GO:0048662~negative regulation of smooth muscle cell proliferation	5	5.31915	6.74427e-05	IFNG, NOS3, HMOX1, PPARG, ESR1	94	48	20408	22.6152	0.14346	0.00110606	0.000953351
GOTERM_BP_DIRECT	GO:0007173~epidermal growth factor receptor signaling pathway	5	5.31915	6.74427e-05	ADAM17, EGF, AKT1, BRAF, EGFR	94	48	20408	22.6152	0.14346	0.00110606	0.000953351
GOTERM_BP_DIRECT	GO:0010039~response to iron ion	4	4.25532	7.11389e-05	CCND1, BCL2, HIF1A, ABCG2	94	18	20408	48.2459	0.150698	0.0011584	0.000998467
GOTERM_BP_DIRECT	GO:0051591~response to cAMP	5	5.31915	7.31826e-05	THBD, STAT1, BRAF, FOS, DUOX2	94	49	20408	22.1537	0.154674	0.00118329	0.00101992
GOTERM_BP_DIRECT	GO:0043525~positive regulation of neuron apoptotic process	6	6.38298	7.39263e-05	NQO1, CASP8, IL1B, CASP3, BAX, TNF	94	95	20408	13.712	0.156117	0.00118696	0.00102308
GOTERM_BP_DIRECT	GO:0060749~mammary gland alveolus development	4	4.25532	8.41987e-05	CCND1, EGF, ESR1, VEGFA	94	19	20408	45.7066	0.175789	0.00133324	0.00114917
GOTERM_BP_DIRECT	GO:2001171~positive regulation of ATP biosynthetic process	4	4.25532	8.41987e-05	IL4, MYC, STAT3, BCL2L1	94	19	20408	45.7066	0.175789	0.00133324	0.00114917
GOTERM_BP_DIRECT	GO:0001974~blood vessel remodeling	5	5.31915	9.25386e-05	NOS2, NOS3, BAX, AHR, VEGFA	94	52	20408	20.8756	0.191422	0.00145526	0.00125434
GOTERM_BP_DIRECT	GO:0009615~response to virus	6	6.38298	9.43556e-05	IFNG, ODC1, CYP1A1, TNF, DUOX2, BCL2L1	94	100	20408	13.0264	0.194789	0.00147375	0.00127027
GOTERM_BP_DIRECT	GO:1902004~positive regulation of beta-amyloid formation	4	4.25532	9.87306e-05	IFNG, CASP3, TNF, RELA	94	20	20408	43.4213	0.202837	0.00152423	0.00131378
GOTERM_BP_DIRECT	GO:0050729~positive regulation of inflammatory response	6	6.38298	9.89154e-05	NFKBIA, IFNG, IL1B, SERPINE1, TNF, EGFR	94	101	20408	12.8974	0.203176	0.00152423	0.00131378
GOTERM_BP_DIRECT	GO:0050727~regulation of inflammatory response	6	6.38298	0.000103643	IL4, ALOX5, TNF, ESR1, RELA, PTGES	94	102	20408	12.771	0.211778	0.00158642	0.00136739
GOTERM_BP_DIRECT	GO:0051092~positive regulation of NF-kappaB transcription factor activity	7	7.44681	0.000105188	CD40LG, IL1B, STAT3, PRKCQ, TNF, RELA, ICAM1	94	164	20408	9.26674	0.214571	0.00159942	0.00137859
GOTERM_BP_DIRECT	GO:0006805~xenobiotic metabolic process	6	6.38298	0.000108542	GSTP1, CYP1A2, NR1I2, CYP1A1, RORC, AHR	94	103	20408	12.647	0.220595	0.00163955	0.00141318
GOTERM_BP_DIRECT	GO:0030889~negative regulation of B cell proliferation	4	4.25532	0.000114806	IL10, CDKN2A, CASP3, PTEN	94	21	20408	41.3536	0.231726	0.00170895	0.001473
GOTERM_BP_DIRECT	GO:0001516~prostaglandin biosynthetic process	4	4.25532	0.000114806	MIF, PTGS2, PTGES, PTGS1	94	21	20408	41.3536	0.231726	0.00170895	0.001473
GOTERM_BP_DIRECT	GO:0010507~negative regulation of autophagy	5	5.31915	0.000115369	IL10, STAT3, BCL2, AKT1, MCL1	94	55	20408	19.7369	0.232719	0.00170895	0.001473
GOTERM_BP_DIRECT	GO:0071216~cellular response to biotic stimulus	3	3.19149	0.000122534	NFKBIA, RELA, IL2	94	4	20408	162.83	0.24524	0.00178788	0.00154103
GOTERM_BP_DIRECT	GO:0070141~response to UV-A	3	3.19149	0.000122534	CCND1, AKT1, EGFR	94	4	20408	162.83	0.24524	0.00178788	0.00154103
GOTERM_BP_DIRECT	GO:0098586~cellular response to virus	5	5.31915	0.000123812	CXCL10, IL6, BAX, MAPK14, HIF1A	94	56	20408	19.3845	0.247452	0.00178788	0.00154103
GOTERM_BP_DIRECT	GO:0031334~positive regulation of protein complex assembly	5	5.31915	0.000123812	IFNG, MMP3, BAX, TNF, VEGFA	94	56	20408	19.3845	0.247452	0.00178788	0.00154103
GOTERM_BP_DIRECT	GO:0051146~striated muscle cell differentiation	4	4.25532	0.000132495	CASP3, IGF2, AKT1, MAPK14	94	22	20408	39.4739	0.262308	0.00189234	0.00163107
GOTERM_BP_DIRECT	GO:0042542~response to hydrogen peroxide	5	5.31915	0.000132695	MMP2, CASP3, BCL2, HMOX1, SOD1	94	57	20408	19.0444	0.262646	0.00189234	0.00163107
GOTERM_BP_DIRECT	GO:0030307~positive regulation of cell growth	6	6.38298	0.000154428	ADAM17, ERBB2, BCL2, AKT1, F2, EGFR	94	111	20408	11.7355	0.298541	0.00218868	0.0018865
GOTERM_BP_DIRECT	GO:0034644~cellular response to UV	5	5.31915	0.000172885	PCNA, PARP1, PRKCD, BAX, PTGS2	94	61	20408	17.7956	0.327652	0.00240718	0.00207483
GOTERM_BP_DIRECT	GO:1904019~epithelial cell apoptotic process	4	4.25532	0.00017299	CASP3, BCL2, HMOX1, BAX	94	24	20408	36.1844	0.327813	0.00240718	0.00207483
GOTERM_BP_DIRECT	GO:0045737~positive regulation of cyclin-dependent protein serine/threonine kinase activity	4	4.25532	0.00017299	ADAM17, CCND1, AKT1, EGFR	94	24	20408	36.1844	0.327813	0.00240718	0.00207483
GOTERM_BP_DIRECT	GO:0061044~negative regulation of vascular wound healing	3	3.19149	0.000203617	ALOX5, SERPINE1, TNF	94	5	20408	130.264	0.373465	0.00278276	0.00239856
GOTERM_BP_DIRECT	GO:0050999~regulation of nitric-oxide synthase activity	3	3.19149	0.000203617	IL1A, IL1B, EGFR	94	5	20408	130.264	0.373465	0.00278276	0.00239856
GOTERM_BP_DIRECT	GO:0002904~positive regulation of B cell apoptotic process	3	3.19149	0.000203617	IL10, MYC, BAX	94	5	20408	130.264	0.373465	0.00278276	0.00239856
GOTERM_BP_DIRECT	GO:0010595~positive regulation of endothelial cell migration	5	5.31915	0.000208312	EGF, AKT1, HIF1A, PIK3CG, VEGFA	94	64	20408	16.9614	0.380185	0.00283008	0.00243934
GOTERM_BP_DIRECT	GO:0006355~regulation of transcription, DNA-templated	17	18.0851	0.000213957	STAT1, STAT3, NR1I2, RORC, AHR, FOS, MAPK14, HIF1A, ESR1, RELA, IFNG, CHEK2, IRF1, MYC, PPARG, PRKCQ, NFE2L2	94	1286	20408	2.86999	0.388169	0.00288968	0.00249072
GOTERM_BP_DIRECT	GO:0032094~response to food	4	4.25532	0.000220758	CYP1A1, AKT1, PPARG, MPO	94	26	20408	33.401	0.39765	0.00292983	0.00252532
GOTERM_BP_DIRECT	GO:2000573~positive regulation of DNA biosynthetic process	4	4.25532	0.000220758	EGF, MYC, TNF, VEGFA	94	26	20408	33.401	0.39765	0.00292983	0.00252532
GOTERM_BP_DIRECT	GO:0045736~negative regulation of cyclin-dependent protein serine/threonine kinase activity	4	4.25532	0.000220758	CDKN1A, CDKN2A, CASP3, PTEN	94	26	20408	33.401	0.39765	0.00292983	0.00252532
GOTERM_BP_DIRECT	GO:0051402~neuron apoptotic process	6	6.38298	0.000222361	CASP3, BCL2, BAX, HIF1A, BCL2L1, VEGFA	94	120	20408	10.8553	0.399863	0.00293414	0.00252904
GOTERM_BP_DIRECT	GO:0007613~memory	6	6.38298	0.000231118	IL1B, IGF2, PTEN, PTGS2, PTGS1, SLC6A4	94	121	20408	10.7656	0.411812	0.00303227	0.00261362
GOTERM_BP_DIRECT	GO:0001836~release of cytochrome c from mitochondria	4	4.25532	0.000247535	BCL2, BAX, BCL2L1, MCL1	94	27	20408	32.1639	0.433575	0.00322921	0.00278336
GOTERM_BP_DIRECT	GO:0046777~protein autophosphorylation	7	7.44681	0.000269524	CHEK2, PRKCD, ERBB2, KIT, MAPK14, MET, EGFR	94	195	20408	7.79356	0.461469	0.0034962	0.00301349
GOTERM_BP_DIRECT	GO:0045648~positive regulation of erythrocyte differentiation	4	4.25532	0.000276326	STAT1, STAT3, MAPK14, HIF1A	94	28	20408	31.0152	0.469817	0.00355311	0.00306255
GOTERM_BP_DIRECT	GO:0033674~positive regulation of kinase activity	5	5.31915	0.000278554	RET, ERBB2, KIT, MET, EGFR	94	69	20408	15.7323	0.472523	0.00355311	0.00306255
GOTERM_BP_DIRECT	GO:0071300~cellular response to retinoic acid	5	5.31915	0.000278554	RET, CCL2, PPARG, TNF, SLC6A4	94	69	20408	15.7323	0.472523	0.00355311	0.00306255
GOTERM_BP_DIRECT	GO:0061419~positive regulation of transcription from RNA polymerase II promoter in response to hypoxia	3	3.19149	0.000304518	HIF1A, VEGFA, NFE2L2	94	6	20408	108.553	0.503057	0.00383326	0.00330402
GOTERM_BP_DIRECT	GO:1902894~negative regulation of pri-miRNA transcription from RNA polymerase II promoter	4	4.25532	0.000307195	PPARG, HIF1A, ESR1, RELA	94	29	20408	29.9457	0.506103	0.00383326	0.00330402
GOTERM_BP_DIRECT	GO:1902042~negative regulation of extrinsic apoptotic signaling pathway via death domain receptors	4	4.25532	0.000307195	SERPINE1, HMOX1, BCL2L1, ICAM1	94	29	20408	29.9457	0.506103	0.00383326	0.00330402
GOTERM_BP_DIRECT	GO:0007569~cell aging	4	4.25532	0.000307195	CDKN2A, BCL2, MIF, SOD1	94	29	20408	29.9457	0.506103	0.00383326	0.00330402
GOTERM_BP_DIRECT	GO:0045785~positive regulation of cell adhesion	5	5.31915	0.000345873	IFNG, ERBB2, CCL2, TNF, VEGFA	94	73	20408	14.8703	0.548085	0.00426948	0.00368001
GOTERM_BP_DIRECT	GO:0000082~G1/S transition of mitotic cell cycle	5	5.31915	0.000345873	CDKN1A, CCND1, CDKN2A, MYC, BCL2	94	73	20408	14.8703	0.548085	0.00426948	0.00368001
GOTERM_BP_DIRECT	GO:0043200~response to amino acid	4	4.25532	0.000375415	GSTP1, CASP3, BCL2, CCL2	94	31	20408	28.0137	0.577732	0.0045606	0.00393093
GOTERM_BP_DIRECT	GO:1900017~positive regulation of cytokine production involved in inflammatory response	4	4.25532	0.000375415	IL6, STAT3, HIF1A, TNF	94	31	20408	28.0137	0.577732	0.0045606	0.00393093
GOTERM_BP_DIRECT	GO:0009314~response to radiation	4	4.25532	0.000375415	MYC, KIT, TNF, BCL2L1	94	31	20408	28.0137	0.577732	0.0045606	0.00393093
GOTERM_BP_DIRECT	GO:2001240~negative regulation of extrinsic apoptotic signaling pathway in absence of ligand	4	4.25532	0.000412888	IL1B, BCL2, TNF, MCL1	94	32	20408	27.1383	0.612557	0.00498942	0.00430055
GOTERM_BP_DIRECT	GO:0042100~B cell proliferation	5	5.31915	0.000424108	IL4, CD40LG, PRKCD, PTEN, BCL2	94	77	20408	14.0978	0.622415	0.00505666	0.00435851
GOTERM_BP_DIRECT	GO:1902512~positive regulation of apoptotic DNA fragmentation	3	3.19149	0.000425059	IL6, CASP3, BAX	94	7	20408	93.0456	0.623239	0.00505666	0.00435851
GOTERM_BP_DIRECT	GO:0031622~positive regulation of fever generation	3	3.19149	0.000425059	IL1B, PTGS2, TNF	94	7	20408	93.0456	0.623239	0.00505666	0.00435851
GOTERM_BP_DIRECT	GO:0043627~response to estrogen	5	5.31915	0.000445485	CCND1, MMP2, HMOX1, PPARG, ESR1	94	78	20408	13.9171	0.640508	0.00527234	0.00454441
GOTERM_BP_DIRECT	GO:0019233~sensory perception of pain	5	5.31915	0.000467621	ALOX5, CCL2, PTGS2, PTGES, PTGS1	94	79	20408	13.7409	0.658329	0.00550593	0.00474575
GOTERM_BP_DIRECT	GO:0001782~B cell homeostasis	4	4.25532	0.000494857	CASP3, BCL2, BAX, AHR	94	34	20408	25.5419	0.679051	0.00579689	0.00499654
GOTERM_BP_DIRECT	GO:0043388~positive regulation of DNA binding	4	4.25532	0.00053947	EGF, MYC, PPARG, MMP9	94	35	20408	24.8122	0.710314	0.00628742	0.00541934
GOTERM_BP_DIRECT	GO:0030216~keratinocyte differentiation	5	5.31915	0.000564045	CDKN1A, CDKN2A, CASP3, PTGS2, PTGS1	94	83	20408	13.0787	0.726215	0.00651953	0.0056194
GOTERM_BP_DIRECT	GO:0038134~ERBB2-EGFR signaling pathway	3	3.19149	0.000565064	EGF, ERBB2, EGFR	94	8	20408	81.4149	0.726855	0.00651953	0.0056194
GOTERM_BP_DIRECT	GO:0016477~cell migration	8	8.51064	0.000617828	PIK3CA, MMP2, PTEN, BCL2, MMP9, MET, PIK3CG, VEGFA	94	317	20408	5.47903	0.758037	0.00709266	0.0061134
GOTERM_BP_DIRECT	GO:0008625~extrinsic apoptotic signaling pathway via death domain receptors	4	4.25532	0.000636235	CASP8, BCL2, BAX, TNF	94	37	20408	23.471	0.768056	0.00726764	0.00626422
GOTERM_BP_DIRECT	GO:1900015~regulation of cytokine production involved in inflammatory response	3	3.19149	0.000724355	NOS2, ALOX5, MAPK14	94	9	20408	72.3688	0.810567	0.00823326	0.00709652
GOTERM_BP_DIRECT	GO:0006953~acute-phase response	4	4.25532	0.000743422	CRP, IL6, STAT3, F2	94	39	20408	22.2673	0.818687	0.00840836	0.00724745
GOTERM_BP_DIRECT	GO:0008360~regulation of cell shape	6	6.38298	0.000806828	IL6, KIT, CCL2, F2, VEGFA, ICAM1	94	159	20408	8.19269	0.843269	0.00908077	0.00782702
GOTERM_BP_DIRECT	GO:0070372~regulation of ERK1 and ERK2 cascade	4	4.25532	0.000861461	IL1B, GSTP1, ERBB2, EGFR	94	41	20408	21.1811	0.86176	0.00960153	0.00827588
GOTERM_BP_DIRECT	GO:0033209~tumor necrosis factor-mediated signaling pathway	4	4.25532	0.000861461	NFKBIA, STAT1, TNF, RELA	94	41	20408	21.1811	0.86176	0.00960153	0.00827588
GOTERM_BP_DIRECT	GO:0051607~defense response to virus	7	7.44681	0.000879651	CXCL10, IL6, IFNG, STAT1, IRF1, BCL2, BCL2L1	94	244	20408	6.22846	0.86742	0.00975691	0.00840981
GOTERM_BP_DIRECT	GO:0060326~cell chemotaxis	5	5.31915	0.000901038	VCAM1, PRKCD, KIT, PRKCQ, VEGFA	94	94	20408	11.5482	0.873778	0.00982338	0.0084671
GOTERM_BP_DIRECT	GO:0002674~negative regulation of acute inflammatory response	3	3.19149	0.000902758	IL4, GSTP1, PPARG	94	10	20408	65.1319	0.874276	0.00982338	0.0084671
GOTERM_BP_DIRECT	GO:0060333~interferon-gamma-mediated signaling pathway	3	3.19149	0.000902758	IFNG, STAT1, IRF1	94	10	20408	65.1319	0.874276	0.00982338	0.0084671
GOTERM_BP_DIRECT	GO:0010745~negative regulation of macrophage derived foam cell differentiation	3	3.19149	0.000902758	CRP, NFKBIA, PPARG	94	10	20408	65.1319	0.874276	0.00982338	0.0084671
GOTERM_BP_DIRECT	GO:0016485~protein processing	5	5.31915	0.000937394	ADAM17, CASP8, MYC, CASP3, F3	94	95	20408	11.4267	0.883896	0.0101522	0.00875049
GOTERM_BP_DIRECT	GO:0007399~nervous system development	9	9.57447	0.000955533	RET, ERBB2, PTEN, AKT1, BAX, FOS, MET, EGFR, VEGFA	94	444	20408	4.40081	0.888636	0.0103	0.00887794
GOTERM_BP_DIRECT	GO:1900182~positive regulation of protein localization to nucleus	4	4.25532	0.000990767	PARP1, CDKN2A, AKT1, F2	94	43	20408	20.1959	0.897298	0.0105315	0.00907744
GOTERM_BP_DIRECT	GO:0042327~positive regulation of phosphorylation	4	4.25532	0.000990767	EGF, MIF, EGFR, VEGFA	94	43	20408	20.1959	0.897298	0.0105315	0.00907744
GOTERM_BP_DIRECT	GO:1904646~cellular response to beta-amyloid	4	4.25532	0.000990767	VCAM1, PARP1, TNF, ICAM1	94	43	20408	20.1959	0.897298	0.0105315	0.00907744
GOTERM_BP_DIRECT	GO:0031647~regulation of protein stability	5	5.31915	0.00101319	CDKN2A, CASP3, PTEN, BCL2, AURKA	94	97	20408	11.1911	0.902456	0.0107202	0.00924007
GOTERM_BP_DIRECT	GO:0014911~positive regulation of smooth muscle cell migration	4	4.25532	0.00105977	PLAU, MYC, BCL2, F3	94	44	20408	19.7369	0.912361	0.0110602	0.00953312
GOTERM_BP_DIRECT	GO:0007595~lactation	4	4.25532	0.00105977	CCND1, HIF1A, XDH, VEGFA	94	44	20408	19.7369	0.912361	0.0110602	0.00953312
GOTERM_BP_DIRECT	GO:0090398~cellular senescence	4	4.25532	0.00105977	CDKN1A, CDKN2A, PRKCD, MIF	94	44	20408	19.7369	0.912361	0.0110602	0.00953312
GOTERM_BP_DIRECT	GO:0043123~positive regulation of I-kappaB kinase/NF-kappaB signaling	6	6.38298	0.0010885	IL1A, CASP8, PARP1, IL1B, TNF, RELA	94	170	20408	7.66258	0.91796	0.011127	0.00959073
GOTERM_BP_DIRECT	GO:0002262~myeloid cell homeostasis	3	3.19149	0.0011001	IL6, BAX, SOD1	94	11	20408	59.2108	0.920119	0.011127	0.00959073
GOTERM_BP_DIRECT	GO:0045906~negative regulation of vasoconstriction	3	3.19149	0.0011001	MMP2, AHR, HIF1A	94	11	20408	59.2108	0.920119	0.011127	0.00959073
GOTERM_BP_DIRECT	GO:2000242~negative regulation of reproductive process	3	3.19149	0.0011001	KIT, BCL2L1, SOD1	94	11	20408	59.2108	0.920119	0.011127	0.00959073
GOTERM_BP_DIRECT	GO:0008015~blood circulation	3	3.19149	0.0011001	STAT1, PON1, AHR	94	11	20408	59.2108	0.920119	0.011127	0.00959073
GOTERM_BP_DIRECT	GO:1902966~positive regulation of protein localization to early endosome	3	3.19149	0.0011001	EGF, EGFR, VEGFA	94	11	20408	59.2108	0.920119	0.011127	0.00959073
GOTERM_BP_DIRECT	GO:0048679~regulation of axon regeneration	3	3.19149	0.0011001	ADAM17, PTEN, BRAF	94	11	20408	59.2108	0.920119	0.011127	0.00959073
GOTERM_BP_DIRECT	GO:0048873~homeostasis of number of cells within a tissue	4	4.25532	0.00113174	NOS3, BCL2, BAX, VEGFA	94	45	20408	19.2983	0.925723	0.0113283	0.00976426
GOTERM_BP_DIRECT	GO:0042832~defense response to protozoan	4	4.25532	0.00113174	IL10, IL4, IL6, IFNG	94	45	20408	19.2983	0.925723	0.0113283	0.00976426
GOTERM_BP_DIRECT	GO:0016525~negative regulation of angiogenesis	5	5.31915	0.0011348	CXCL10, STAT1, ALOX5, CCL2, PPARG	94	100	20408	10.8553	0.926244	0.0113283	0.00976426
GOTERM_BP_DIRECT	GO:0071345~cellular response to cytokine stimulus	4	4.25532	0.00120673	NFKBIA, NOS2, STAT1, STAT3	94	46	20408	18.8788	0.937483	0.0118404	0.0102056
GOTERM_BP_DIRECT	GO:0046326~positive regulation of glucose import	4	4.25532	0.00120673	PRKCD, AKT1, MAPK14, NFE2L2	94	46	20408	18.8788	0.937483	0.0118404	0.0102056
GOTERM_BP_DIRECT	GO:2000134~negative regulation of G1/S transition of mitotic cell cycle	4	4.25532	0.00120673	CDKN1A, PTEN, BCL2, CCL2	94	46	20408	18.8788	0.937483	0.0118404	0.0102056
GOTERM_BP_DIRECT	GO:0032733~positive regulation of interleukin-10 production	4	4.25532	0.00120673	IL4, IL6, CD40LG, STAT3	94	46	20408	18.8788	0.937483	0.0118404	0.0102056
GOTERM_BP_DIRECT	GO:0045892~negative regulation of transcription, DNA-templated	11	11.7021	0.00123442	IL4, PARP1, IFNG, CDKN2A, IRF1, NR1I2, BIRC5, PPARG, AHR, TNF, RELA	94	694	20408	3.44117	0.941339	0.0120605	0.0103954
GOTERM_BP_DIRECT	GO:2001237~negative regulation of extrinsic apoptotic signaling pathway	4	4.25532	0.00128477	IL4, GSTP1, RELA, VEGFA	94	47	20408	18.4771	0.947751	0.0123853	0.0106753
GOTERM_BP_DIRECT	GO:0051781~positive regulation of cell division	4	4.25532	0.00128477	IL1A, IL1B, IGF2, VEGFA	94	47	20408	18.4771	0.947751	0.0123853	0.0106753
GOTERM_BP_DIRECT	GO:0032308~positive regulation of prostaglandin secretion	3	3.19149	0.00131621	IL1A, IL1B, PTGES	94	12	20408	54.2766	0.951394	0.0123853	0.0106753
GOTERM_BP_DIRECT	GO:2000273~positive regulation of receptor activity	3	3.19149	0.00131621	IL10, IFNG, HIF1A	94	12	20408	54.2766	0.951394	0.0123853	0.0106753
GOTERM_BP_DIRECT	GO:2000272~negative regulation of receptor activity	3	3.19149	0.00131621	PTEN, PPARG, TNF	94	12	20408	54.2766	0.951394	0.0123853	0.0106753
GOTERM_BP_DIRECT	GO:1900407~regulation of cellular response to oxidative stress	3	3.19149	0.00131621	ALOX5, MET, NFE2L2	94	12	20408	54.2766	0.951394	0.0123853	0.0106753
GOTERM_BP_DIRECT	GO:0031642~negative regulation of myelination	3	3.19149	0.00131621	IFNG, PTEN, TNF	94	12	20408	54.2766	0.951394	0.0123853	0.0106753
GOTERM_BP_DIRECT	GO:0051093~negative regulation of developmental process	3	3.19149	0.00131621	KIT, BCL2L1, SOD1	94	12	20408	54.2766	0.951394	0.0123853	0.0106753
GOTERM_BP_DIRECT	GO:0071492~cellular response to UV-A	3	3.19149	0.00131621	MMP2, MMP3, MMP9	94	12	20408	54.2766	0.951394	0.0123853	0.0106753
GOTERM_BP_DIRECT	GO:0001889~liver development	5	5.31915	0.00135969	PIK3CA, CCND1, AHR, MET, RELA	94	105	20408	10.3384	0.956018	0.0127423	0.010983
GOTERM_BP_DIRECT	GO:0007623~circadian rhythm	5	5.31915	0.00140814	CLDN4, NOS2, TNF, EGFR, SLC6A4	94	106	20408	10.2409	0.960654	0.0131426	0.0113281
GOTERM_BP_DIRECT	GO:0033077~T cell differentiation in thymus	4	4.25532	0.00145024	ADAM17, BCL2, RORC, BRAF	94	49	20408	17.723	0.964284	0.0134808	0.0116195
GOTERM_BP_DIRECT	GO:0042177~negative regulation of protein catabolic process	4	4.25532	0.00153775	NQO1, NOS2, EGFR, RELA	94	50	20408	17.3685	0.970794	0.0141305	0.0121795
GOTERM_BP_DIRECT	GO:0032495~response to muramyl dipeptide	3	3.19149	0.00155091	NFKBIA, MAPK14, RELA	94	13	20408	50.1015	0.971665	0.0141305	0.0121795
GOTERM_BP_DIRECT	GO:0045741~positive regulation of epidermal growth factor-activated receptor activity	3	3.19149	0.00155091	ADAM17, NCF1, EGF	94	13	20408	50.1015	0.971665	0.0141305	0.0121795
GOTERM_BP_DIRECT	GO:0051926~negative regulation of calcium ion transport	3	3.19149	0.00155091	NOS3, PTGS2, ICAM1	94	13	20408	50.1015	0.971665	0.0141305	0.0121795
GOTERM_BP_DIRECT	GO:0048304~positive regulation of isotype switching to IgG isotypes	3	3.19149	0.00155091	IL4, IFNG, IL2	94	13	20408	50.1015	0.971665	0.0141305	0.0121795
GOTERM_BP_DIRECT	GO:0031100~animal organ regeneration	4	4.25532	0.0016285	CCND1, GSTP1, CCL2, PPARG	94	51	20408	17.028	0.976295	0.0146629	0.0126384
GOTERM_BP_DIRECT	GO:0045787~positive regulation of cell cycle	4	4.25532	0.0016285	IL10, MYC, BIRC5, SLC6A4	94	51	20408	17.028	0.976295	0.0146629	0.0126384
GOTERM_BP_DIRECT	GO:0071364~cellular response to epidermal growth factor stimulus	4	4.25532	0.0016285	GSTP1, ERBB2, AKT1, EGFR	94	51	20408	17.028	0.976295	0.0146629	0.0126384
GOTERM_BP_DIRECT	GO:0030183~B cell differentiation	5	5.31915	0.00166857	ADAM17, CD40LG, KIT, BCL2, AHR	94	111	20408	9.77957	0.978382	0.014965	0.0128988
GOTERM_BP_DIRECT	GO:1901216~positive regulation of neuron death	4	4.25532	0.00172254	CASP8, PARP1, IFNG, FOS	94	52	20408	16.7005	0.980905	0.0153292	0.0132128
GOTERM_BP_DIRECT	GO:0043407~negative regulation of MAP kinase activity	4	4.25532	0.00172254	IL1B, GSTP1, PRKCD, PPARG	94	52	20408	16.7005	0.980905	0.0153292	0.0132128
GOTERM_BP_DIRECT	GO:0051122~hepoxilin biosynthetic process	3	3.19149	0.00180403	GSTM1, GSTP1, ALOX5	94	14	20408	46.5228	0.984169	0.01587	0.0136789
GOTERM_BP_DIRECT	GO:0090399~replicative senescence	3	3.19149	0.00180403	CDKN1A, CDKN2A, SERPINE1	94	14	20408	46.5228	0.984169	0.01587	0.0136789
GOTERM_BP_DIRECT	GO:0097194~execution phase of apoptosis	3	3.19149	0.00180403	CASP8, CASP3, AKT1	94	14	20408	46.5228	0.984169	0.01587	0.0136789
GOTERM_BP_DIRECT	GO:0045786~negative regulation of cell cycle	4	4.25532	0.00202479	CDKN2A, CASP3, PTEN, PTGS2	94	55	20408	15.7896	0.990473	0.017744	0.0152941
GOTERM_BP_DIRECT	GO:1904385~cellular response to angiotensin	3	3.19149	0.00207541	PRKCD, RELA, NFE2L2	94	15	20408	43.4213	0.99152	0.0180498	0.0155577
GOTERM_BP_DIRECT	GO:0010389~regulation of G2/M transition of mitotic cell cycle	3	3.19149	0.00207541	CDKN1A, CDKN2A, PRKCQ	94	15	20408	43.4213	0.99152	0.0180498	0.0155577
GOTERM_BP_DIRECT	GO:0002639~positive regulation of immunoglobulin production	4	4.25532	0.0021324	IL10, IL4, IL6, IL2	94	56	20408	15.5076	0.992562	0.0184059	0.0158647
GOTERM_BP_DIRECT	GO:0043124~negative regulation of I-kappaB kinase/NF-kappaB signaling	4	4.25532	0.0021324	CASP8, STAT1, GSTP1, ESR1	94	56	20408	15.5076	0.992562	0.0184059	0.0158647
GOTERM_BP_DIRECT	GO:0006879~cellular iron ion homeostasis	4	4.25532	0.00224349	MYC, HMOX1, HIF1A, SOD1	94	57	20408	15.2355	0.99424	0.0192203	0.0165667
GOTERM_BP_DIRECT	GO:0001890~placenta development	4	4.25532	0.00224349	SERPINE1, PPARG, MAPK14, MET	94	57	20408	15.2355	0.99424	0.0192203	0.0165667
GOTERM_BP_DIRECT	GO:0007169~transmembrane receptor protein tyrosine kinase signaling pathway	5	5.31915	0.00228657	RET, ERBB2, KIT, MET, EGFR	94	121	20408	8.97134	0.994784	0.0195166	0.016822
GOTERM_BP_DIRECT	GO:0046427~positive regulation of JAK-STAT cascade	4	4.25532	0.00235811	IL10, IL6, KIT, TNF	94	58	20408	14.9729	0.995576	0.0198167	0.0170806
GOTERM_BP_DIRECT	GO:0001937~negative regulation of endothelial cell proliferation	4	4.25532	0.00235811	STAT1, ALOX5, XDH, TNF	94	58	20408	14.9729	0.995576	0.0198167	0.0170806
GOTERM_BP_DIRECT	GO:0051044~positive regulation of membrane protein ectodomain proteolysis	3	3.19149	0.00236488	IFNG, IL1B, TNF	94	16	20408	40.7074	0.995644	0.0198167	0.0170806
GOTERM_BP_DIRECT	GO:0046902~regulation of mitochondrial membrane permeability	3	3.19149	0.00236488	STAT3, BCL2, BCL2L1	94	16	20408	40.7074	0.995644	0.0198167	0.0170806
GOTERM_BP_DIRECT	GO:0030194~positive regulation of blood coagulation	3	3.19149	0.00236488	SERPINE1, F2, NFE2L2	94	16	20408	40.7074	0.995644	0.0198167	0.0170806
GOTERM_BP_DIRECT	GO:0006631~fatty acid metabolic process	6	6.38298	0.00242421	CYP1A2, CYP1A1, PPARG, PTGS2, PTGES, PTGS1	94	204	20408	6.38548	0.9962	0.0202399	0.0174455
GOTERM_BP_DIRECT	GO:0010942~positive regulation of cell death	4	4.25532	0.00247631	CDKN1A, IL1B, IRF1, PTGS2	94	59	20408	14.7191	0.996629	0.0206	0.0177559
GOTERM_BP_DIRECT	GO:0048143~astrocyte activation	3	3.19149	0.00267227	IFNG, IL1B, EGFR	94	17	20408	38.3129	0.997853	0.0220702	0.0190231
GOTERM_BP_DIRECT	GO:0048246~macrophage chemotaxis	3	3.19149	0.00267227	MMP2, CCL2, MMP9	94	17	20408	38.3129	0.997853	0.0220702	0.0190231
GOTERM_BP_DIRECT	GO:0009612~response to mechanical stimulus	4	4.25532	0.00285267	MMP2, CCL2, PPARG, MPO	94	62	20408	14.0069	0.998583	0.0233919	0.0201623
GOTERM_BP_DIRECT	GO:0009725~response to hormone	4	4.25532	0.00285267	NQO1, NOS2, NOS3, AKT1	94	62	20408	14.0069	0.998583	0.0233919	0.0201623
GOTERM_BP_DIRECT	GO:0009408~response to heat	4	4.25532	0.00298551	AKT1, CCL2, CXCL2, SOD1	94	63	20408	13.7845	0.998956	0.024394	0.021026
GOTERM_BP_DIRECT	GO:0035729~cellular response to hepatocyte growth factor stimulus	3	3.19149	0.00299741	IL10, IL6, RELA	94	18	20408	36.1844	0.998985	0.0244044	0.021035
GOTERM_BP_DIRECT	GO:0030282~bone mineralization	4	4.25532	0.00326246	SPP1, PTGS2, HIF1A, DUOX2	94	65	20408	13.3604	0.999448	0.0264686	0.0228141
GOTERM_BP_DIRECT	GO:0006935~chemotaxis	5	5.31915	0.0036713	CXCL10, KIT, CCL2, CXCL2, PIK3CG	94	138	20408	7.86617	0.999785	0.0288485	0.0248655
GOTERM_BP_DIRECT	GO:1901857~positive regulation of cellular respiration	3	3.19149	0.00370029	IL4, IFNG, MYC	94	20	20408	32.566	0.999799	0.0288485	0.0248655
GOTERM_BP_DIRECT	GO:0070498~interleukin-1-mediated signaling pathway	3	3.19149	0.00370029	NFKBIA, IL1B, RELA	94	20	20408	32.566	0.999799	0.0288485	0.0248655
GOTERM_BP_DIRECT	GO:0042554~superoxide anion generation	3	3.19149	0.00370029	NCF1, DUOX2, SOD1	94	20	20408	32.566	0.999799	0.0288485	0.0248655
GOTERM_BP_DIRECT	GO:0048546~digestive tract morphogenesis	3	3.19149	0.00370029	BCL2, HIF1A, EGFR	94	20	20408	32.566	0.999799	0.0288485	0.0248655
GOTERM_BP_DIRECT	GO:0097284~hepatocyte apoptotic process	3	3.19149	0.00370029	CASP8, PIK3CG, BCL2L1	94	20	20408	32.566	0.999799	0.0288485	0.0248655
GOTERM_BP_DIRECT	GO:0010165~response to X-ray	3	3.19149	0.00370029	THBD, CCND1, CASP3	94	20	20408	32.566	0.999799	0.0288485	0.0248655
GOTERM_BP_DIRECT	GO:0010888~negative regulation of lipid storage	3	3.19149	0.00370029	CRP, NFKBIA, PPARG	94	20	20408	32.566	0.999799	0.0288485	0.0248655
GOTERM_BP_DIRECT	GO:0006801~superoxide metabolic process	3	3.19149	0.00370029	NQO1, NOS2, SOD1	94	20	20408	32.566	0.999799	0.0288485	0.0248655
GOTERM_BP_DIRECT	GO:0042098~T cell proliferation	4	4.25532	0.00370657	IL4, IFNG, PTEN, IL2	94	68	20408	12.771	0.999802	0.0288485	0.0248655
GOTERM_BP_DIRECT	GO:0002931~response to ischemia	4	4.25532	0.00370657	NQO1, STAT3, BCL2, BCL2L1	94	68	20408	12.771	0.999802	0.0288485	0.0248655
GOTERM_BP_DIRECT	GO:0040008~regulation of growth	4	4.25532	0.00370657	IFNG, BCL2, BCL2L1, VEGFA	94	68	20408	12.771	0.999802	0.0288485	0.0248655
GOTERM_BP_DIRECT	GO:0090050~positive regulation of cell migration involved in sprouting angiogenesis	3	3.19149	0.00407771	HMOX1, PTGS2, VEGFA	94	21	20408	31.0152	0.999916	0.0312081	0.0268993
GOTERM_BP_DIRECT	GO:0050901~leukocyte tethering or rolling	3	3.19149	0.00407771	VCAM1, SELE, TNF	94	21	20408	31.0152	0.999916	0.0312081	0.0268993
GOTERM_BP_DIRECT	GO:0002526~acute inflammatory response	3	3.19149	0.00407771	VCAM1, ALOX5, TNF	94	21	20408	31.0152	0.999916	0.0312081	0.0268993
GOTERM_BP_DIRECT	GO:1905564~positive regulation of vascular endothelial cell proliferation	3	3.19149	0.00407771	ADAM17, STAT3, IGF2	94	21	20408	31.0152	0.999916	0.0312081	0.0268993
GOTERM_BP_DIRECT	GO:0046325~negative regulation of glucose import	3	3.19149	0.00407771	MYC, TNF, ESR1	94	21	20408	31.0152	0.999916	0.0312081	0.0268993
GOTERM_BP_DIRECT	GO:0007566~embryo implantation	4	4.25532	0.00418589	MMP2, PTGS2, MMP9, SOD1	94	71	20408	12.2313	0.999934	0.0319295	0.0275212
GOTERM_BP_DIRECT	GO:0051000~positive regulation of nitric-oxide synthase activity	3	3.19149	0.00447224	AKT1, TNF, ESR1	94	22	20408	29.6054	0.999966	0.0335564	0.0289234
GOTERM_BP_DIRECT	GO:0045598~regulation of fat cell differentiation	3	3.19149	0.00447224	ALOX5, RORC, PPARG	94	22	20408	29.6054	0.999966	0.0335564	0.0289234
GOTERM_BP_DIRECT	GO:0002523~leukocyte migration involved in inflammatory response	3	3.19149	0.00447224	ALOX5, CCL2, TNF	94	22	20408	29.6054	0.999966	0.0335564	0.0289234
GOTERM_BP_DIRECT	GO:0038061~NIK/NF-kappaB signaling	3	3.19149	0.00447224	NFKBIA, AKT1, RELA	94	22	20408	29.6054	0.999966	0.0335564	0.0289234
GOTERM_BP_DIRECT	GO:0045088~regulation of innate immune response	3	3.19149	0.00447224	CASP8, IRF1, NFE2L2	94	22	20408	29.6054	0.999966	0.0335564	0.0289234
GOTERM_BP_DIRECT	GO:0071230~cellular response to amino acid stimulus	5	5.31915	0.00459518	MMP2, MMP3, TNF, EGFR, BCL2L1	94	147	20408	7.38457	0.999974	0.0343665	0.0296217
GOTERM_BP_DIRECT	GO:0050766~positive regulation of phagocytosis	4	4.25532	0.00470119	IFNG, IL1B, TNF, SOD1	94	74	20408	11.7355	0.99998	0.0350453	0.0302067
GOTERM_BP_DIRECT	GO:0048010~vascular endothelial growth factor receptor signaling pathway	3	3.19149	0.0048837	CCL2, MAPK14, VEGFA	94	23	20408	28.3182	0.999987	0.036288	0.0312778
GOTERM_BP_DIRECT	GO:0008584~male gonad development	5	5.31915	0.0050518	KIT, BCL2, BAX, ESR1, BCL2L1	94	151	20408	7.18895	0.999991	0.0371549	0.0320251
GOTERM_BP_DIRECT	GO:0035019~somatic stem cell population maintenance	4	4.25532	0.00506511	CDKN2A, STAT3, KIT, BRAF	94	76	20408	11.4267	0.999991	0.0371549	0.0320251
GOTERM_BP_DIRECT	GO:1901215~negative regulation of neuron death	4	4.25532	0.00506511	IL6, STAT3, ESR1, VEGFA	94	76	20408	11.4267	0.999991	0.0371549	0.0320251
GOTERM_BP_DIRECT	GO:0031667~response to nutrient levels	4	4.25532	0.00506511	GSTP1, PON1, TNF, SOD1	94	76	20408	11.4267	0.999991	0.0371549	0.0320251
GOTERM_BP_DIRECT	GO:0006809~nitric oxide biosynthetic process	3	3.19149	0.00531195	IFNG, NOS2, NOS3	94	24	20408	27.1383	0.999995	0.0387182	0.0333725
GOTERM_BP_DIRECT	GO:1904036~negative regulation of epithelial cell apoptotic process	3	3.19149	0.00531195	MYC, BCL2, HMOX1	94	24	20408	27.1383	0.999995	0.0387182	0.0333725
GOTERM_BP_DIRECT	GO:1901224~positive regulation of NIK/NF-kappaB signaling	4	4.25532	0.00564207	IL1B, TNF, EGFR, RELA	94	79	20408	10.9927	0.999998	0.0409942	0.0353343
GOTERM_BP_DIRECT	GO:0035902~response to immobilization stress	3	3.19149	0.00575682	CYP1A1, PPARG, FOS	94	25	20408	26.0528	0.999998	0.0413052	0.0356023
GOTERM_BP_DIRECT	GO:1903672~positive regulation of sprouting angiogenesis	3	3.19149	0.00575682	IL10, HIF1A, VEGFA	94	25	20408	26.0528	0.999998	0.0413052	0.0356023
GOTERM_BP_DIRECT	GO:0035162~embryonic hemopoiesis	3	3.19149	0.00575682	KIT, AHR, HIF1A	94	25	20408	26.0528	0.999998	0.0413052	0.0356023
GOTERM_BP_DIRECT	GO:0010243~response to organonitrogen compound	3	3.19149	0.00575682	IL1A, CCND1, CDKN2A	94	25	20408	26.0528	0.999998	0.0413052	0.0356023
GOTERM_BP_DIRECT	GO:0006469~negative regulation of protein kinase activity	4	4.25532	0.00584277	IL6, CDKN2A, GSTP1, AKT1	94	80	20408	10.8553	0.999999	0.0417913	0.0360213
GOTERM_BP_DIRECT	GO:0006629~lipid metabolic process	10	10.6383	0.00620756	GSTM1, GSTP1, ALOX5, CYP1A2, CYP1A1, PTEN, PTGS2, PIK3CG, PTGES, PTGS1	94	733	20408	2.96189	0.999999	0.0439289	0.0378638
GOTERM_BP_DIRECT	GO:0000302~response to reactive oxygen species	3	3.19149	0.00621816	GSTP1, HIF1A, SOD1	94	26	20408	25.0507	0.999999	0.0439289	0.0378638
GOTERM_BP_DIRECT	GO:0002687~positive regulation of leukocyte migration	3	3.19149	0.00621816	CCL2, SELE, MMP9	94	26	20408	25.0507	0.999999	0.0439289	0.0378638
GOTERM_BP_DIRECT	GO:0032740~positive regulation of interleukin-17 production	3	3.19149	0.00621816	IL6, PRKCQ, IL2	94	26	20408	25.0507	0.999999	0.0439289	0.0378638
GOTERM_BP_DIRECT	GO:0050790~regulation of catalytic activity	3	3.19149	0.00669581	PARP1, BCL2, HIF1A	94	27	20408	24.1229	1	0.0471582	0.0406472
GOTERM_BP_DIRECT	GO:0014070~response to organic cyclic compound	4	4.25532	0.0069103	CDKN2A, IGF2, BCL2, AHR	94	85	20408	10.2168	1	0.04852	0.041821
GOTERM_BP_DIRECT	GO:0007281~germ cell development	4	4.25532	0.00713675	KIT, AKT1, BAX, BCL2L1	94	86	20408	10.098	1	0.0498711	0.0429856
GOTERM_BP_DIRECT	GO:0090303~positive regulation of wound healing	3	3.19149	0.00718961	CLDN4, CCL2, DUOX2	94	28	20408	23.2614	1	0.0498711	0.0429856
GOTERM_BP_DIRECT	GO:0042104~positive regulation of activated T cell proliferation	3	3.19149	0.00718961	IL4, IGF2, IL2	94	28	20408	23.2614	1	0.0498711	0.0429856
GOTERM_BP_DIRECT	GO:0090026~positive regulation of monocyte chemotaxis	3	3.19149	0.00718961	CXCL10, SERPINE1, CCL2	94	28	20408	23.2614	1	0.0498711	0.0429856
GOTERM_BP_DIRECT	GO:0071333~cellular response to glucose stimulus	4	4.25532	0.00736757	VCAM1, PIK3CA, CCL2, ICAM1	94	87	20408	9.9819	1	0.0509516	0.0439169
GOTERM_BP_DIRECT	GO:0032729~positive regulation of interferon-gamma production	4	4.25532	0.00760278	CD40LG, IL1B, TNF, IL2	94	88	20408	9.86847	1	0.0524203	0.0451829
GOTERM_BP_DIRECT	GO:0042178~xenobiotic catabolic process	3	3.19149	0.00769942	GSTM1, CYP1A2, NR1I2	94	29	20408	22.4593	1	0.0529278	0.0456202
GOTERM_BP_DIRECT	GO:2000378~negative regulation of reactive oxygen species metabolic process	3	3.19149	0.00822508	MMP3, BCL2, HIF1A	94	30	20408	21.7106	1	0.0562047	0.0484447
GOTERM_BP_DIRECT	GO:0030225~macrophage differentiation	3	3.19149	0.00822508	CASP8, IFNG, VEGFA	94	30	20408	21.7106	1	0.0562047	0.0484447
GOTERM_BP_DIRECT	GO:0034599~cellular response to oxidative stress	4	4.25532	0.00833488	NQO1, PARP1, PRKCD, NFE2L2	94	91	20408	9.54314	1	0.056786	0.0489458
GOTERM_BP_DIRECT	GO:0046716~muscle cell cellular homeostasis	3	3.19149	0.00876644	IL6, HIF1A, SOD1	94	31	20408	21.0103	1	0.0591992	0.0510258
GOTERM_BP_DIRECT	GO:0001783~B cell apoptotic process	3	3.19149	0.00876644	MYC, BCL2, BAX	94	31	20408	21.0103	1	0.0591992	0.0510258
GOTERM_BP_DIRECT	GO:0007159~leukocyte cell-cell adhesion	3	3.19149	0.00876644	VCAM1, SELE, ICAM1	94	31	20408	21.0103	1	0.0591992	0.0510258
GOTERM_BP_DIRECT	GO:0002679~respiratory burst involved in defense response	2	2.12766	0.00909353	NCF1, MPO	94	2	20408	217.106	1	0.0601686	0.0518614
GOTERM_BP_DIRECT	GO:1990268~response to gold nanoparticle	2	2.12766	0.00909353	MPO, TNF	94	2	20408	217.106	1	0.0601686	0.0518614
GOTERM_BP_DIRECT	GO:0009605~response to external stimulus	2	2.12766	0.00909353	BCL2, BCL2L1	94	2	20408	217.106	1	0.0601686	0.0518614
GOTERM_BP_DIRECT	GO:0048087~positive regulation of developmental pigmentation	2	2.12766	0.00909353	BCL2, BAX	94	2	20408	217.106	1	0.0601686	0.0518614
GOTERM_BP_DIRECT	GO:0006808~regulation of nitrogen utilization	2	2.12766	0.00909353	BCL2, BAX	94	2	20408	217.106	1	0.0601686	0.0518614
GOTERM_BP_DIRECT	GO:0060557~positive regulation of vitamin D biosynthetic process	2	2.12766	0.00909353	IFNG, TNF	94	2	20408	217.106	1	0.0601686	0.0518614
GOTERM_BP_DIRECT	GO:1904999~positive regulation of leukocyte adhesion to arterial endothelial cell	2	2.12766	0.00909353	ALOX5, TNF	94	2	20408	217.106	1	0.0601686	0.0518614
GOTERM_BP_DIRECT	GO:0007204~positive regulation of cytosolic calcium ion concentration	5	5.31915	0.00911963	IL1B, CXCL2, ESR1, IL2, PIK3CG	94	179	20408	6.06442	1	0.0601686	0.0518614
GOTERM_BP_DIRECT	GO:0001774~microglial cell activation	3	3.19149	0.00932334	IL4, IFNG, TNF	94	32	20408	20.3537	1	0.0608136	0.0524173
GOTERM_BP_DIRECT	GO:0001892~embryonic placenta development	3	3.19149	0.00932334	IGF2, HIF1A, EGFR	94	32	20408	20.3537	1	0.0608136	0.0524173
GOTERM_BP_DIRECT	GO:0016239~positive regulation of macroautophagy	3	3.19149	0.00932334	IL4, HMOX1, HIF1A	94	32	20408	20.3537	1	0.0608136	0.0524173
GOTERM_BP_DIRECT	GO:0071480~cellular response to gamma radiation	3	3.19149	0.00932334	CDKN1A, CHEK2, BCL2L1	94	32	20408	20.3537	1	0.0608136	0.0524173
GOTERM_BP_DIRECT	GO:0010467~gene expression	6	6.38298	0.00968647	IL6, STAT3, PTEN, AKT1, IL2, SOD1	94	284	20408	4.58675	1	0.0630032	0.0543046
GOTERM_BP_DIRECT	GO:0048009~insulin-like growth factor receptor signaling pathway	3	3.19149	0.00989564	PIK3CA, IGF2, AKT1	94	33	20408	19.7369	1	0.0638213	0.0550097
GOTERM_BP_DIRECT	GO:0002092~positive regulation of receptor internalization	3	3.19149	0.00989564	EGF, SELE, VEGFA	94	33	20408	19.7369	1	0.0638213	0.0550097
GOTERM_BP_DIRECT	GO:0010875~positive regulation of cholesterol efflux	3	3.19149	0.00989564	NFKBIA, PON1, PPARG	94	33	20408	19.7369	1	0.0638213	0.0550097
GOTERM_BP_DIRECT	GO:0045454~cell redox homeostasis	3	3.19149	0.0104832	NQO1, IL6, NFE2L2	94	34	20408	19.1564	1	0.0674213	0.0581127
GOTERM_BP_DIRECT	GO:0010976~positive regulation of neuron projection development	5	5.31915	0.0105846	RET, IL6, ADAM17, MET, NFE2L2	94	187	20408	5.80498	1	0.0678831	0.0585108
GOTERM_BP_DIRECT	GO:0007179~transforming growth factor beta receptor signaling pathway	4	4.25532	0.0110674	PARP1, STAT3, CCL2, FOS	94	101	20408	8.59827	1	0.0703124	0.0606046
GOTERM_BP_DIRECT	GO:0045672~positive regulation of osteoclast differentiation	3	3.19149	0.0110858	IFNG, FOS, TNF	94	35	20408	18.6091	1	0.0703124	0.0606046
GOTERM_BP_DIRECT	GO:0034612~response to tumor necrosis factor	3	3.19149	0.0110858	CASP8, NOS2, PTGS2	94	35	20408	18.6091	1	0.0703124	0.0606046
GOTERM_BP_DIRECT	GO:0045930~negative regulation of mitotic cell cycle	3	3.19149	0.0110858	BCL2, TNF, EGFR	94	35	20408	18.6091	1	0.0703124	0.0606046
GOTERM_BP_DIRECT	GO:0051281~positive regulation of release of sequestered calcium ion into cytosol	3	3.19149	0.0117034	CXCL10, BAX, F2	94	36	20408	18.0922	1	0.0738217	0.0636294
GOTERM_BP_DIRECT	GO:0070555~response to interleukin-1	3	3.19149	0.0117034	IL1B, SELE, RELA	94	36	20408	18.0922	1	0.0738217	0.0636294
GOTERM_BP_DIRECT	GO:0009617~response to bacterium	6	6.38298	0.012065	CXCL10, NCF1, NOS2, STAT1, CCL2, RELA	94	300	20408	4.34213	1	0.0758936	0.0654152
GOTERM_BP_DIRECT	GO:0046677~response to antibiotic	3	3.19149	0.0123359	CASP3, CYP1A1, CCL2	94	37	20408	17.6032	1	0.0767564	0.0661589
GOTERM_BP_DIRECT	GO:0032570~response to progesterone	3	3.19149	0.0123359	CLDN4, CCL2, FOS	94	37	20408	17.6032	1	0.0767564	0.0661589
GOTERM_BP_DIRECT	GO:0032967~positive regulation of collagen biosynthetic process	3	3.19149	0.0123359	SERPINE1, CCL2, F2	94	37	20408	17.6032	1	0.0767564	0.0661589
GOTERM_BP_DIRECT	GO:0048514~blood vessel morphogenesis	3	3.19149	0.0123359	AHR, HIF1A, VEGFA	94	37	20408	17.6032	1	0.0767564	0.0661589
GOTERM_BP_DIRECT	GO:0042742~defense response to bacterium	7	7.44681	0.0125817	IL10, NCF1, IFNG, NOS2, PRKCD, MPO, TNF	94	421	20408	3.60984	1	0.0780118	0.067241
GOTERM_BP_DIRECT	GO:0007565~female pregnancy	4	4.25532	0.0126056	THBD, CLDN4, MMP2, FOS	94	106	20408	8.19269	1	0.0780118	0.067241
GOTERM_BP_DIRECT	GO:0000079~regulation of cyclin-dependent protein serine/threonine kinase activity	3	3.19149	0.0129829	CDKN1A, CCND1, CDKN2A	94	38	20408	17.14	1	0.0792787	0.068333
GOTERM_BP_DIRECT	GO:0040014~regulation of multicellular organism growth	3	3.19149	0.0129829	PIK3CA, STAT3, SOD1	94	38	20408	17.14	1	0.0792787	0.068333
GOTERM_BP_DIRECT	GO:0051968~positive regulation of synaptic transmission, glutamatergic	3	3.19149	0.0129829	CCL2, PTGS2, EGFR	94	38	20408	17.14	1	0.0792787	0.068333
GOTERM_BP_DIRECT	GO:0001944~vasculature development	3	3.19149	0.0129829	AHR, HIF1A, VEGFA	94	38	20408	17.14	1	0.0792787	0.068333
GOTERM_BP_DIRECT	GO:0051881~regulation of mitochondrial membrane potential	3	3.19149	0.0129829	BCL2, BCL2L1, SOD1	94	38	20408	17.14	1	0.0792787	0.068333
GOTERM_BP_DIRECT	GO:0001649~osteoblast differentiation	4	4.25532	0.0135843	IGF2, SPP1, AKT1, MAPK14	94	109	20408	7.96721	1	0.0817999	0.0705061
GOTERM_BP_DIRECT	GO:1900100~positive regulation of plasma cell differentiation	2	2.12766	0.0136096	IL10, IL2	94	3	20408	144.738	1	0.0817999	0.0705061
GOTERM_BP_DIRECT	GO:0046483~heterocycle metabolic process	2	2.12766	0.0136096	CYP1A2, CYP1A1	94	3	20408	144.738	1	0.0817999	0.0705061
GOTERM_BP_DIRECT	GO:0001781~neutrophil apoptotic process	2	2.12766	0.0136096	IL6, IFNG	94	3	20408	144.738	1	0.0817999	0.0705061
GOTERM_BP_DIRECT	GO:0097048~dendritic cell apoptotic process	2	2.12766	0.0136096	BCL2, BCL2L1	94	3	20408	144.738	1	0.0817999	0.0705061
GOTERM_BP_DIRECT	GO:0060057~apoptotic process involved in mammary gland involution	2	2.12766	0.0136096	CDKN2A, BAX	94	3	20408	144.738	1	0.0817999	0.0705061
GOTERM_BP_DIRECT	GO:0048678~response to axon injury	3	3.19149	0.0143205	ERBB2, BAX, SOD1	94	40	20408	16.283	1	0.0858482	0.0739955
GOTERM_BP_DIRECT	GO:0002376~immune system process	8	8.51064	0.0144406	PARP1, IRF1, MMP3, PRKCQ, AHR, MIF, IL2, PIK3CG	94	563	20408	3.08499	1	0.0862746	0.074363
GOTERM_BP_DIRECT	GO:0006357~regulation of transcription from RNA polymerase II promoter	15	15.9574	0.0144668	STAT1, STAT3, RORC, AHR, FOS, MAPK14, TNF, HIF1A, ESR1, RELA, VEGFA, IRF1, MYC, PPARG, NFE2L2	94	1616	20408	2.01522	1	0.0862746	0.074363
GOTERM_BP_DIRECT	GO:0043542~endothelial cell migration	3	3.19149	0.0150107	NOS3, PTEN, VEGFA	94	41	20408	15.8858	1	0.0888262	0.0765623
GOTERM_BP_DIRECT	GO:0032743~positive regulation of interleukin-2 production	3	3.19149	0.0150107	IL1A, IL1B, PRKCQ	94	41	20408	15.8858	1	0.0888262	0.0765623
GOTERM_BP_DIRECT	GO:0043029~T cell homeostasis	3	3.19149	0.0150107	CASP3, BCL2, AHR	94	41	20408	15.8858	1	0.0888262	0.0765623
GOTERM_BP_DIRECT	GO:0098609~cell-cell adhesion	5	5.31915	0.0156177	VCAM1, BCL2, EGFR, VEGFA, ICAM1	94	210	20408	5.1692	1	0.092045	0.0793367
GOTERM_BP_DIRECT	GO:0046330~positive regulation of JNK cascade	4	4.25532	0.0156687	IL1A, NCF1, IL1B, TNF	94	115	20408	7.55153	1	0.092045	0.0793367
GOTERM_BP_DIRECT	GO:2001234~negative regulation of apoptotic signaling pathway	3	3.19149	0.015715	BCL2, BAX, TNF	94	42	20408	15.5076	1	0.092045	0.0793367
GOTERM_BP_DIRECT	GO:0001818~negative regulation of cytokine production	3	3.19149	0.015715	IL10, CASP3, PPARG	94	42	20408	15.5076	1	0.092045	0.0793367
GOTERM_BP_DIRECT	GO:0006606~protein import into nucleus	4	4.25532	0.0160326	NFKBIA, CDKN1A, STAT3, AKT1	94	116	20408	7.48643	1	0.0934284	0.0805291
GOTERM_BP_DIRECT	GO:0071346~cellular response to interferon-gamma	4	4.25532	0.0160326	NOS2, STAT1, CCL2, TNF	94	116	20408	7.48643	1	0.0934284	0.0805291
GOTERM_BP_DIRECT	GO:0050830~defense response to Gram-positive bacterium	5	5.31915	0.0161154	ADAM17, NCF1, IFNG, IL1B, TNF	94	212	20408	5.12043	1	0.0936734	0.0807403
GOTERM_BP_DIRECT	GO:0007259~JAK-STAT cascade	3	3.19149	0.0164333	IFNG, STAT1, STAT3	94	43	20408	15.147	1	0.0950397	0.0819179
GOTERM_BP_DIRECT	GO:0070059~intrinsic apoptotic signaling pathway in response to endoplasmic reticulum stress	3	3.19149	0.0164333	CASP3, BCL2, BAX	94	43	20408	15.147	1	0.0950397	0.0819179
GOTERM_BP_DIRECT	GO:1904707~positive regulation of vascular smooth muscle cell proliferation	3	3.19149	0.0171653	MMP2, MMP9, TNF	94	44	20408	14.8027	1	0.0990241	0.0853522
GOTERM_BP_DIRECT	GO:0032227~negative regulation of synaptic transmission, dopaminergic	2	2.12766	0.0181052	PTGS2, SLC6A4	94	4	20408	108.553	1	0.101143	0.0871783
GOTERM_BP_DIRECT	GO:1903845~negative regulation of cellular response to transforming growth factor beta stimulus	2	2.12766	0.0181052	IL4, PPARG	94	4	20408	108.553	1	0.101143	0.0871783
GOTERM_BP_DIRECT	GO:0071403~cellular response to high density lipoprotein particle stimulus	2	2.12766	0.0181052	ADAM17, CCL2	94	4	20408	108.553	1	0.101143	0.0871783
GOTERM_BP_DIRECT	GO:0070887~cellular response to chemical stimulus	2	2.12766	0.0181052	NOS2, NOS3	94	4	20408	108.553	1	0.101143	0.0871783
GOTERM_BP_DIRECT	GO:0030730~sequestering of triglyceride	2	2.12766	0.0181052	IL1B, TNF	94	4	20408	108.553	1	0.101143	0.0871783
GOTERM_BP_DIRECT	GO:0032079~positive regulation of endodeoxyribonuclease activity	2	2.12766	0.0181052	PRKCD, AKT1	94	4	20408	108.553	1	0.101143	0.0871783
GOTERM_BP_DIRECT	GO:0045188~regulation of circadian sleep/wake cycle, non-REM sleep	2	2.12766	0.0181052	IL6, PARP1	94	4	20408	108.553	1	0.101143	0.0871783
GOTERM_BP_DIRECT	GO:2000635~negative regulation of primary miRNA processing	2	2.12766	0.0181052	IL6, STAT3	94	4	20408	108.553	1	0.101143	0.0871783
GOTERM_BP_DIRECT	GO:0060058~positive regulation of apoptotic process involved in mammary gland involution	2	2.12766	0.0181052	CDKN2A, BAX	94	4	20408	108.553	1	0.101143	0.0871783
GOTERM_BP_DIRECT	GO:0019371~cyclooxygenase pathway	2	2.12766	0.0181052	PTGS2, PTGS1	94	4	20408	108.553	1	0.101143	0.0871783
GOTERM_BP_DIRECT	GO:0070243~regulation of thymocyte apoptotic process	2	2.12766	0.0181052	CASP8, HIF1A	94	4	20408	108.553	1	0.101143	0.0871783
GOTERM_BP_DIRECT	GO:0019087~transformation of host cell by virus	2	2.12766	0.0181052	MYC, MMP9	94	4	20408	108.553	1	0.101143	0.0871783
GOTERM_BP_DIRECT	GO:2000345~regulation of hepatocyte proliferation	2	2.12766	0.0181052	IFNG, PLAU	94	4	20408	108.553	1	0.101143	0.0871783
GOTERM_BP_DIRECT	GO:0043473~pigmentation	3	3.19149	0.0186704	MYC, KIT, BCL2	94	46	20408	14.1591	1	0.104047	0.0896812
GOTERM_BP_DIRECT	GO:0030574~collagen catabolic process	3	3.19149	0.0194431	MMP2, MMP3, MMP9	94	47	20408	13.8579	1	0.107569	0.0927176
GOTERM_BP_DIRECT	GO:0007599~hemostasis	3	3.19149	0.0194431	THBD, F2, F3	94	47	20408	13.8579	1	0.107569	0.0927176
GOTERM_BP_DIRECT	GO:0072593~reactive oxygen species metabolic process	3	3.19149	0.0194431	BCL2, MET, SOD1	94	47	20408	13.8579	1	0.107569	0.0927176
GOTERM_BP_DIRECT	GO:0048536~spleen development	3	3.19149	0.020229	ADAM17, BCL2, AHR	94	48	20408	13.5691	1	0.111649	0.0962337
GOTERM_BP_DIRECT	GO:0000902~cell morphogenesis	4	4.25532	0.020771	BCL2, AHR, MAPK14, EGFR	94	128	20408	6.78457	1	0.114365	0.0985749
GOTERM_BP_DIRECT	GO:0071549~cellular response to dexamethasone stimulus	3	3.19149	0.0210281	CCL2, EGFR, ABCG2	94	49	20408	13.2922	1	0.115456	0.0995152
GOTERM_BP_DIRECT	GO:0006508~proteolysis	8	8.51064	0.0210697	ADAM17, CASP8, PLAU, MMP2, CASP3, MMP3, F2, MMP9	94	608	20408	2.85666	1	0.115456	0.0995152
GOTERM_BP_DIRECT	GO:0000086~G2/M transition of mitotic cell cycle	3	3.19149	0.0218402	CDKN1A, CHEK2, BIRC5	94	50	20408	13.0264	1	0.118911	0.102493
GOTERM_BP_DIRECT	GO:0050776~regulation of immune response	3	3.19149	0.0218402	IL4, IFNG, IRF1	94	50	20408	13.0264	1	0.118911	0.102493
GOTERM_BP_DIRECT	GO:0051173~positive regulation of nitrogen compound metabolic process	2	2.12766	0.0225807	IFNG, TNF	94	5	20408	86.8426	1	0.118911	0.102493
GOTERM_BP_DIRECT	GO:0071460~cellular response to cell-matrix adhesion	2	2.12766	0.0225807	GSTP1, MMP9	94	5	20408	86.8426	1	0.118911	0.102493
GOTERM_BP_DIRECT	GO:0002719~negative regulation of cytokine production involved in immune response	2	2.12766	0.0225807	IL10, TNF	94	5	20408	86.8426	1	0.118911	0.102493
GOTERM_BP_DIRECT	GO:0002439~chronic inflammatory response to antigenic stimulus	2	2.12766	0.0225807	IL10, TNF	94	5	20408	86.8426	1	0.118911	0.102493
GOTERM_BP_DIRECT	GO:0010574~regulation of vascular endothelial growth factor production	2	2.12766	0.0225807	IL6, CCL2	94	5	20408	86.8426	1	0.118911	0.102493
GOTERM_BP_DIRECT	GO:0000320~re-entry into mitotic cell cycle	2	2.12766	0.0225807	CCND1, MYC	94	5	20408	86.8426	1	0.118911	0.102493
GOTERM_BP_DIRECT	GO:1905278~positive regulation of epithelial tube formation	2	2.12766	0.0225807	EGF, VEGFA	94	5	20408	86.8426	1	0.118911	0.102493
GOTERM_BP_DIRECT	GO:0002248~connective tissue replacement involved in inflammatory response wound healing	2	2.12766	0.0225807	IL1A, HIF1A	94	5	20408	86.8426	1	0.118911	0.102493
GOTERM_BP_DIRECT	GO:0046666~retinal cell programmed cell death	2	2.12766	0.0225807	BCL2, BAX	94	5	20408	86.8426	1	0.118911	0.102493
GOTERM_BP_DIRECT	GO:0010693~negative regulation of alkaline phosphatase activity	2	2.12766	0.0225807	AHR, TNF	94	5	20408	86.8426	1	0.118911	0.102493
GOTERM_BP_DIRECT	GO:0032929~negative regulation of superoxide anion generation	2	2.12766	0.0225807	CRP, AKT1	94	5	20408	86.8426	1	0.118911	0.102493
GOTERM_BP_DIRECT	GO:0022614~membrane to membrane docking	2	2.12766	0.0225807	VCAM1, ICAM1	94	5	20408	86.8426	1	0.118911	0.102493
GOTERM_BP_DIRECT	GO:0032310~prostaglandin secretion	2	2.12766	0.0225807	NOS2, PTGS2	94	5	20408	86.8426	1	0.118911	0.102493
GOTERM_BP_DIRECT	GO:0002246~wound healing involved in inflammatory response	2	2.12766	0.0225807	HMOX1, PPARG	94	5	20408	86.8426	1	0.118911	0.102493
GOTERM_BP_DIRECT	GO:0001660~fever generation	2	2.12766	0.0225807	IL1A, IL1B	94	5	20408	86.8426	1	0.118911	0.102493
GOTERM_BP_DIRECT	GO:0030308~negative regulation of cell growth	4	4.25532	0.0233983	CDKN1A, CDKN2A, BCL2, PPARG	94	134	20408	6.48079	1	0.122364	0.10547
GOTERM_BP_DIRECT	GO:0030316~osteoclast differentiation	3	3.19149	0.0235029	FOS, MAPK14, TNF	94	52	20408	12.5254	1	0.122364	0.10547
GOTERM_BP_DIRECT	GO:0070098~chemokine-mediated signaling pathway	3	3.19149	0.0235029	CXCL10, CCL2, CXCL2	94	52	20408	12.5254	1	0.122364	0.10547
GOTERM_BP_DIRECT	GO:0006959~humoral immune response	3	3.19149	0.0235029	IFNG, ALOX5, TNF	94	52	20408	12.5254	1	0.122364	0.10547
GOTERM_BP_DIRECT	GO:0030968~endoplasmic reticulum unfolded protein response	3	3.19149	0.0235029	IFNG, CCND1, NFE2L2	94	52	20408	12.5254	1	0.122364	0.10547
GOTERM_BP_DIRECT	GO:0030324~lung development	4	4.25532	0.0238529	NOS3, CYP1A2, EGFR, VEGFA	94	135	20408	6.43278	1	0.123906	0.106798
GOTERM_BP_DIRECT	GO:2001235~positive regulation of apoptotic signaling pathway	3	3.19149	0.0243532	MYC, PRKCD, PTEN	94	53	20408	12.289	1	0.125652	0.108303
GOTERM_BP_DIRECT	GO:0007346~regulation of mitotic cell cycle	3	3.19149	0.0243532	CDKN1A, MYC, BIRC5	94	53	20408	12.289	1	0.125652	0.108303
GOTERM_BP_DIRECT	GO:0034605~cellular response to heat	3	3.19149	0.0243532	IL1A, HMOX1, PTGS2	94	53	20408	12.289	1	0.125652	0.108303
GOTERM_BP_DIRECT	GO:0031284~positive regulation of guanylate cyclase activity	2	2.12766	0.0270359	NOS2, NOS3	94	6	20408	72.3688	1	0.137333	0.118372
GOTERM_BP_DIRECT	GO:0033088~negative regulation of immature T cell proliferation in thymus	2	2.12766	0.0270359	CDKN2A, ERBB2	94	6	20408	72.3688	1	0.137333	0.118372
GOTERM_BP_DIRECT	GO:0090344~negative regulation of cell aging	2	2.12766	0.0270359	PTEN, MIF	94	6	20408	72.3688	1	0.137333	0.118372
GOTERM_BP_DIRECT	GO:0001922~B-1 B cell homeostasis	2	2.12766	0.0270359	AHR, HIF1A	94	6	20408	72.3688	1	0.137333	0.118372
GOTERM_BP_DIRECT	GO:0010742~macrophage derived foam cell differentiation	2	2.12766	0.0270359	STAT1, PPARG	94	6	20408	72.3688	1	0.137333	0.118372
GOTERM_BP_DIRECT	GO:0032787~monocarboxylic acid metabolic process	2	2.12766	0.0270359	ALOX5, CYP1A2	94	6	20408	72.3688	1	0.137333	0.118372
GOTERM_BP_DIRECT	GO:1901687~glutathione derivative biosynthetic process	2	2.12766	0.0270359	GSTM1, GSTP1	94	6	20408	72.3688	1	0.137333	0.118372
GOTERM_BP_DIRECT	GO:1903078~positive regulation of protein localization to plasma membrane	3	3.19149	0.0278779	AKT1, TNF, EGFR	94	57	20408	11.4267	1	0.141298	0.121789
GOTERM_BP_DIRECT	GO:2000045~regulation of G1/S transition of mitotic cell cycle	3	3.19149	0.0287894	CDKN1A, CCND1, CDKN2A	94	58	20408	11.2296	1	0.14464	0.12467
GOTERM_BP_DIRECT	GO:0070371~ERK1 and ERK2 cascade	3	3.19149	0.0287894	EGF, MYC, BRAF	94	58	20408	11.2296	1	0.14464	0.12467
GOTERM_BP_DIRECT	GO:0051898~negative regulation of protein kinase B signaling	3	3.19149	0.0287894	MMP3, PTEN, XDH	94	58	20408	11.2296	1	0.14464	0.12467
GOTERM_BP_DIRECT	GO:0042311~vasodilation	3	3.19149	0.0287894	TNF, EGFR, VEGFA	94	58	20408	11.2296	1	0.14464	0.12467
GOTERM_BP_DIRECT	GO:0030182~neuron differentiation	5	5.31915	0.0289266	RET, CCND1, CASP3, ERBB2, MET	94	254	20408	4.27375	1	0.145012	0.124991
GOTERM_BP_DIRECT	GO:0007049~cell cycle	8	8.51064	0.0308711	CDKN1A, CCND1, CDKN2A, CHEK2, PRKCD, BIRC5, AHR, AURKA	94	659	20408	2.63559	1	0.154396	0.133079
GOTERM_BP_DIRECT	GO:0038113~interleukin-9-mediated signaling pathway	2	2.12766	0.031471	STAT1, STAT3	94	7	20408	62.0304	1	0.154396	0.133079
GOTERM_BP_DIRECT	GO:0060669~embryonic placenta morphogenesis	2	2.12766	0.031471	VCAM1, IGF2	94	7	20408	62.0304	1	0.154396	0.133079
GOTERM_BP_DIRECT	GO:0051712~positive regulation of killing of cells of other organism	2	2.12766	0.031471	IFNG, NOS2	94	7	20408	62.0304	1	0.154396	0.133079
GOTERM_BP_DIRECT	GO:0060664~epithelial cell proliferation involved in salivary gland morphogenesis	2	2.12766	0.031471	IL6, TNF	94	7	20408	62.0304	1	0.154396	0.133079
GOTERM_BP_DIRECT	GO:0014042~positive regulation of neuron maturation	2	2.12766	0.031471	RET, BCL2	94	7	20408	62.0304	1	0.154396	0.133079
GOTERM_BP_DIRECT	GO:0006527~arginine catabolic process	2	2.12766	0.031471	NOS2, NOS3	94	7	20408	62.0304	1	0.154396	0.133079
GOTERM_BP_DIRECT	GO:0033092~positive regulation of immature T cell proliferation in thymus	2	2.12766	0.031471	IL1A, IL1B	94	7	20408	62.0304	1	0.154396	0.133079
GOTERM_BP_DIRECT	GO:1903721~positive regulation of I-kappaB phosphorylation	2	2.12766	0.031471	AKT1, TNF	94	7	20408	62.0304	1	0.154396	0.133079
GOTERM_BP_DIRECT	GO:0043619~regulation of transcription from RNA polymerase II promoter in response to oxidative stress	2	2.12766	0.031471	HMOX1, HIF1A	94	7	20408	62.0304	1	0.154396	0.133079
GOTERM_BP_DIRECT	GO:0009566~fertilization	3	3.19149	0.0335217	BAX, DUOX2, BCL2L1	94	63	20408	10.3384	1	0.164106	0.141449
GOTERM_BP_DIRECT	GO:0030336~negative regulation of cell migration	4	4.25532	0.035062	SERPINE1, PTEN, BCL2, MIF	94	157	20408	5.53137	1	0.170943	0.147342
GOTERM_BP_DIRECT	GO:0010757~negative regulation of plasminogen activation	2	2.12766	0.0358862	PLAU, SERPINE1	94	8	20408	54.2766	1	0.170943	0.147342
GOTERM_BP_DIRECT	GO:0006778~porphyrin-containing compound metabolic process	2	2.12766	0.0358862	CYP1A2, CYP1A1	94	8	20408	54.2766	1	0.170943	0.147342
GOTERM_BP_DIRECT	GO:0060011~Sertoli cell proliferation	2	2.12766	0.0358862	BAX, ESR1	94	8	20408	54.2766	1	0.170943	0.147342
GOTERM_BP_DIRECT	GO:0060137~maternal process involved in parturition	2	2.12766	0.0358862	CYP1A1, CCL2	94	8	20408	54.2766	1	0.170943	0.147342
GOTERM_BP_DIRECT	GO:0034393~positive regulation of smooth muscle cell apoptotic process	2	2.12766	0.0358862	IFNG, CDKN2A	94	8	20408	54.2766	1	0.170943	0.147342
GOTERM_BP_DIRECT	GO:0045899~positive regulation of RNA polymerase II transcriptional preinitiation complex assembly	2	2.12766	0.0358862	AHR, ESR1	94	8	20408	54.2766	1	0.170943	0.147342
GOTERM_BP_DIRECT	GO:1905563~negative regulation of vascular endothelial cell proliferation	2	2.12766	0.0358862	CCL2, PPARG	94	8	20408	54.2766	1	0.170943	0.147342
GOTERM_BP_DIRECT	GO:0001776~leukocyte homeostasis	2	2.12766	0.0358862	BCL2, BAX	94	8	20408	54.2766	1	0.170943	0.147342
GOTERM_BP_DIRECT	GO:0045986~negative regulation of smooth muscle contraction	2	2.12766	0.0358862	NCF1, PTGS2	94	8	20408	54.2766	1	0.170943	0.147342
GOTERM_BP_DIRECT	GO:0033591~response to L-ascorbic acid	2	2.12766	0.0358862	IL1A, GSTP1	94	8	20408	54.2766	1	0.170943	0.147342
GOTERM_BP_DIRECT	GO:0090402~oncogene-induced cell senescence	2	2.12766	0.0358862	CDKN1A, CDKN2A	94	8	20408	54.2766	1	0.170943	0.147342
GOTERM_BP_DIRECT	GO:0038110~interleukin-2-mediated signaling pathway	2	2.12766	0.0358862	STAT3, IL2	94	8	20408	54.2766	1	0.170943	0.147342
GOTERM_BP_DIRECT	GO:0035176~social behavior	3	3.19149	0.0364968	IL1B, PTEN, SLC6A4	94	66	20408	9.86847	1	0.173492	0.149538
GOTERM_BP_DIRECT	GO:0007584~response to nutrient	3	3.19149	0.0385347	NQO1, VCAM1, SLC6A4	94	68	20408	9.57822	1	0.182801	0.157562
GOTERM_BP_DIRECT	GO:0009887~animal organ morphogenesis	4	4.25532	0.0391083	IGF2, BCL2, TNF, RELA	94	164	20408	5.29528	1	0.182892	0.15764
GOTERM_BP_DIRECT	GO:0048863~stem cell differentiation	3	3.19149	0.0395697	KIT, MAPK14, ESR1	94	69	20408	9.43941	1	0.182892	0.15764
GOTERM_BP_DIRECT	GO:1902065~response to L-glutamate	2	2.12766	0.0402814	PCNA, TNF	94	9	20408	48.2459	1	0.182892	0.15764
GOTERM_BP_DIRECT	GO:1904037~positive regulation of epithelial cell apoptotic process	2	2.12766	0.0402814	HMOX1, BAX	94	9	20408	48.2459	1	0.182892	0.15764
GOTERM_BP_DIRECT	GO:0072540~T-helper 17 cell lineage commitment	2	2.12766	0.0402814	IL6, STAT3	94	9	20408	48.2459	1	0.182892	0.15764
GOTERM_BP_DIRECT	GO:1903140~regulation of establishment of endothelial barrier	2	2.12766	0.0402814	IL1B, TNF	94	9	20408	48.2459	1	0.182892	0.15764
GOTERM_BP_DIRECT	GO:0003376~sphingosine-1-phosphate signaling pathway	2	2.12766	0.0402814	AKT1, PIK3CG	94	9	20408	48.2459	1	0.182892	0.15764
GOTERM_BP_DIRECT	GO:1904783~positive regulation of NMDA glutamate receptor activity	2	2.12766	0.0402814	IFNG, CCL2	94	9	20408	48.2459	1	0.182892	0.15764
GOTERM_BP_DIRECT	GO:2000270~negative regulation of fibroblast apoptotic process	2	2.12766	0.0402814	PIK3CA, PIK3CG	94	9	20408	48.2459	1	0.182892	0.15764
GOTERM_BP_DIRECT	GO:0009308~amine metabolic process	2	2.12766	0.0402814	VCAM1, CYP1A1	94	9	20408	48.2459	1	0.182892	0.15764
GOTERM_BP_DIRECT	GO:0002675~positive regulation of acute inflammatory response	2	2.12766	0.0402814	IL6, PIK3CG	94	9	20408	48.2459	1	0.182892	0.15764
GOTERM_BP_DIRECT	GO:0032615~interleukin-12 production	2	2.12766	0.0402814	IFNG, PRKCD	94	9	20408	48.2459	1	0.182892	0.15764
GOTERM_BP_DIRECT	GO:0032287~peripheral nervous system myelin maintenance	2	2.12766	0.0402814	AKT1, SOD1	94	9	20408	48.2459	1	0.182892	0.15764
GOTERM_BP_DIRECT	GO:1900222~negative regulation of beta-amyloid clearance	2	2.12766	0.0402814	IFNG, TNF	94	9	20408	48.2459	1	0.182892	0.15764
GOTERM_BP_DIRECT	GO:0031394~positive regulation of prostaglandin biosynthetic process	2	2.12766	0.0402814	IL1B, PTGS2	94	9	20408	48.2459	1	0.182892	0.15764
GOTERM_BP_DIRECT	GO:0002693~positive regulation of cellular extravasation	2	2.12766	0.0402814	CCL2, ICAM1	94	9	20408	48.2459	1	0.182892	0.15764
GOTERM_BP_DIRECT	GO:0006687~glycosphingolipid metabolic process	2	2.12766	0.0402814	KIT, BAX	94	9	20408	48.2459	1	0.182892	0.15764
GOTERM_BP_DIRECT	GO:0010224~response to UV-B	2	2.12766	0.0402814	BCL2, RELA	94	9	20408	48.2459	1	0.182892	0.15764
GOTERM_BP_DIRECT	GO:0009743~response to carbohydrate	2	2.12766	0.0402814	NQO1, IL1B	94	9	20408	48.2459	1	0.182892	0.15764
GOTERM_BP_DIRECT	GO:0090594~inflammatory response to wounding	2	2.12766	0.0402814	IL6, TNF	94	9	20408	48.2459	1	0.182892	0.15764
GOTERM_BP_DIRECT	GO:2000553~positive regulation of T-helper 2 cell cytokine production	2	2.12766	0.0402814	IL4, IL6	94	9	20408	48.2459	1	0.182892	0.15764
GOTERM_BP_DIRECT	GO:0001503~ossification	4	4.25532	0.0403062	IGF2, BCL2, SPP1, MMP9	94	166	20408	5.23148	1	0.182892	0.15764
GOTERM_BP_DIRECT	GO:0097190~apoptotic signaling pathway	3	3.19149	0.0416711	CASP8, BAX, TNF	94	71	20408	9.17351	1	0.188712	0.162657
GOTERM_BP_DIRECT	GO:0018107~peptidyl-threonine phosphorylation	3	3.19149	0.0427374	PRKCD, BCL2, AKT1	94	72	20408	9.0461	1	0.19278	0.166164
GOTERM_BP_DIRECT	GO:0045668~negative regulation of osteoblast differentiation	3	3.19149	0.0427374	PPARG, AHR, TNF	94	72	20408	9.0461	1	0.19278	0.166164
GOTERM_BP_DIRECT	GO:0034351~negative regulation of glial cell apoptotic process	2	2.12766	0.0446568	PRKCD, CCL2	94	10	20408	43.4213	1	0.194928	0.168015
GOTERM_BP_DIRECT	GO:0009624~response to nematode	2	2.12766	0.0446568	CYP1A1, PTGS2	94	10	20408	43.4213	1	0.194928	0.168015
GOTERM_BP_DIRECT	GO:1903589~positive regulation of blood vessel endothelial cell proliferation involved in sprouting angiogenesis	2	2.12766	0.0446568	HMOX1, VEGFA	94	10	20408	43.4213	1	0.194928	0.168015
GOTERM_BP_DIRECT	GO:2000320~negative regulation of T-helper 17 cell differentiation	2	2.12766	0.0446568	IL4, IL2	94	10	20408	43.4213	1	0.194928	0.168015
GOTERM_BP_DIRECT	GO:0060346~bone trabecula formation	2	2.12766	0.0446568	MMP2, VEGFA	94	10	20408	43.4213	1	0.194928	0.168015
GOTERM_BP_DIRECT	GO:0051918~negative regulation of fibrinolysis	2	2.12766	0.0446568	PLAU, SERPINE1	94	10	20408	43.4213	1	0.194928	0.168015
GOTERM_BP_DIRECT	GO:0044320~cellular response to leptin stimulus	2	2.12766	0.0446568	STAT3, PTEN	94	10	20408	43.4213	1	0.194928	0.168015
GOTERM_BP_DIRECT	GO:1904645~response to beta-amyloid	2	2.12766	0.0446568	MMP2, MMP9	94	10	20408	43.4213	1	0.194928	0.168015
GOTERM_BP_DIRECT	GO:0043279~response to alkaloid	2	2.12766	0.0446568	NQO1, MYC	94	10	20408	43.4213	1	0.194928	0.168015
GOTERM_BP_DIRECT	GO:0007007~inner mitochondrial membrane organization	2	2.12766	0.0446568	MYC, BAX	94	10	20408	43.4213	1	0.194928	0.168015
GOTERM_BP_DIRECT	GO:0071316~cellular response to nicotine	2	2.12766	0.0446568	TNF, RELA	94	10	20408	43.4213	1	0.194928	0.168015
GOTERM_BP_DIRECT	GO:0072577~endothelial cell apoptotic process	2	2.12766	0.0446568	BRAF, TNF	94	10	20408	43.4213	1	0.194928	0.168015
GOTERM_BP_DIRECT	GO:0071223~cellular response to lipoteichoic acid	2	2.12766	0.0446568	MAPK14, RELA	94	10	20408	43.4213	1	0.194928	0.168015
GOTERM_BP_DIRECT	GO:0034405~response to fluid shear stress	2	2.12766	0.0446568	NOS3, AKT1	94	10	20408	43.4213	1	0.194928	0.168015
GOTERM_BP_DIRECT	GO:0002320~lymphoid progenitor cell differentiation	2	2.12766	0.0446568	KIT, BCL2	94	10	20408	43.4213	1	0.194928	0.168015
GOTERM_BP_DIRECT	GO:0050691~regulation of defense response to virus by host	2	2.12766	0.0446568	IFNG, IL1B	94	10	20408	43.4213	1	0.194928	0.168015
GOTERM_BP_DIRECT	GO:0009404~toxin metabolic process	2	2.12766	0.0446568	CYP1A2, CYP1A1	94	10	20408	43.4213	1	0.194928	0.168015
GOTERM_BP_DIRECT	GO:0042110~T cell activation	3	3.19149	0.0459966	IL4, IL6, PRKCQ	94	75	20408	8.68426	1	0.198886	0.171426
GOTERM_BP_DIRECT	GO:0008286~insulin receptor signaling pathway	3	3.19149	0.0459966	PIK3CA, IGF2, AKT1	94	75	20408	8.68426	1	0.198886	0.171426
GOTERM_BP_DIRECT	GO:0006749~glutathione metabolic process	3	3.19149	0.0459966	GSTM1, GSTP1, SOD1	94	75	20408	8.68426	1	0.198886	0.171426
GOTERM_BP_DIRECT	GO:0008544~epidermis development	3	3.19149	0.0459966	CDKN1A, CDKN2A, EGFR	94	75	20408	8.68426	1	0.198886	0.171426
GOTERM_BP_DIRECT	GO:0032720~negative regulation of tumor necrosis factor production	3	3.19149	0.0459966	IL10, IL4, GSTP1	94	75	20408	8.68426	1	0.198886	0.171426
GOTERM_BP_DIRECT	GO:0006633~fatty acid biosynthetic process	3	3.19149	0.0471029	PTGS2, PTGES, PTGS1	94	76	20408	8.56999	1	0.202905	0.17489
GOTERM_BP_DIRECT	GO:0008542~visual learning	3	3.19149	0.0471029	KIT, BRAF, HIF1A	94	76	20408	8.56999	1	0.202905	0.17489
GOTERM_BP_DIRECT	GO:0001822~kidney development	4	4.25532	0.0478801	ODC1, BCL2, BAX, VEGFA	94	178	20408	4.8788	1	0.205866	0.177443
GOTERM_BP_DIRECT	GO:0010226~response to lithium ion	2	2.12766	0.0490124	PTGS2, NFE2L2	94	11	20408	39.4739	1	0.206482	0.177974
GOTERM_BP_DIRECT	GO:0002637~regulation of immunoglobulin production	2	2.12766	0.0490124	CD40LG, TNF	94	11	20408	39.4739	1	0.206482	0.177974
GOTERM_BP_DIRECT	GO:1903799~negative regulation of production of miRNAs involved in gene silencing by miRNA	2	2.12766	0.0490124	TNF, ESR1	94	11	20408	39.4739	1	0.206482	0.177974
GOTERM_BP_DIRECT	GO:0002819~regulation of adaptive immune response	2	2.12766	0.0490124	IRF1, AHR	94	11	20408	39.4739	1	0.206482	0.177974
GOTERM_BP_DIRECT	GO:0070431~nucleotide-binding oligomerization domain containing 2 signaling pathway	2	2.12766	0.0490124	NFKBIA, RELA	94	11	20408	39.4739	1	0.206482	0.177974
GOTERM_BP_DIRECT	GO:0051272~positive regulation of cellular component movement	2	2.12766	0.0490124	ADAM17, VEGFA	94	11	20408	39.4739	1	0.206482	0.177974
GOTERM_BP_DIRECT	GO:1903715~regulation of aerobic respiration	2	2.12766	0.0490124	AKT1, HIF1A	94	11	20408	39.4739	1	0.206482	0.177974
GOTERM_BP_DIRECT	GO:0002237~response to molecule of bacterial origin	2	2.12766	0.0490124	IL10, CXCL2	94	11	20408	39.4739	1	0.206482	0.177974
GOTERM_BP_DIRECT	GO:0045064~T-helper 2 cell differentiation	2	2.12766	0.0490124	IL4, IL6	94	11	20408	39.4739	1	0.206482	0.177974
GOTERM_BP_DIRECT	GO:0044321~response to leptin	2	2.12766	0.0490124	CCND1, STAT3	94	11	20408	39.4739	1	0.206482	0.177974
GOTERM_BP_DIRECT	GO:0002544~chronic inflammatory response	2	2.12766	0.0490124	VCAM1, CCL2	94	11	20408	39.4739	1	0.206482	0.177974
GOTERM_BP_DIRECT	GO:0071363~cellular response to growth factor stimulus	3	3.19149	0.0493445	ERBB2, AKT1, EGFR	94	78	20408	8.35025	1	0.2075	0.178851
GOTERM_BP_DIRECT	GO:0001932~regulation of protein phosphorylation	3	3.19149	0.0504796	PIK3CA, TNF, PIK3CG	94	79	20408	8.24455	1	0.211885	0.182631
GOTERM_BP_DIRECT	GO:0071560~cellular response to transforming growth factor beta stimulus	3	3.19149	0.0516242	PARP1, NOS3, SERPINE1	94	80	20408	8.14149	1	0.2159	0.186091
GOTERM_BP_DIRECT	GO:0043434~response to peptide hormone	3	3.19149	0.0516242	STAT1, STAT3, BRAF	94	80	20408	8.14149	1	0.2159	0.186091
GOTERM_BP_DIRECT	GO:0007596~blood coagulation	3	3.19149	0.052778	THBD, F2, F3	94	81	20408	8.04098	1	0.217177	0.187193
GOTERM_BP_DIRECT	GO:0030198~extracellular matrix organization	4	4.25532	0.0532907	MMP2, MMP3, MMP9, TNF	94	186	20408	4.66895	1	0.217177	0.187193
GOTERM_BP_DIRECT	GO:0007165~signal transduction	12	12.766	0.0533028	CD40LG, NOS2, STAT1, NOS3, STAT3, ERBB2, AKT1, PPARG, BRAF, HTR3A, HIF1A, EGFR	94	1400	20408	1.86091	1	0.217177	0.187193
GOTERM_BP_DIRECT	GO:0006691~leukotriene metabolic process	2	2.12766	0.0533485	NCF1, ALOX5	94	12	20408	36.1844	1	0.217177	0.187193
GOTERM_BP_DIRECT	GO:2001028~positive regulation of endothelial cell chemotaxis	2	2.12766	0.0533485	MET, VEGFA	94	12	20408	36.1844	1	0.217177	0.187193
GOTERM_BP_DIRECT	GO:0014909~smooth muscle cell migration	2	2.12766	0.0533485	PLAU, BCL2	94	12	20408	36.1844	1	0.217177	0.187193
GOTERM_BP_DIRECT	GO:0035633~maintenance of permeability of blood-brain barrier	2	2.12766	0.0533485	PTGS2, PTGS1	94	12	20408	36.1844	1	0.217177	0.187193
GOTERM_BP_DIRECT	GO:0070244~negative regulation of thymocyte apoptotic process	2	2.12766	0.0533485	RORC, HIF1A	94	12	20408	36.1844	1	0.217177	0.187193
GOTERM_BP_DIRECT	GO:0046621~negative regulation of organ growth	2	2.12766	0.0533485	PTEN, SLC6A4	94	12	20408	36.1844	1	0.217177	0.187193
GOTERM_BP_DIRECT	GO:0060068~vagina development	2	2.12766	0.0533485	BAX, ESR1	94	12	20408	36.1844	1	0.217177	0.187193
GOTERM_BP_DIRECT	GO:0002318~myeloid progenitor cell differentiation	2	2.12766	0.0533485	KIT, BRAF	94	12	20408	36.1844	1	0.217177	0.187193
GOTERM_BP_DIRECT	GO:0033033~negative regulation of myeloid cell apoptotic process	2	2.12766	0.0533485	BCL2, MIF	94	12	20408	36.1844	1	0.217177	0.187193
GOTERM_BP_DIRECT	GO:0010828~positive regulation of glucose transport	2	2.12766	0.0533485	BRAF, MET	94	12	20408	36.1844	1	0.217177	0.187193
GOTERM_BP_DIRECT	GO:1903800~positive regulation of production of miRNAs involved in gene silencing by miRNA	2	2.12766	0.0533485	IL6, EGFR	94	12	20408	36.1844	1	0.217177	0.187193
GOTERM_BP_DIRECT	GO:1903377~negative regulation of oxidative stress-induced neuron intrinsic apoptotic signaling pathway	2	2.12766	0.0533485	IL10, HIF1A	94	12	20408	36.1844	1	0.217177	0.187193
GOTERM_BP_DIRECT	GO:0007611~learning or memory	3	3.19149	0.0551131	CASP3, PTEN, EGFR	94	83	20408	7.84722	1	0.223568	0.192701
GOTERM_BP_DIRECT	GO:0001568~blood vessel development	3	3.19149	0.0551131	AHR, HIF1A, VEGFA	94	83	20408	7.84722	1	0.223568	0.192701
GOTERM_BP_DIRECT	GO:0045860~positive regulation of protein kinase activity	3	3.19149	0.0562942	CDKN1A, PIK3CA, TNF	94	84	20408	7.7538	1	0.227556	0.196138
GOTERM_BP_DIRECT	GO:0032868~response to insulin	3	3.19149	0.0562942	IL10, MAPK14, ABCG2	94	84	20408	7.7538	1	0.227556	0.196138
GOTERM_BP_DIRECT	GO:0001542~ovulation from ovarian follicle	2	2.12766	0.0576649	NOS3, MMP2	94	13	20408	33.401	1	0.228274	0.196757
GOTERM_BP_DIRECT	GO:0071318~cellular response to ATP	2	2.12766	0.0576649	CCL2, PTGS2	94	13	20408	33.401	1	0.228274	0.196757
GOTERM_BP_DIRECT	GO:0048103~somatic stem cell division	2	2.12766	0.0576649	CDKN2A, KIT	94	13	20408	33.401	1	0.228274	0.196757
GOTERM_BP_DIRECT	GO:0051549~positive regulation of keratinocyte migration	2	2.12766	0.0576649	SERPINE1, MMP9	94	13	20408	33.401	1	0.228274	0.196757
GOTERM_BP_DIRECT	GO:0036092~phosphatidylinositol-3-phosphate biosynthetic process	2	2.12766	0.0576649	PIK3CA, PIK3CG	94	13	20408	33.401	1	0.228274	0.196757
GOTERM_BP_DIRECT	GO:0071679~commissural neuron axon guidance	2	2.12766	0.0576649	ADAM17, VEGFA	94	13	20408	33.401	1	0.228274	0.196757
GOTERM_BP_DIRECT	GO:0071493~cellular response to UV-B	2	2.12766	0.0576649	CDKN1A, MAPK14	94	13	20408	33.401	1	0.228274	0.196757
GOTERM_BP_DIRECT	GO:0070997~neuron death	2	2.12766	0.0576649	PLAU, CXCL2	94	13	20408	33.401	1	0.228274	0.196757
GOTERM_BP_DIRECT	GO:0070242~thymocyte apoptotic process	2	2.12766	0.0576649	CHEK2, BAX	94	13	20408	33.401	1	0.228274	0.196757
GOTERM_BP_DIRECT	GO:0031915~positive regulation of synaptic plasticity	2	2.12766	0.0576649	PTGS2, MMP9	94	13	20408	33.401	1	0.228274	0.196757
GOTERM_BP_DIRECT	GO:0042640~anagen	2	2.12766	0.0576649	AKT1, PTGS2	94	13	20408	33.401	1	0.228274	0.196757
GOTERM_BP_DIRECT	GO:0033689~negative regulation of osteoblast proliferation	2	2.12766	0.0576649	BCL2, AHR	94	13	20408	33.401	1	0.228274	0.196757
GOTERM_BP_DIRECT	GO:0060416~response to growth hormone	2	2.12766	0.0619619	IRF1, AKT1	94	14	20408	31.0152	1	0.241126	0.207835
GOTERM_BP_DIRECT	GO:0046622~positive regulation of organ growth	2	2.12766	0.0619619	IGF2, AKT1	94	14	20408	31.0152	1	0.241126	0.207835
GOTERM_BP_DIRECT	GO:0034116~positive regulation of heterotypic cell-cell adhesion	2	2.12766	0.0619619	IL1B, TNF	94	14	20408	31.0152	1	0.241126	0.207835
GOTERM_BP_DIRECT	GO:0038084~vascular endothelial growth factor signaling pathway	2	2.12766	0.0619619	PIK3CA, VEGFA	94	14	20408	31.0152	1	0.241126	0.207835
GOTERM_BP_DIRECT	GO:0050798~activated T cell proliferation	2	2.12766	0.0619619	IL4, IL2	94	14	20408	31.0152	1	0.241126	0.207835
GOTERM_BP_DIRECT	GO:0002260~lymphocyte homeostasis	2	2.12766	0.0619619	BCL2, AHR	94	14	20408	31.0152	1	0.241126	0.207835
GOTERM_BP_DIRECT	GO:0033993~response to lipid	2	2.12766	0.0619619	PCNA, PPARG	94	14	20408	31.0152	1	0.241126	0.207835
GOTERM_BP_DIRECT	GO:0045792~negative regulation of cell size	2	2.12766	0.0619619	PTEN, AKT1	94	14	20408	31.0152	1	0.241126	0.207835
GOTERM_BP_DIRECT	GO:0006978~DNA damage response, signal transduction by p53 class mediator resulting in transcription of p21 class mediator	2	2.12766	0.0619619	CDKN1A, CHEK2	94	14	20408	31.0152	1	0.241126	0.207835
GOTERM_BP_DIRECT	GO:0033598~mammary gland epithelial cell proliferation	2	2.12766	0.0619619	CCND1, CDKN2A	94	14	20408	31.0152	1	0.241126	0.207835
GOTERM_BP_DIRECT	GO:0007275~multicellular organism development	10	10.6383	0.0627803	RET, ERBB2, KIT, RORC, AKT1, TNF, MET, EGFR, VEGFA, MCL1	94	1099	20408	1.97549	1	0.243898	0.210224
GOTERM_BP_DIRECT	GO:0007155~cell adhesion	7	7.44681	0.0635259	RET, ADAM17, CLDN4, VCAM1, SPP1, SELE, ICAM1	94	619	20408	2.45516	1	0.246378	0.212361
GOTERM_BP_DIRECT	GO:0071380~cellular response to prostaglandin E stimulus	2	2.12766	0.0662395	AKT1, PPARG	94	15	20408	28.9475	1	0.2539	0.218845
GOTERM_BP_DIRECT	GO:0070233~negative regulation of T cell apoptotic process	2	2.12766	0.0662395	BCL2, PRKCQ	94	15	20408	28.9475	1	0.2539	0.218845
GOTERM_BP_DIRECT	GO:0042770~signal transduction in response to DNA damage	2	2.12766	0.0662395	CHEK2, MAPK14	94	15	20408	28.9475	1	0.2539	0.218845
GOTERM_BP_DIRECT	GO:2000343~positive regulation of chemokine (C-X-C motif) ligand 2 production	2	2.12766	0.0662395	MIF, TNF	94	15	20408	28.9475	1	0.2539	0.218845
GOTERM_BP_DIRECT	GO:0043586~tongue development	2	2.12766	0.0662395	KIT, EGFR	94	15	20408	28.9475	1	0.2539	0.218845
GOTERM_BP_DIRECT	GO:2001022~positive regulation of response to DNA damage stimulus	2	2.12766	0.0662395	MYC, PRKCD	94	15	20408	28.9475	1	0.2539	0.218845
GOTERM_BP_DIRECT	GO:0042730~fibrinolysis	2	2.12766	0.0662395	PLAU, F2	94	15	20408	28.9475	1	0.2539	0.218845
GOTERM_BP_DIRECT	GO:0030154~cell differentiation	10	10.6383	0.0686745	STAT3, NR1I2, KIT, RORC, PPARG, BRAF, HIF1A, EGFR, VEGFA, MCL1	94	1119	20408	1.94018	1	0.262794	0.226511
GOTERM_BP_DIRECT	GO:0051649~establishment of localization in cell	4	4.25532	0.0696035	NOS3, BCL2, BAX, MET	94	208	20408	4.17512	1	0.265906	0.229193
GOTERM_BP_DIRECT	GO:0033280~response to vitamin D	2	2.12766	0.0704978	SPP1, PTGS2	94	16	20408	27.1383	1	0.266222	0.229466
GOTERM_BP_DIRECT	GO:0060402~calcium ion transport into cytosol	2	2.12766	0.0704978	BCL2, BAX	94	16	20408	27.1383	1	0.266222	0.229466
GOTERM_BP_DIRECT	GO:0099527~postsynapse to nucleus signaling pathway	2	2.12766	0.0704978	STAT3, RELA	94	16	20408	27.1383	1	0.266222	0.229466
GOTERM_BP_DIRECT	GO:0097028~dendritic cell differentiation	2	2.12766	0.0704978	IL4, CD40LG	94	16	20408	27.1383	1	0.266222	0.229466
GOTERM_BP_DIRECT	GO:2000669~negative regulation of dendritic cell apoptotic process	2	2.12766	0.0704978	BCL2, BCL2L1	94	16	20408	27.1383	1	0.266222	0.229466
GOTERM_BP_DIRECT	GO:0070102~interleukin-6-mediated signaling pathway	2	2.12766	0.0704978	IL6, STAT3	94	16	20408	27.1383	1	0.266222	0.229466
GOTERM_BP_DIRECT	GO:0043068~positive regulation of programmed cell death	2	2.12766	0.0704978	CDKN1A, TNF	94	16	20408	27.1383	1	0.266222	0.229466
GOTERM_BP_DIRECT	GO:0007260~tyrosine phosphorylation of STAT protein	2	2.12766	0.0747369	IL4, IL2	94	17	20408	25.5419	1	0.279472	0.240887
GOTERM_BP_DIRECT	GO:0046632~alpha-beta T cell differentiation	2	2.12766	0.0747369	RORC, BRAF	94	17	20408	25.5419	1	0.279472	0.240887
GOTERM_BP_DIRECT	GO:0032963~collagen metabolic process	2	2.12766	0.0747369	PRKCD, HIF1A	94	17	20408	25.5419	1	0.279472	0.240887
GOTERM_BP_DIRECT	GO:0046688~response to copper ion	2	2.12766	0.0747369	IL1A, SOD1	94	17	20408	25.5419	1	0.279472	0.240887
GOTERM_BP_DIRECT	GO:0090336~positive regulation of brown fat cell differentiation	2	2.12766	0.0747369	MAPK14, PTGS2	94	17	20408	25.5419	1	0.279472	0.240887
GOTERM_BP_DIRECT	GO:0030857~negative regulation of epithelial cell differentiation	2	2.12766	0.0747369	IFNG, CCND1	94	17	20408	25.5419	1	0.279472	0.240887
GOTERM_BP_DIRECT	GO:0097049~motor neuron apoptotic process	2	2.12766	0.0789569	BCL2, BAX	94	18	20408	24.1229	1	0.290987	0.250812
GOTERM_BP_DIRECT	GO:0010918~positive regulation of mitochondrial membrane potential	2	2.12766	0.0789569	MYC, AKT1	94	18	20408	24.1229	1	0.290987	0.250812
GOTERM_BP_DIRECT	GO:0048771~tissue remodeling	2	2.12766	0.0789569	MMP2, MMP9	94	18	20408	24.1229	1	0.290987	0.250812
GOTERM_BP_DIRECT	GO:0050918~positive chemotaxis	2	2.12766	0.0789569	MET, VEGFA	94	18	20408	24.1229	1	0.290987	0.250812
GOTERM_BP_DIRECT	GO:0071548~response to dexamethasone	2	2.12766	0.0789569	PCNA, PIK3CA	94	18	20408	24.1229	1	0.290987	0.250812
GOTERM_BP_DIRECT	GO:0032270~positive regulation of cellular protein metabolic process	2	2.12766	0.0789569	NFKBIA, AKT1	94	18	20408	24.1229	1	0.290987	0.250812
GOTERM_BP_DIRECT	GO:0048066~developmental pigmentation	2	2.12766	0.0789569	KIT, BCL2	94	18	20408	24.1229	1	0.290987	0.250812
GOTERM_BP_DIRECT	GO:2000279~negative regulation of DNA biosynthetic process	2	2.12766	0.0789569	CDKN1A, AHR	94	18	20408	24.1229	1	0.290987	0.250812
GOTERM_BP_DIRECT	GO:0032966~negative regulation of collagen biosynthetic process	2	2.12766	0.0789569	IL6, PPARG	94	18	20408	24.1229	1	0.290987	0.250812
GOTERM_BP_DIRECT	GO:0007166~cell surface receptor signaling pathway	4	4.25532	0.0801839	ERBB2, MIF, F2, EGFR	94	221	20408	3.92953	1	0.295036	0.254301
GOTERM_BP_DIRECT	GO:0071277~cellular response to calcium ion	3	3.19149	0.0816473	CRP, BRAF, FOS	94	104	20408	6.26268	1	0.29994	0.258528
GOTERM_BP_DIRECT	GO:0042551~neuron maturation	2	2.12766	0.0831578	RET, BCL2	94	19	20408	22.8533	1	0.300205	0.258757
GOTERM_BP_DIRECT	GO:0001878~response to yeast	2	2.12766	0.0831578	NCF1, MPO	94	19	20408	22.8533	1	0.300205	0.258757
GOTERM_BP_DIRECT	GO:0071354~cellular response to interleukin-6	2	2.12766	0.0831578	CCL2, RELA	94	19	20408	22.8533	1	0.300205	0.258757
GOTERM_BP_DIRECT	GO:0008406~gonad development	2	2.12766	0.0831578	BCL2, BCL2L1	94	19	20408	22.8533	1	0.300205	0.258757
GOTERM_BP_DIRECT	GO:0014912~negative regulation of smooth muscle cell migration	2	2.12766	0.0831578	SERPINE1, PPARG	94	19	20408	22.8533	1	0.300205	0.258757
GOTERM_BP_DIRECT	GO:0050708~regulation of protein secretion	2	2.12766	0.0831578	EGF, TNF	94	19	20408	22.8533	1	0.300205	0.258757
GOTERM_BP_DIRECT	GO:0002281~macrophage activation involved in immune response	2	2.12766	0.0831578	IFNG, TNF	94	19	20408	22.8533	1	0.300205	0.258757
GOTERM_BP_DIRECT	GO:0045725~positive regulation of glycogen biosynthetic process	2	2.12766	0.0831578	IGF2, AKT1	94	19	20408	22.8533	1	0.300205	0.258757
GOTERM_BP_DIRECT	GO:0045793~positive regulation of cell size	2	2.12766	0.0831578	RET, AHR	94	19	20408	22.8533	1	0.300205	0.258757
GOTERM_BP_DIRECT	GO:0045779~negative regulation of bone resorption	2	2.12766	0.0831578	IL6, VEGFA	94	19	20408	22.8533	1	0.300205	0.258757
GOTERM_BP_DIRECT	GO:0010469~regulation of receptor activity	2	2.12766	0.0831578	PLAU, SERPINE1	94	19	20408	22.8533	1	0.300205	0.258757
GOTERM_BP_DIRECT	GO:0001933~negative regulation of protein phosphorylation	3	3.19149	0.0843477	PTEN, XDH, IL2	94	106	20408	6.14452	1	0.304022	0.262047
GOTERM_BP_DIRECT	GO:0048484~enteric nervous system development	2	2.12766	0.0873398	RET, SLC6A4	94	20	20408	21.7106	1	0.310903	0.267978
GOTERM_BP_DIRECT	GO:0055093~response to hyperoxia	2	2.12766	0.0873398	MMP2, CYP1A1	94	20	20408	21.7106	1	0.310903	0.267978
GOTERM_BP_DIRECT	GO:0045987~positive regulation of smooth muscle contraction	2	2.12766	0.0873398	PTGS2, PTGS1	94	20	20408	21.7106	1	0.310903	0.267978
GOTERM_BP_DIRECT	GO:0019395~fatty acid oxidation	2	2.12766	0.0873398	PPARG, MAPK14	94	20	20408	21.7106	1	0.310903	0.267978
GOTERM_BP_DIRECT	GO:0045019~negative regulation of nitric oxide biosynthetic process	2	2.12766	0.0873398	IL10, IL4	94	20	20408	21.7106	1	0.310903	0.267978
GOTERM_BP_DIRECT	GO:1901741~positive regulation of myoblast fusion	2	2.12766	0.0873398	IL4, MAPK14	94	20	20408	21.7106	1	0.310903	0.267978
GOTERM_BP_DIRECT	GO:0002042~cell migration involved in sprouting angiogenesis	2	2.12766	0.0873398	AKT1, VEGFA	94	20	20408	21.7106	1	0.310903	0.267978
GOTERM_BP_DIRECT	GO:0032700~negative regulation of interleukin-17 production	2	2.12766	0.0873398	PARP1, IFNG	94	20	20408	21.7106	1	0.310903	0.267978
GOTERM_BP_DIRECT	GO:0030855~epithelial cell differentiation	3	3.19149	0.0884488	PCNA, PPARG, VEGFA	94	109	20408	5.97541	1	0.313877	0.270541
GOTERM_BP_DIRECT	GO:0060548~negative regulation of cell death	3	3.19149	0.0884488	MYC, STAT3, NFE2L2	94	109	20408	5.97541	1	0.313877	0.270541
GOTERM_BP_DIRECT	GO:0030224~monocyte differentiation	2	2.12766	0.0915029	PPARG, VEGFA	94	21	20408	20.6768	1	0.321732	0.277311
GOTERM_BP_DIRECT	GO:0034138~toll-like receptor 3 signaling pathway	2	2.12766	0.0915029	IRF1, TNF	94	21	20408	20.6768	1	0.321732	0.277311
GOTERM_BP_DIRECT	GO:0044849~estrous cycle	2	2.12766	0.0915029	PCNA, ERBB2	94	21	20408	20.6768	1	0.321732	0.277311
GOTERM_BP_DIRECT	GO:0007263~nitric oxide mediated signal transduction	2	2.12766	0.0915029	NOS2, NOS3	94	21	20408	20.6768	1	0.321732	0.277311
GOTERM_BP_DIRECT	GO:0042326~negative regulation of phosphorylation	2	2.12766	0.0915029	CDKN1A, CDKN2A	94	21	20408	20.6768	1	0.321732	0.277311
GOTERM_BP_DIRECT	GO:2000060~positive regulation of protein ubiquitination involved in ubiquitin-dependent protein catabolic process	2	2.12766	0.0915029	EGF, PTEN	94	21	20408	20.6768	1	0.321732	0.277311
GOTERM_BP_DIRECT	GO:0009791~post-embryonic development	3	3.19149	0.0940076	CYP1A2, BCL2, BAX	94	113	20408	5.76389	1	0.330033	0.284467
GOTERM_BP_DIRECT	GO:0006351~transcription, DNA-templated	3	3.19149	0.095413	STAT1, MYC, RELA	94	114	20408	5.71333	1	0.332233	0.286363
GOTERM_BP_DIRECT	GO:0051770~positive regulation of nitric-oxide synthase biosynthetic process	2	2.12766	0.0956473	IFNG, CCL2	94	22	20408	19.7369	1	0.332233	0.286363
GOTERM_BP_DIRECT	GO:0042310~vasoconstriction	2	2.12766	0.0956473	CRP, SLC6A4	94	22	20408	19.7369	1	0.332233	0.286363
GOTERM_BP_DIRECT	GO:0060384~innervation	2	2.12766	0.0956473	RET, VCAM1	94	22	20408	19.7369	1	0.332233	0.286363
GOTERM_BP_DIRECT	GO:0043537~negative regulation of blood vessel endothelial cell migration	2	2.12766	0.0956473	PPARG, TNF	94	22	20408	19.7369	1	0.332233	0.286363
GOTERM_BP_DIRECT	GO:0042176~regulation of protein catabolic process	2	2.12766	0.0956473	CHEK2, ODC1	94	22	20408	19.7369	1	0.332233	0.286363
GOTERM_BP_DIRECT	GO:0050910~detection of mechanical stimulus involved in sensory perception of sound	2	2.12766	0.0956473	MYC, KIT	94	22	20408	19.7369	1	0.332233	0.286363
GOTERM_BP_DIRECT	GO:0032880~regulation of protein localization	3	3.19149	0.0968244	PARP1, BCL2, AKT1	94	115	20408	5.66364	1	0.335307	0.289013
GOTERM_BP_DIRECT	GO:0045666~positive regulation of neuron differentiation	3	3.19149	0.0968244	IL6, IFNG, PTEN	94	115	20408	5.66364	1	0.335307	0.289013
GOTERM_BP_DIRECT	GO:0048513~animal organ development	3	3.19149	0.0982418	ERBB2, KIT, EGFR	94	116	20408	5.61482	1	0.339703	0.292802
GOTERM_BP_DIRECT	GO:0008053~mitochondrial fusion	2	2.12766	0.0997729	BAX, MCL1	94	23	20408	18.8788	1	0.340891	0.293825
GOTERM_BP_DIRECT	GO:0031668~cellular response to extracellular stimulus	2	2.12766	0.0997729	CDKN1A, FOS	94	23	20408	18.8788	1	0.340891	0.293825
GOTERM_BP_DIRECT	GO:0002903~negative regulation of B cell apoptotic process	2	2.12766	0.0997729	BCL2, IL2	94	23	20408	18.8788	1	0.340891	0.293825
GOTERM_BP_DIRECT	GO:0050995~negative regulation of lipid catabolic process	2	2.12766	0.0997729	IL1B, TNF	94	23	20408	18.8788	1	0.340891	0.293825
GOTERM_BP_DIRECT	GO:0003085~negative regulation of systemic arterial blood pressure	2	2.12766	0.0997729	AHR, TNF	94	23	20408	18.8788	1	0.340891	0.293825
GOTERM_BP_DIRECT	GO:0048545~response to steroid hormone	2	2.12766	0.0997729	BCL2, SPP1	94	23	20408	18.8788	1	0.340891	0.293825
GOTERM_BP_DIRECT	GO:0090280~positive regulation of calcium ion import	2	2.12766	0.0997729	SERPINE1, CCL2	94	23	20408	18.8788	1	0.340891	0.293825
GOTERM_BP_DIRECT	GO:0071280~cellular response to copper ion	2	2.12766	0.0997729	CYP1A1, NFE2L2	94	23	20408	18.8788	1	0.340891	0.293825

## Sheet: CC
Category	Term	Count	%	PValue	Genes	List Total	Pop Hits	Pop Total	Fold Enrichment	Bonferroni	Benjamini	FDR
GOTERM_CC_DIRECT	GO:0005615~extracellular space	36	38.2979	2.69508e-13	CRP, PON1, SERPINE1, CXCL2, TNF, MPO, ICAM1, THBD, PLAU, SPP1, CCL2, XDH, IL10, VCAM1, NOS2, EGF, MMP2, MMP3, IGF2, MIF, F2, F3, SELE, MMP9, IL2, VEGFA, SOD1, IL4, CXCL10, IL1A, IL6, CD40LG, IFNG, IL1B, KIT, MET	94	2031	21301	4.01666	6.19993e-11	6.19869e-11	5.12066e-11
GOTERM_CC_DIRECT	GO:0005737~cytoplasm	64	68.0851	3.55783e-10	CDKN1A, NCF1, SERPINE1, PTEN, AHR, TNF, PIK3CG, CASP8, CCND1, CHEK2, MYC, CASP3, AKT1, PARP1, MMP2, PRKCD, HTR3A, MIF, FOS, F3, ADAM17, PIK3CA, IFNG, IL1B, IRF1, KIT, BIRC5, PPARG, PRKCQ, MET, PTGES, GSTP1, ODC1, PTGS2, HIF1A, EGFR, RELA, AURKA, PTGS1, ALOX5, ERBB2, SPP1, CCL2, XDH, MCL1, NQO1, GSTM1, NOS2, CDKN2A, NOS3, STAT1, STAT3, BRAF, MAPK14, ESR1, SOD1, VEGFA, NFKBIA, IL6, BCL2, CYP1A1, BA…	94	7625	21301	1.90201	8.18301e-08	4.0915e-08	3.37994e-08
GOTERM_CC_DIRECT	GO:0032991~macromolecular complex	22	23.4043	5.62122e-10	CDKN1A, GSTM1, PARP1, CDKN2A, STAT1, GSTP1, STAT3, MMP3, AHR, PTGS2, HIF1A, MMP9, ESR1, EGFR, RELA, SOD1, NFKBIA, CASP8, MYC, BCL2, AKT1, BIRC5	94	946	21301	5.26992	1.29288e-07	4.3096e-08	3.5601e-08
GOTERM_CC_DIRECT	GO:0005576~extracellular region	30	31.9149	8.58815e-10	CRP, PON1, SERPINE1, CXCL2, TNF, PLAU, SPP1, CCL2, XDH, IL10, GSTM1, VCAM1, EGF, MMP2, MMP3, IGF2, MIF, F2, MMP9, IL2, VEGFA, SOD1, IL4, CXCL10, IL1A, IL6, ADAM17, CD40LG, IFNG, IL1B	94	1883	21301	3.6103	1.97528e-07	4.93819e-08	4.07937e-08
GOTERM_CC_DIRECT	GO:0005829~cytosol	45	47.8723	1.81449e-08	CDKN1A, NCF1, GSTP1, ODC1, PTEN, AHR, HIF1A, PIK3CG, RELA, AURKA, CASP8, CCND1, CASP3, ALOX5, ERBB2, AKT1, HMOX1, XDH, DUOX2, MCL1, NQO1, GSTM1, NOS2, PARP1, NOS3, STAT1, PRKCD, STAT3, MMP3, BRAF, FOS, MIF, MAPK14, SOD1, NFKBIA, IL1A, ADAM17, PIK3CA, IL1B, BCL2, BIRC5, BAX, PPARG, BCL2L1, NFE2L2	94	4517	21301	2.25754	4.17332e-06	7.94437e-07	6.56274e-07
GOTERM_CC_DIRECT	GO:0048471~perinuclear region of cytoplasm	19	20.2128	2.07245e-08	CDKN1A, NOS2, STAT1, PRKCD, ODC1, SELE, ESR1, EGFR, AURKA, ALOX5, MYC, ERBB2, BCL2, SPP1, HMOX1, CCL2, BAX, PPARG, PTGES	94	842	21301	5.11345	4.76661e-06	7.94437e-07	6.56274e-07
GOTERM_CC_DIRECT	GO:0045121~membrane raft	12	12.766	2.05567e-07	RET, ADAM17, CASP8, NOS3, CASP3, ERBB2, SELE, TNF, EGFR, ABCG2, ICAM1, SLC6A4	94	330	21301	8.24023	4.72794e-05	6.75435e-06	5.57968e-06
GOTERM_CC_DIRECT	GO:0009897~external side of plasma membrane	14	14.8936	1.96601e-05	VCAM1, RORC, F2, TNF, SELE, ICAM1, IL4, THBD, CXCL10, IL6, CD40LG, IFNG, PLAU, KIT	94	741	21301	4.28136	0.00451165	0.000565227	0.000466926
GOTERM_CC_DIRECT	GO:0005739~mitochondrion	23	24.4681	2.32175e-05	PARP1, CDKN2A, NOS3, MMP2, GSTP1, PRKCD, STAT3, MMP3, PTEN, BRAF, MAPK14, MPO, ESR1, SOD1, CASP8, MYC, BCL2, CYP1A1, AKT1, BAX, BCL2L1, ABCG2, MCL1	94	1936	21301	2.69212	0.00532586	0.000593336	0.000490147
GOTERM_CC_DIRECT	GO:0043005~neuron projection	12	12.766	4.63087e-05	CASP8, IFNG, PTEN, BRAF, HTR3A, FOS, PTGS2, ESR1, MET, PTGS1, SOD1, SLC6A4	94	582	21301	4.6723	0.0105947	0.000999253	0.00082547
GOTERM_CC_DIRECT	GO:0009986~cell surface	14	14.8936	5.12945e-05	VCAM1, MIF, TNF, F3, EGFR, VEGFA, ICAM1, THBD, IL1A, ADAM17, CD40LG, PLAU, KIT, DUOX2	94	813	21301	3.9022	0.0117287	0.000999253	0.00082547
GOTERM_CC_DIRECT	GO:0005667~transcription factor complex	9	9.57447	5.21349e-05	PARP1, STAT3, NR1I2, AHR, FOS, HIF1A, ESR1, RELA, NFE2L2	94	301	21301	6.77561	0.0119197	0.000999253	0.00082547
GOTERM_CC_DIRECT	GO:0005634~nucleus	48	51.0638	6.11845e-05	CDKN1A, PCNA, GSTP1, NR1I2, PTEN, RORC, AHR, HIF1A, EGFR, RELA, AURKA, CASP8, CCND1, CHEK2, MYC, CASP3, ALOX5, ERBB2, AKT1, HMOX1, MCL1, NQO1, NOS2, PARP1, NOS3, CDKN2A, STAT1, MMP2, PRKCD, STAT3, MMP3, BRAF, FOS, MAPK14, ESR1, VEGFA, SOD1, NFKBIA, IL1A, IRF1, BCL2, BIRC5, BAX, PPARG, PRKCQ, BCL2L1, NFE2L2, ABCG2	94	6590	21301	1.65055	0.0139743	0.00108249	0.000894235
GOTERM_CC_DIRECT	GO:0000785~chromatin	10	10.6383	0.000214328	PCNA, PARP1, STAT1, IRF1, MYC, STAT3, HIF1A, ESR1, RELA, NFE2L2	94	470	21301	4.82141	0.0481052	0.0035211	0.00290874
GOTERM_CC_DIRECT	GO:0090575~RNA polymerase II transcription factor complex	6	6.38298	0.000315599	STAT1, STAT3, PPARG, FOS, HIF1A, NFE2L2	94	135	21301	10.0714	0.0700265	0.00483918	0.00399758
GOTERM_CC_DIRECT	GO:0005622~intracellular	6	6.38298	0.000424588	PCNA, BCL2, BAX, TNF, EGFR, BCL2L1	94	144	21301	9.44193	0.0930572	0.00610345	0.00504198
GOTERM_CC_DIRECT	GO:0097136~Bcl-2 family protein complex	3	3.19149	0.000665473	BAX, BCL2L1, MCL1	94	9	21301	75.5355	0.141964	0.00900346	0.00743764
GOTERM_CC_DIRECT	GO:0016324~apical plasma membrane	9	9.57447	0.00110567	ADAM17, CLDN4, VCAM1, ERBB2, PTEN, BIRC5, EGFR, DUOX2, ABCG2	94	474	21301	4.30265	0.224654	0.014128	0.011671
GOTERM_CC_DIRECT	GO:0016604~nuclear body	8	8.51064	0.00126349	CDKN1A, PCNA, PARP1, CDKN2A, MYC, NR1I2, RORC, HIF1A	94	374	21301	4.8472	0.252324	0.0152949	0.0126349
GOTERM_CC_DIRECT	GO:0005887~integral component of plasma membrane	15	15.9574	0.00136858	RET, VCAM1, HTR3A, TNF, F3, SELE, EGFR, SLC6A4, ICAM1, THBD, ADAM17, CLDN4, ERBB2, KIT, MET	94	1289	21301	2.637	0.270203	0.0157386	0.0130015
GOTERM_CC_DIRECT	GO:0043235~receptor complex	6	6.38298	0.00319637	RET, ERBB2, KIT, PPARG, MET, EGFR	94	227	21301	5.9896	0.521138	0.034982	0.0288981
GOTERM_CC_DIRECT	GO:0005654~nucleoplasm	28	29.7872	0.0033461	CDKN1A, PCNA, NR1I2, PTEN, RORC, HIF1A, MPO, AURKA, CASP8, CCND1, CHEK2, MYC, ALOX5, ERBB2, AKT1, MCL1, PARP1, CDKN2A, STAT1, STAT3, FOS, MIF, MAPK14, SOD1, BCL2, PPARG, NFE2L2, ABCG2	94	3674	21301	1.72699	0.5374	0.034982	0.0288981
GOTERM_CC_DIRECT	GO:0005886~plasma membrane	40	42.5532	0.00403637	RET, NCF1, GSTP1, PTEN, TNF, EGFR, PIK3CG, AURKA, SLC6A4, ICAM1, THBD, CASP8, ERBB2, AKT1, DUOX2, VCAM1, NOS2, EGF, NOS3, MMP2, PRKCD, STAT3, HTR3A, BRAF, MIF, ESR1, SELE, VEGFA, SOD1, NFKBIA, IL1A, CLDN4, ADAM17, CD40LG, PIK3CA, KIT, PRKCQ, MET, NFE2L2, ABCG2	94	6098	21301	1.48643	0.605542	0.0397413	0.0328298
GOTERM_CC_DIRECT	GO:0045177~apical part of cell	5	5.31915	0.00414692	ADAM17, VCAM1, NOS3, SPP1, DUOX2	94	149	21301	7.60424	0.615486	0.0397413	0.0328298
GOTERM_CC_DIRECT	GO:0009925~basal plasma membrane	4	4.25532	0.00483851	CLDN4, ERBB2, MET, EGFR	94	78	21301	11.6208	0.672268	0.0445143	0.0367727
GOTERM_CC_DIRECT	GO:0043025~neuronal cell body	9	9.57447	0.00816982	RET, NQO1, NCF1, CASP3, CCL2, HTR3A, TNF, MET, SOD1	94	659	21301	3.09478	0.84844	0.0722715	0.0597025
GOTERM_CC_DIRECT	GO:0070557~PCNA-p21 complex	2	2.12766	0.00871313	CDKN1A, PCNA	94	2	21301	226.606	0.866386	0.0725868	0.059963
GOTERM_CC_DIRECT	GO:0005901~caveola	4	4.25532	0.00883665	NOS3, HMOX1, PTGS2, SELE	94	97	21301	9.34459	0.870161	0.0725868	0.059963
GOTERM_CC_DIRECT	GO:0030141~secretory granule	5	5.31915	0.0109313	IL1B, MPO, TNF, VEGFA, SOD1	94	197	21301	5.75143	0.920185	0.0866965	0.0716188
GOTERM_CC_DIRECT	GO:0043209~myelin sheath	5	5.31915	0.0113112	GSTM1, ERBB2, BCL2, MIF, SOD1	94	199	21301	5.69363	0.926935	0.0867192	0.0716376
GOTERM_CC_DIRECT	GO:0000307~cyclin-dependent protein kinase holoenzyme complex	3	3.19149	0.013845	CDKN1A, PCNA, CCND1	94	41	21301	16.581	0.959505	0.102721	0.0848562
GOTERM_CC_DIRECT	GO:0005944~phosphatidylinositol 3-kinase complex, class IB	2	2.12766	0.0173511	PIK3CA, PIK3CG	94	4	21301	113.303	0.982151	0.124711	0.103022
GOTERM_CC_DIRECT	GO:0005911~cell-cell junction	5	5.31915	0.0191075	ADAM17, CLDN4, PRKCD, KIT, AKT1	94	233	21301	4.8628	0.988171	0.133173	0.110013
GOTERM_CC_DIRECT	GO:0030425~dendrite	8	8.51064	0.0197319	RET, NQO1, NCF1, STAT1, ALOX5, MMP3, CCL2, MET	94	626	21301	2.89593	0.989783	0.133481	0.110267
GOTERM_CC_DIRECT	GO:0044297~cell body	4	4.25532	0.0213558	CASP8, CD40LG, MMP3, BRAF	94	135	21301	6.71426	0.993022	0.140338	0.115932
GOTERM_CC_DIRECT	GO:0042383~sarcolemma	4	4.25532	0.023907	VCAM1, NOS3, ALOX5, PRKCQ	94	141	21301	6.42855	0.996172	0.152739	0.126176
GOTERM_CC_DIRECT	GO:0031264~death-inducing signaling complex	2	2.12766	0.0259147	CASP8, CASP3	94	6	21301	75.5355	0.997616	0.156852	0.129573
GOTERM_CC_DIRECT	GO:0032133~chromosome passenger complex	2	2.12766	0.0259147	BIRC5, AURKA	94	6	21301	75.5355	0.997616	0.156852	0.129573
GOTERM_CC_DIRECT	GO:0032993~protein-DNA complex	3	3.19149	0.0274649	PARP1, FOS, NFE2L2	94	59	21301	11.5224	0.998347	0.161972	0.133803
GOTERM_CC_DIRECT	GO:0031965~nuclear membrane	5	5.31915	0.0306568	CCND1, ALOX5, BCL2, EGFR, BCL2L1	94	270	21301	4.19641	0.999224	0.176276	0.14562
GOTERM_CC_DIRECT	GO:0005943~phosphatidylinositol 3-kinase complex, class IA	2	2.12766	0.0344044	PIK3CA, PIK3CG	94	8	21301	56.6516	0.999682	0.188334	0.15558
GOTERM_CC_DIRECT	GO:1905370~serine-type endopeptidase complex	2	2.12766	0.0344044	THBD, PLAU	94	8	21301	56.6516	0.999682	0.188334	0.15558
GOTERM_CC_DIRECT	GO:0005783~endoplasmic reticulum	14	14.8936	0.0352103	VCAM1, PRKCD, FOS, PTGS2, EGFR, VEGFA, PTGS1, CYP1A2, BCL2, CYP1A1, HMOX1, BAX, DUOX2, BCL2L1	94	1715	21301	1.84985	0.999737	0.188334	0.15558
GOTERM_CC_DIRECT	GO:0097180~serine protease inhibitor complex	2	2.12766	0.0386218	PLAU, SERPINE1	94	9	21301	50.357	0.999884	0.194011	0.16027
GOTERM_CC_DIRECT	GO:0031982~vesicle	4	4.25532	0.0390238	IL1B, SPP1, AKT1, VEGFA	94	171	21301	5.30073	0.999894	0.194011	0.16027
GOTERM_CC_DIRECT	GO:0045211~postsynaptic membrane	5	5.31915	0.0391196	ERBB2, PTEN, HTR3A, MET, SLC6A4	94	292	21301	3.88025	0.999897	0.194011	0.16027
GOTERM_CC_DIRECT	GO:0000791~euchromatin	3	3.19149	0.0405671	MYC, HIF1A, ESR1	94	73	21301	9.31259	0.999927	0.194011	0.16027
GOTERM_CC_DIRECT	GO:0016020~membrane	44	46.8085	0.0411763	RET, NCF1, PTGS2, TNF, EGFR, PIK3CG, AURKA, SLC6A4, ICAM1, PTGS1, THBD, CCND1, PLAU, ALOX5, ERBB2, AKT1, HMOX1, MCL1, VCAM1, EGF, NOS3, MMP2, PRKCD, HTR3A, BRAF, FOS, ESR1, F3, SELE, VEGFA, CLDN4, ADAM17, CD40LG, PIK3CA, KIT, CYP1A2, BCL2, CYP1A1, BAX, PRKCQ, MET, BCL2L1, PTGES, ABCG2	94	7870	21301	1.26692	0.999937	0.194011	0.16027
GOTERM_CC_DIRECT	GO:0010008~endosome membrane	4	4.25532	0.0413328	RET, ERBB2, EGFR, SLC6A4	94	175	21301	5.17957	0.999939	0.194011	0.16027
GOTERM_CC_DIRECT	GO:0031966~mitochondrial membrane	4	4.25532	0.0467749	BCL2, BAX, BCL2L1, ABCG2	94	184	21301	4.92623	0.999984	0.215164	0.177744
GOTERM_CC_DIRECT	GO:0043020~NADPH oxidase complex	2	2.12766	0.0511648	NCF1, DUOX2	94	12	21301	37.7677	0.999994	0.230743	0.190614
GOTERM_CC_DIRECT	GO:0043231~intracellular membrane-bounded organelle	11	11.7021	0.0546526	STAT1, STAT3, PON1, CYP1A2, CYP1A1, PPARG, BRAF, PTGS2, MPO, PTGES, PTGS1	94	1290	21301	1.9323	0.999998	0.235579	0.194609
GOTERM_CC_DIRECT	GO:0046930~pore complex	2	2.12766	0.0553098	BCL2, BAX	94	13	21301	34.8625	0.999998	0.235579	0.194609
GOTERM_CC_DIRECT	GO:0005641~nuclear envelope lumen	2	2.12766	0.0553098	ALOX5, PTGES	94	13	21301	34.8625	0.999998	0.235579	0.194609
GOTERM_CC_DIRECT	GO:0005741~mitochondrial outer membrane	4	4.25532	0.0614772	BCL2, BAX, BCL2L1, MCL1	94	206	21301	4.40012	1	0.257086	0.212376
GOTERM_CC_DIRECT	GO:0005635~nuclear envelope	4	4.25532	0.0733629	PARP1, ALOX5, BAX, PTGS1	94	222	21301	4.083	1	0.301312	0.24891
GOTERM_CC_DIRECT	GO:0043596~nuclear replication fork	2	2.12766	0.0757673	PCNA, PARP1	94	18	21301	25.1785	1	0.305728	0.252558
GOTERM_CC_DIRECT	GO:0070062~extracellular exosome	3	3.19149	0.0848334	EGF, SERPINE1, ICAM1	94	111	21301	6.1245	1	0.336408	0.277902
GOTERM_CC_DIRECT	GO:0009898~cytoplasmic side of plasma membrane	3	3.19149	0.0927558	NCF1, KIT, PTEN	94	117	21301	5.81042	1	0.36159	0.298705
GOTERM_CC_DIRECT	GO:0005942~phosphatidylinositol 3-kinase complex	2	2.12766	0.0957865	PIK3CA, PIK3CG	94	23	21301	19.7049	1	0.367182	0.303324

## Sheet: MF
Category	Term	Count	%	PValue	Genes	List Total	Pop Hits	Pop Total	Fold Enrichment	Bonferroni	Benjamini	FDR
GOTERM_MF_DIRECT	GO:0005515~protein binding	63	67.0213	5.0473e-14	RET, CDKN1A, NCF1, SERPINE1, PTEN, RORC, AHR, TNF, PIK3CG, SLC6A4, CASP8, CCND1, PLAU, MYC, CASP3, AKT1, PARP1, PRKCD, FOS, F2, CLDN4, ADAM17, PIK3CA, IFNG, IRF1, KIT, BIRC5, PPARG, PRKCQ, MET, PCNA, NR1I2, PTGS2, HIF1A, EGFR, RELA, AURKA, ALOX5, ERBB2, HMOX1, CCL2, XDH, MCL1, NQO1, GSTM1, NOS2, CDKN2A, EGF, NOS3, STAT1, STAT3, IGF2, BRAF, MAPK14, ESR1, SOD1, VEGFA, NFKBIA, IL6, BCL2, BAX, BCL2L1…	94	5443	18797	2.31453	2.0004e-11	1.99873e-11	1.72618e-11
GOTERM_MF_DIRECT	GO:0019899~enzyme binding	21	22.3404	2.93187e-13	PCNA, GSTM1, PARP1, STAT1, PRKCD, PTEN, MAPK14, PTGS2, HIF1A, ESR1, EGFR, RELA, SOD1, NFKBIA, CCND1, CYP1A2, CYP1A1, AKT1, HMOX1, BIRC5, PPARG	94	493	18797	8.51791	1.16111e-10	5.8051e-11	5.0135e-11
GOTERM_MF_DIRECT	GO:0042802~identical protein binding	38	40.4255	4.91467e-13	CRP, PCNA, PTEN, AHR, TNF, EGFR, PIK3CG, RELA, SLC6A4, CASP8, CHEK2, ERBB2, AKT1, HMOX1, XDH, NQO1, GSTM1, NOS2, PARP1, STAT1, STAT3, HTR3A, BRAF, FOS, MIF, ESR1, MMP9, VEGFA, SOD1, NFKBIA, CLDN4, BCL2, BIRC5, BAX, PPARG, MET, BCL2L1, ABCG2	94	2055	18797	3.69771	1.94632e-10	6.48737e-11	5.60273e-11
GOTERM_MF_DIRECT	GO:0044877~macromolecular complex binding	23	24.4681	2.29636e-12	CDKN1A, PCNA, MMP3, BRAF, MIF, FOS, HIF1A, MMP9, ESR1, EGFR, RELA, ICAM1, NFKBIA, CASP8, CCND1, MYC, CASP3, ERBB2, BCL2, BAX, MET, BCL2L1, MCL1	94	695	18797	6.61765	9.09369e-10	2.27339e-10	1.96338e-10
GOTERM_MF_DIRECT	GO:0005125~cytokine activity	15	15.9574	1.07216e-11	IL10, MIF, TNF, CXCL2, IL2, VEGFA, IL4, CXCL10, IL1A, IL6, CD40LG, IFNG, IL1B, SPP1, CCL2	94	237	18797	12.6562	4.24573e-09	8.4915e-10	7.33357e-10
GOTERM_MF_DIRECT	GO:0019901~protein kinase binding	18	19.1489	5.10194e-09	CDKN1A, GSTM1, NOS2, PARP1, CDKN2A, GSTP1, PRKCD, STAT3, PTEN, HIF1A, ESR1, EGFR, RELA, AURKA, CCND1, CHEK2, AKT1, BCL2L1	94	598	18797	6.01911	2.02037e-06	2.98648e-07	2.57923e-07
GOTERM_MF_DIRECT	GO:0042803~protein homodimerization activity	21	22.3404	5.27913e-09	GSTM1, NOS2, PARP1, STAT1, PON1, STAT3, ODC1, AHR, PTGS2, RELA, CHEK2, KIT, BCL2, AKT1, HMOX1, BIRC5, BAX, XDH, BCL2L1, ABCG2, MCL1	94	855	18797	4.9115	2.09053e-06	2.98648e-07	2.57923e-07
GOTERM_MF_DIRECT	GO:0031625~ubiquitin protein ligase binding	13	13.8298	1.28606e-07	CDKN1A, PARP1, HIF1A, EGFR, RELA, AURKA, NFKBIA, CASP8, CHEK2, MYC, ERBB2, BCL2, NFE2L2	94	344	18797	7.55693	5.09266e-05	6.36598e-06	5.49789e-06
GOTERM_MF_DIRECT	GO:0001223~transcription coactivator binding	7	7.44681	3.31466e-07	STAT1, RORC, PPARG, AHR, HIF1A, ESR1, RELA	94	56	18797	24.996	0.000131252	1.45845e-05	1.25957e-05
GOTERM_MF_DIRECT	GO:0016301~kinase activity	16	17.0213	8.1499e-07	RET, PRKCD, BRAF, MAPK14, PIK3CG, EGFR, AURKA, PIK3CA, CCND1, PLAU, CHEK2, ERBB2, KIT, AKT1, PRKCQ, MET	94	661	18797	4.84038	0.000322684	3.22736e-05	2.78726e-05
GOTERM_MF_DIRECT	GO:0043565~sequence-specific DNA binding	14	14.8936	9.96151e-07	STAT1, STAT3, NR1I2, RORC, AHR, FOS, HIF1A, ESR1, RELA, IRF1, MYC, BCL2, PPARG, NFE2L2	94	497	18797	5.6329	0.000394398	3.58614e-05	3.09712e-05
GOTERM_MF_DIRECT	GO:0005178~integrin binding	9	9.57447	1.16014e-06	ADAM17, VCAM1, CD40LG, IL1B, IGF2, SPP1, EGFR, ICAM1, SLC6A4	94	158	18797	11.3906	0.000459311	3.82846e-05	3.3064e-05
GOTERM_MF_DIRECT	GO:0004712~protein serine/threonine/tyrosine kinase activity	13	13.8298	2.06007e-06	RET, PRKCD, MAPK14, PIK3CG, EGFR, AURKA, PIK3CA, CHEK2, ERBB2, KIT, AKT1, PRKCQ, MET	94	447	18797	5.81563	0.000815454	6.27528e-05	5.41956e-05
GOTERM_MF_DIRECT	GO:0020037~heme binding	9	9.57447	4.59931e-06	NOS2, NOS3, CYP1A2, CYP1A1, HMOX1, PTGS2, MPO, DUOX2, PTGS1	94	190	18797	9.47217	0.00181967	0.000130095	0.000112355
GOTERM_MF_DIRECT	GO:0051879~Hsp90 protein binding	6	6.38298	6.32688e-06	NOS2, NOS3, ERBB2, CYP1A1, AHR, HIF1A	94	53	18797	22.6379	0.00250232	0.000150224	0.000129739
GOTERM_MF_DIRECT	GO:0004879~RNA polymerase II transcription factor activity, ligand-activated sequence-specific DNA binding	6	6.38298	6.32688e-06	STAT3, NR1I2, RORC, PPARG, AHR, ESR1	94	53	18797	22.6379	0.00250232	0.000150224	0.000129739
GOTERM_MF_DIRECT	GO:0051434~BH3 domain binding	4	4.25532	6.44902e-06	BCL2, BAX, BCL2L1, MCL1	94	8	18797	99.984	0.00255056	0.000150224	0.000129739
GOTERM_MF_DIRECT	GO:0004672~protein kinase activity	13	13.8298	1.05994e-05	RET, PRKCD, BRAF, MAPK14, EGFR, AURKA, CCND1, CHEK2, ERBB2, KIT, AKT1, PRKCQ, MET	94	525	18797	4.95159	0.00418858	0.000233186	0.000201388
GOTERM_MF_DIRECT	GO:0004175~endopeptidase activity	7	7.44681	2.05768e-05	ADAM17, CASP8, MMP2, CASP3, MMP3, F2, MMP9	94	113	18797	12.3874	0.00811539	0.000428864	0.000370383
GOTERM_MF_DIRECT	GO:0051400~BH domain binding	4	4.25532	2.49739e-05	BCL2, BAX, BCL2L1, MCL1	94	12	18797	66.656	0.00984104	0.000494483	0.000427054
GOTERM_MF_DIRECT	GO:0019903~protein phosphatase binding	7	7.44681	2.89357e-05	STAT3, ERBB2, BCL2, PPARG, MAPK14, MET, EGFR	94	120	18797	11.6648	0.0113933	0.000545644	0.000471238
GOTERM_MF_DIRECT	GO:0016491~oxidoreductase activity	13	13.8298	5.67781e-05	NQO1, NOS2, NOS3, PTGS2, MPO, SOD1, PTGS1, ALOX5, CYP1A2, CYP1A1, HMOX1, XDH, PTGES	94	623	18797	4.17269	0.0222339	0.00102201	0.000882641
GOTERM_MF_DIRECT	GO:0003700~transcription factor activity, sequence-specific DNA binding	13	13.8298	8.75982e-05	STAT1, STAT3, NR1I2, RORC, AHR, FOS, HIF1A, ESR1, RELA, IRF1, MYC, PPARG, NFE2L2	94	652	18797	3.98709	0.0340956	0.00150821	0.00130255
GOTERM_MF_DIRECT	GO:0001221~transcription cofactor binding	5	5.31915	0.000108643	MYC, PPARG, FOS, ESR1, NFE2L2	94	50	18797	19.9968	0.0421124	0.00179261	0.00154816
GOTERM_MF_DIRECT	GO:0004714~transmembrane receptor protein tyrosine kinase activity	5	5.31915	0.000126752	RET, ERBB2, KIT, MET, EGFR	94	52	18797	19.2277	0.0489581	0.00200776	0.00173397
GOTERM_MF_DIRECT	GO:0030297~transmembrane receptor protein tyrosine kinase activator activity	4	4.25532	0.00014618	EGF, IGF2, EGFR, VEGFA	94	21	18797	38.0892	0.0562477	0.00222644	0.00192283
GOTERM_MF_DIRECT	GO:0002020~protease binding	7	7.44681	0.00019934	CASP3, SERPINE1, KIT, BCL2, MIF, F3, TNF	94	170	18797	8.23398	0.0759106	0.00292365	0.00252497
GOTERM_MF_DIRECT	GO:0000979~RNA polymerase II core promoter sequence-specific DNA binding	4	4.25532	0.000220078	STAT1, PPARG, FOS, RELA	94	24	18797	33.328	0.0834701	0.00311254	0.0026881
GOTERM_MF_DIRECT	GO:0000976~transcription regulatory region sequence-specific DNA binding	8	8.51064	0.000440569	IRF1, STAT3, PPARG, AHR, FOS, TNF, RELA, NFE2L2	94	276	18797	5.79618	0.160126	0.00596166	0.0051487
GOTERM_MF_DIRECT	GO:0004713~protein tyrosine kinase activity	6	6.38298	0.000451641	RET, PRKCD, ERBB2, KIT, MET, EGFR	94	129	18797	9.30084	0.163802	0.00596166	0.0051487
GOTERM_MF_DIRECT	GO:0061629~RNA polymerase II sequence-specific DNA binding transcription factor binding	7	7.44681	0.000514867	PARP1, CDKN2A, STAT3, AHR, FOS, HIF1A, NFE2L2	94	203	18797	6.89545	0.184489	0.00657701	0.00568015
GOTERM_MF_DIRECT	GO:0005164~tumor necrosis factor receptor binding	4	4.25532	0.000627787	CASP8, CD40LG, STAT1, TNF	94	34	18797	23.5257	0.220172	0.00776886	0.00670947
GOTERM_MF_DIRECT	GO:0046982~protein heterodimerization activity	9	9.57447	0.000786599	ERBB2, BCL2, BIRC5, BAX, AHR, HIF1A, BCL2L1, MCL1, AURKA	94	397	18797	4.53328	0.267737	0.00943919	0.00815203
GOTERM_MF_DIRECT	GO:0008083~growth factor activity	6	6.38298	0.000949738	IL4, IL6, EGF, IGF2, IL2, VEGFA	94	152	18797	7.89348	0.313586	0.0110617	0.00955325
GOTERM_MF_DIRECT	GO:0004601~peroxidase activity	4	4.25532	0.00109072	PTGS2, MPO, DUOX2, PTGS1	94	41	18797	19.5091	0.350896	0.0123408	0.0106579
GOTERM_MF_DIRECT	GO:0004674~protein serine/threonine kinase activity	9	9.57447	0.00141216	PIK3CA, CHEK2, PRKCD, AKT1, BRAF, PRKCQ, MAPK14, PIK3CG, AURKA	94	435	18797	4.13727	0.428569	0.0155338	0.0134156
GOTERM_MF_DIRECT	GO:0004861~cyclin-dependent protein serine/threonine kinase inhibitor activity	3	3.19149	0.00154754	CDKN1A, CDKN2A, CASP3	94	12	18797	49.992	0.45844	0.016265	0.014047
GOTERM_MF_DIRECT	GO:0001228~transcriptional activator activity, RNA polymerase II transcription regulatory region sequence-specific binding	10	10.6383	0.00156078	IRF1, MYC, STAT3, NR1I2, PPARG, FOS, HIF1A, ESR1, RELA, NFE2L2	94	548	18797	3.64905	0.461276	0.016265	0.014047
GOTERM_MF_DIRECT	GO:0046983~protein dimerization activity	6	6.38298	0.00210485	IL10, MYC, STAT3, AHR, HIF1A, MCL1	94	182	18797	6.59235	0.565864	0.0213723	0.0184579
GOTERM_MF_DIRECT	GO:0046872~metal ion binding	31	32.9787	0.00227651	CRP, CDKN1A, PON1, NR1I2, RORC, PTGS2, MPO, SLC6A4, PTGS1, CHEK2, ALOX5, HMOX1, XDH, NOS2, PARP1, NOS3, MMP2, PRKCD, MMP3, BRAF, ESR1, SELE, MMP9, SOD1, ADAM17, KIT, CYP1A2, CYP1A1, BIRC5, PPARG, PRKCQ	94	3655	18797	1.69604	0.594456	0.022181	0.0191563
GOTERM_MF_DIRECT	GO:0030331~estrogen receptor binding	4	4.25532	0.00229652	PCNA, PARP1, PPARG, ESR1	94	53	18797	15.0919	0.597664	0.022181	0.0191563
GOTERM_MF_DIRECT	GO:0016702~oxidoreductase activity, acting on single donors with incorporation of molecular oxygen, incorporation of two atoms of oxygen	3	3.19149	0.00313797	ALOX5, PTGS2, PTGS1	94	17	18797	35.2885	0.711941	0.0295866	0.025552
GOTERM_MF_DIRECT	GO:0070888~E-box binding	4	4.25532	0.00327214	MYC, PPARG, AHR, HIF1A	94	60	18797	13.3312	0.726894	0.0301342	0.026025
GOTERM_MF_DIRECT	GO:0004252~serine-type endopeptidase activity	6	6.38298	0.00389357	ADAM17, PLAU, MMP2, F2, F3, MMP9	94	210	18797	5.71337	0.786659	0.0350421	0.0302636
GOTERM_MF_DIRECT	GO:0016740~transferase activity	18	19.1489	0.00610411	RET, GSTM1, PARP1, GSTP1, PRKCD, BRAF, MAPK14, PIK3CG, EGFR, AURKA, PIK3CA, CHEK2, ERBB2, KIT, AKT1, PRKCQ, MET, PTGES	94	1782	18797	2.01988	0.91149	0.0537162	0.0463913
GOTERM_MF_DIRECT	GO:0050998~nitric-oxide synthase binding	3	3.19149	0.00674644	NOS2, NOS3, SLC6A4	94	25	18797	23.9962	0.931481	0.0580781	0.0501583
GOTERM_MF_DIRECT	GO:0015267~channel activity	3	3.19149	0.0078429	BCL2, BAX, MCL1	94	27	18797	22.2187	0.955756	0.0647039	0.0558807
GOTERM_MF_DIRECT	GO:0070412~R-SMAD binding	3	3.19149	0.0078429	PARP1, PPARG, FOS	94	27	18797	22.2187	0.955756	0.0647039	0.0558807
GOTERM_MF_DIRECT	GO:0004666~prostaglandin-endoperoxide synthase activity	2	2.12766	0.00987098	PTGS2, PTGS1	94	2	18797	199.968	0.980323	0.0797736	0.0688954
GOTERM_MF_DIRECT	GO:0003690~double-stranded DNA binding	5	5.31915	0.0120367	STAT1, MYC, PPARG, FOS, RELA	94	179	18797	5.5857	0.991733	0.0933464	0.0806174
GOTERM_MF_DIRECT	GO:0004364~glutathione transferase activity	3	3.19149	0.0122576	GSTM1, GSTP1, PTGES	94	34	18797	17.6442	0.992433	0.0933464	0.0806174
GOTERM_MF_DIRECT	GO:0051059~NF-kappaB binding	3	3.19149	0.0122576	NFKBIA, CDKN2A, RELA	94	34	18797	17.6442	0.992433	0.0933464	0.0806174
GOTERM_MF_DIRECT	GO:0008201~heparin binding	5	5.31915	0.0127289	CXCL10, CCL2, F2, MPO, VEGFA	94	182	18797	5.49363	0.993736	0.0951068	0.0821377
GOTERM_MF_DIRECT	GO:0008013~beta-catenin binding	4	4.25532	0.0134199	NOS2, NOS3, ESR1, MET	94	100	18797	7.99872	0.995253	0.0984128	0.0849929
GOTERM_MF_DIRECT	GO:0008233~peptidase activity	8	8.51064	0.0153367	ADAM17, CASP8, PLAU, MMP2, CASP3, MMP3, F2, MMP9	94	525	18797	3.04713	0.997802	0.110424	0.0953664
GOTERM_MF_DIRECT	GO:0008270~zinc ion binding	10	10.6383	0.0174395	PARP1, MMP2, MMP3, NR1I2, RORC, BIRC5, PPARG, MMP9, ESR1, SOD1	94	800	18797	2.4996	0.999057	0.123322	0.106506
GOTERM_MF_DIRECT	GO:0042056~chemoattractant activity	3	3.19149	0.0183384	CXCL10, MIF, VEGFA	94	42	18797	14.2834	0.999344	0.124755	0.107743
GOTERM_MF_DIRECT	GO:0051721~protein phosphatase 2A binding	3	3.19149	0.0183384	STAT1, BCL2, AKT1	94	42	18797	14.2834	0.999344	0.124755	0.107743
GOTERM_MF_DIRECT	GO:0005516~calmodulin binding	5	5.31915	0.0185872	NOS2, NOS3, AKT1, ESR1, EGFR	94	204	18797	4.90118	0.999407	0.124755	0.107743
GOTERM_MF_DIRECT	GO:0005524~ATP binding	15	15.9574	0.0193028	RET, PRKCD, BRAF, MAPK14, PIK3CG, EGFR, AURKA, PIK3CA, CHEK2, ERBB2, KIT, AKT1, PRKCQ, MET, ABCG2	94	1544	18797	1.9427	0.999556	0.125478	0.108367
GOTERM_MF_DIRECT	GO:0004517~nitric-oxide synthase activity	2	2.12766	0.0196456	NOS2, NOS3	94	4	18797	99.984	0.999613	0.125478	0.108367
GOTERM_MF_DIRECT	GO:0034617~tetrahydrobiopterin binding	2	2.12766	0.0196456	NOS2, NOS3	94	4	18797	99.984	0.999613	0.125478	0.108367
GOTERM_MF_DIRECT	GO:0004222~metalloendopeptidase activity	4	4.25532	0.0226787	ADAM17, MMP2, MMP3, MMP9	94	122	18797	6.55633	0.999887	0.142552	0.123113
GOTERM_MF_DIRECT	GO:0001968~fibronectin binding	3	3.19149	0.0235709	MMP2, MMP9, VEGFA	94	48	18797	12.498	0.999921	0.143601	0.124019
GOTERM_MF_DIRECT	GO:0016922~ligand-dependent nuclear receptor binding	3	3.19149	0.0235709	STAT1, NR1I2, HIF1A	94	48	18797	12.498	0.999921	0.143601	0.124019
GOTERM_MF_DIRECT	GO:0004784~superoxide dismutase activity	2	2.12766	0.024497	NQO1, SOD1	94	5	18797	79.9872	0.999946	0.146982	0.126939
GOTERM_MF_DIRECT	GO:0004888~transmembrane signaling receptor activity	5	5.31915	0.0262571	THBD, ERBB2, HTR3A, SELE, EGFR	94	227	18797	4.40458	0.999973	0.153683	0.132726
GOTERM_MF_DIRECT	GO:0008009~chemokine activity	3	3.19149	0.02639	CXCL10, CCL2, CXCL2	94	51	18797	11.7628	0.999975	0.153683	0.132726
GOTERM_MF_DIRECT	GO:0005509~calcium ion binding	9	9.57447	0.0293167	CRP, RET, THBD, EGF, PON1, BRAF, F2, SELE, DUOX2	94	736	18797	2.44526	0.999992	0.164152	0.141768
GOTERM_MF_DIRECT	GO:0052812~phosphatidylinositol-3,4-bisphosphate 5-kinase activity	2	2.12766	0.0293247	PIK3CA, PIK3CG	94	6	18797	66.656	0.999992	0.164152	0.141768
GOTERM_MF_DIRECT	GO:0008134~transcription factor binding	4	4.25532	0.0294313	PCNA, BCL2, ESR1, NFE2L2	94	135	18797	5.92498	0.999993	0.164152	0.141768
GOTERM_MF_DIRECT	GO:0000978~RNA polymerase II core promoter proximal region sequence-specific DNA binding	12	12.766	0.0302594	STAT1, IRF1, MYC, STAT3, NR1I2, RORC, PPARG, FOS, HIF1A, ESR1, RELA, NFE2L2	94	1175	18797	2.04223	0.999995	0.166427	0.143732
GOTERM_MF_DIRECT	GO:0051087~chaperone binding	4	4.25532	0.0311246	BIRC5, BAX, AHR, SOD1	94	138	18797	5.79618	0.999996	0.167891	0.144996
GOTERM_MF_DIRECT	GO:0019838~growth factor binding	3	3.19149	0.0313735	ERBB2, KIT, VEGFA	94	56	18797	10.7126	0.999997	0.167891	0.144996
GOTERM_MF_DIRECT	GO:0046934~phosphatidylinositol-4,5-bisphosphate 3-kinase activity	2	2.12766	0.0341287	PIK3CA, PIK3CG	94	7	18797	57.1337	0.999999	0.175519	0.151585
GOTERM_MF_DIRECT	GO:0005138~interleukin-6 receptor binding	2	2.12766	0.0341287	IL6, ADAM17	94	7	18797	57.1337	0.999999	0.175519	0.151585
GOTERM_MF_DIRECT	GO:0035005~1-phosphatidylinositol-4-phosphate 3-kinase activity	2	2.12766	0.0341287	PIK3CA, PIK3CG	94	7	18797	57.1337	0.999999	0.175519	0.151585
GOTERM_MF_DIRECT	GO:0042826~histone deacetylase binding	4	4.25532	0.0365056	PARP1, CCND1, HIF1A, RELA	94	147	18797	5.44131	1	0.185336	0.160063
GOTERM_MF_DIRECT	GO:0097199~cysteine-type endopeptidase activity involved in apoptotic signaling pathway	2	2.12766	0.0389092	CASP8, CASP3	94	8	18797	49.992	1	0.190437	0.164469
GOTERM_MF_DIRECT	GO:0031730~CCR5 chemokine receptor binding	2	2.12766	0.0389092	STAT1, STAT3	94	8	18797	49.992	1	0.190437	0.164469
GOTERM_MF_DIRECT	GO:0003677~DNA binding	16	17.0213	0.0389531	PCNA, PARP1, CDKN2A, STAT1, STAT3, NR1I2, RORC, AHR, FOS, HIF1A, ESR1, RELA, IRF1, MYC, PPARG, NFE2L2	94	1858	18797	1.72201	1	0.190437	0.164469
GOTERM_MF_DIRECT	GO:0097153~cysteine-type endopeptidase activity involved in apoptotic process	2	2.12766	0.0436664	CASP8, CASP3	94	9	18797	44.4374	1	0.203434	0.175693
GOTERM_MF_DIRECT	GO:0016175~superoxide-generating NADPH oxidase activity	2	2.12766	0.0436664	NCF1, DUOX2	94	9	18797	44.4374	1	0.203434	0.175693
GOTERM_MF_DIRECT	GO:0034618~arginine binding	2	2.12766	0.0436664	NOS2, NOS3	94	9	18797	44.4374	1	0.203434	0.175693
GOTERM_MF_DIRECT	GO:0030235~nitric-oxide synthase regulator activity	2	2.12766	0.0436664	AKT1, EGFR	94	9	18797	44.4374	1	0.203434	0.175693
GOTERM_MF_DIRECT	GO:0000166~nucleotide binding	15	15.9574	0.0443054	RET, PRKCD, BRAF, MAPK14, PIK3CG, EGFR, AURKA, PIK3CA, CHEK2, ERBB2, KIT, AKT1, PRKCQ, MET, ABCG2	94	1727	18797	1.73684	1	0.204011	0.176191
GOTERM_MF_DIRECT	GO:0008237~metallopeptidase activity	4	4.25532	0.0471703	ADAM17, MMP2, MMP3, MMP9	94	163	18797	4.90719	1	0.212961	0.183921
GOTERM_MF_DIRECT	GO:0052742~phosphatidylinositol kinase activity	2	2.12766	0.0484002	PIK3CA, PIK3CG	94	10	18797	39.9936	1	0.212961	0.183921
GOTERM_MF_DIRECT	GO:0097200~cysteine-type endopeptidase activity involved in execution phase of apoptosis	2	2.12766	0.0484002	CASP8, CASP3	94	10	18797	39.9936	1	0.212961	0.183921
GOTERM_MF_DIRECT	GO:0016303~1-phosphatidylinositol-3-kinase activity	2	2.12766	0.0484002	PIK3CA, PIK3CG	94	10	18797	39.9936	1	0.212961	0.183921
GOTERM_MF_DIRECT	GO:0032451~demethylase activity	2	2.12766	0.0531108	CYP1A2, CYP1A1	94	11	18797	36.3578	1	0.229175	0.197924
GOTERM_MF_DIRECT	GO:0048018~receptor agonist activity	3	3.19149	0.0532426	EGF, IGF2, VEGFA	94	75	18797	7.99872	1	0.229175	0.197924
GOTERM_MF_DIRECT	GO:0050660~flavin adenine dinucleotide binding	3	3.19149	0.0557879	NOS2, NOS3, XDH	94	77	18797	7.79096	1	0.237549	0.205156
GOTERM_MF_DIRECT	GO:0003682~chromatin binding	7	7.44681	0.0584262	PCNA, PARP1, PPARG, FOS, ESR1, EGFR, RELA	94	558	18797	2.50856	1	0.246136	0.212572
GOTERM_MF_DIRECT	GO:1990841~promoter-specific chromatin binding	3	3.19149	0.0596845	STAT1, PPARG, ESR1	94	80	18797	7.4988	1	0.24879	0.214864
GOTERM_MF_DIRECT	GO:0000977~RNA polymerase II regulatory region sequence-specific DNA binding	6	6.38298	0.0612272	STAT1, IRF1, NR1I2, PPARG, HIF1A, RELA	94	428	18797	2.80329	1	0.252562	0.218122
GOTERM_MF_DIRECT	GO:0045236~CXCR chemokine receptor binding	2	2.12766	0.062463	CXCL10, CXCL2	94	13	18797	30.7643	1	0.255004	0.22023
GOTERM_MF_DIRECT	GO:0043560~insulin receptor substrate binding	2	2.12766	0.0671048	PIK3CA, PRKCD	94	14	18797	28.5669	1	0.263104	0.227226
GOTERM_MF_DIRECT	GO:0005161~platelet-derived growth factor receptor binding	2	2.12766	0.0671048	PTEN, VEGFA	94	14	18797	28.5669	1	0.263104	0.227226
GOTERM_MF_DIRECT	GO:0101021~estrogen 2-hydroxylase activity	2	2.12766	0.0671048	CYP1A2, CYP1A1	94	14	18797	28.5669	1	0.263104	0.227226
GOTERM_MF_DIRECT	GO:0097371~MDM2/MDM4 family protein binding	2	2.12766	0.0671048	CDKN2A, BCL2L1	94	14	18797	28.5669	1	0.263104	0.227226
GOTERM_MF_DIRECT	GO:0051213~dioxygenase activity	3	3.19149	0.0705116	ALOX5, PTGS2, PTGS1	94	88	18797	6.81709	1	0.272277	0.235149
GOTERM_MF_DIRECT	GO:0005506~iron ion binding	4	4.25532	0.0716505	ALOX5, CYP1A2, CYP1A1, XDH	94	194	18797	4.12305	1	0.272277	0.235149
GOTERM_MF_DIRECT	GO:0051378~serotonin binding	2	2.12766	0.0717238	HTR3A, SLC6A4	94	15	18797	26.6624	1	0.272277	0.235149
GOTERM_MF_DIRECT	GO:0000987~core promoter proximal region sequence-specific DNA binding	3	3.19149	0.0761479	MYC, AHR, HIF1A	94	92	18797	6.5207	1	0.272277	0.235149
GOTERM_MF_DIRECT	GO:0097110~scaffold protein binding	3	3.19149	0.0761479	CASP8, NOS3, BRAF	94	92	18797	6.5207	1	0.272277	0.235149
GOTERM_MF_DIRECT	GO:0005123~death receptor binding	2	2.12766	0.0763202	CASP8, CASP3	94	16	18797	24.996	1	0.272277	0.235149
GOTERM_MF_DIRECT	GO:0004698~calcium-dependent protein kinase C activity	2	2.12766	0.0763202	PRKCD, PRKCQ	94	16	18797	24.996	1	0.272277	0.235149
GOTERM_MF_DIRECT	GO:0005149~interleukin-1 receptor binding	2	2.12766	0.0763202	IL1A, IL1B	94	16	18797	24.996	1	0.272277	0.235149
GOTERM_MF_DIRECT	GO:0010181~FMN binding	2	2.12766	0.0763202	NOS2, NOS3	94	16	18797	24.996	1	0.272277	0.235149
GOTERM_MF_DIRECT	GO:0004697~protein kinase C activity	2	2.12766	0.0763202	PRKCD, PRKCQ	94	16	18797	24.996	1	0.272277	0.235149
GOTERM_MF_DIRECT	GO:0015643~toxic substance binding	2	2.12766	0.0854456	GSTP1, AHR	94	18	18797	22.2187	1	0.302111	0.260914
GOTERM_MF_DIRECT	GO:0101020~estrogen 16-alpha-hydroxylase activity	2	2.12766	0.0899748	CYP1A2, CYP1A1	94	19	18797	21.0493	1	0.31531	0.272313
GOTERM_MF_DIRECT	GO:0043295~glutathione binding	2	2.12766	0.0944818	GSTM1, PTGES	94	20	18797	19.9968	1	0.3282	0.283445
