# Supplementary material for: A Traditional Chinese Medicine, Zhenqi Granule, Potentially Alleviates Dextran Sulfate Sodium-Induced Mouse Colitis Symptoms
Source: Biology (Basel). 2024 Jun 10;13(6):427. doi: 10.3390/biology13060427 (PMC11200386; doi:10.3390/biology13060427)
Supplement: Supplementary file 1 [file biology-13-00427-s001.zip › Supplementary Files/Supplementary Table 4 .xlsx]

## Sheet: KEGG
Category	Term	Count	%	PValue	Genes	List Total	Pop Hits	Pop Total	Fold Enrichment	Bonferroni	Benjamini	FDR
KEGG_PATHWAY	mmu05200:Pathways in cancer	44	46.8085	1.08977e-29	RET, CDKN1A, GSTP1, PTEN, PTGS2, HIF1A, EGFR, RELA, CASP8, CCND1, MYC, CASP3, ERBB2, AKT1, HMOX1, NQO1, GSTM1, NOS2, EGF, CDKN2A, STAT1, MMP2, STAT3, IGF2, BRAF, FOS, F2, ESR1, MMP9, IL2, VEGFA, NFKBIA, IL4, IL6, PIK3CA, IFNG, KIT, BCL2, BIRC5, BAX, PPARG, MET, BCL2L1, NFE2L2	91	543	9330	8.30794	2.48469e-27	2.48469e-27	1.11157e-27
KEGG_PATHWAY	mmu04933:AGE-RAGE signaling pathway in diabetic complications	25	26.5957	8.96334e-28	SERPINE1, TNF, RELA, ICAM1, THBD, CCND1, CASP3, AKT1, CCL2, VCAM1, NOS3, STAT1, MMP2, PRKCD, STAT3, MAPK14, F3, SELE, VEGFA, IL1A, IL6, PIK3CA, IL1B, BCL2, BAX	91	101	9330	25.3781	2.04364e-25	1.02182e-25	4.5713e-26
KEGG_PATHWAY	mmu05418:Fluid shear stress and atherosclerosis	25	26.5957	1.41006e-23	NCF1, GSTP1, TNF, RELA, ICAM1, THBD, AKT1, HMOX1, CCL2, NQO1, GSTM1, VCAM1, NOS3, MMP2, FOS, MAPK14, SELE, MMP9, VEGFA, IL1A, PIK3CA, IFNG, IL1B, BCL2, NFE2L2	91	147	9330	17.4366	3.21495e-21	1.07165e-21	4.79422e-22
KEGG_PATHWAY	mmu05417:Lipid and atherosclerosis	28	29.7872	2.49767e-23	NCF1, CXCL2, TNF, RELA, ICAM1, CASP8, CASP3, AKT1, CCL2, VCAM1, NOS3, STAT3, MMP3, FOS, MAPK14, SELE, MMP9, NFKBIA, IL6, CD40LG, PIK3CA, IL1B, BCL2, CYP1A1, BAX, PPARG, BCL2L1, NFE2L2	91	216	9330	13.2906	5.69468e-21	1.42367e-21	6.36905e-22
KEGG_PATHWAY	mmu04668:TNF signaling pathway	21	22.3404	2.86875e-20	VCAM1, MMP3, FOS, MAPK14, PTGS2, TNF, SELE, MMP9, CXCL2, RELA, ICAM1, NFKBIA, CXCL10, IL6, CASP8, PIK3CA, IRF1, CASP3, IL1B, AKT1, CCL2	91	115	9330	18.7224	6.54075e-18	1.30815e-18	5.85225e-19
KEGG_PATHWAY	mmu05208:Chemical carcinogenesis - reactive oxygen species	23	24.4681	8.10567e-17	NQO1, GSTM1, NCF1, EGF, PRKCD, PTEN, BRAF, AHR, FOS, MAPK14, HIF1A, EGFR, RELA, VEGFA, SOD1, NFKBIA, PIK3CA, CYP1A2, CYP1A1, AKT1, HMOX1, MET, NFE2L2	91	222	9330	10.6222	2.53131e-14	3.08015e-15	1.37796e-15
KEGG_PATHWAY	mmu04657:IL-17 signaling pathway	17	18.0851	2.83618e-16	MMP3, FOS, MAPK14, PTGS2, TNF, MMP9, CXCL2, RELA, NFKBIA, IL4, CXCL10, IL6, CASP8, IFNG, CASP3, IL1B, CCL2	91	93	9330	18.7416	7.59393e-14	9.23783e-15	4.13272e-15
KEGG_PATHWAY	mmu05161:Hepatitis B	20	21.2766	6.49568e-16	CDKN1A, PCNA, STAT1, STAT3, BRAF, FOS, MAPK14, TNF, MMP9, RELA, NFKBIA, IL6, CASP8, PIK3CA, MYC, CASP3, BCL2, AKT1, BIRC5, BAX	91	163	9330	12.5801	1.51879e-13	1.85127e-14	8.28199e-15
KEGG_PATHWAY	mmu05145:Toxoplasmosis	17	18.0851	4.12812e-15	IL10, NOS2, STAT1, STAT3, MAPK14, TNF, PIK3CG, RELA, NFKBIA, CASP8, CD40LG, IFNG, ALOX5, CASP3, BCL2, AKT1, BCL2L1	91	109	9330	15.9905	9.36584e-13	1.04579e-13	4.67854e-14
KEGG_PATHWAY	mmu04066:HIF-1 signaling pathway	17	18.0851	8.55438e-15	CDKN1A, NOS2, EGF, NOS3, SERPINE1, STAT3, HIF1A, EGFR, RELA, VEGFA, IL6, IFNG, PIK3CA, ERBB2, BCL2, AKT1, HMOX1	91	114	9330	15.2892	1.94911e-12	1.86697e-13	8.35224e-14
KEGG_PATHWAY	mmu05212:Pancreatic cancer	15	15.9574	9.00732e-15	CDKN1A, CDKN2A, EGF, STAT1, STAT3, BRAF, EGFR, RELA, VEGFA, PIK3CA, CCND1, ERBB2, AKT1, BAX, BCL2L1	91	76	9330	20.2357	2.05036e-12	1.86697e-13	8.35224e-14
KEGG_PATHWAY	mmu05160:Hepatitis C	19	20.2128	1.58503e-14	CDKN1A, EGF, STAT1, STAT3, BRAF, TNF, EGFR, RELA, NFKBIA, CXCL10, CLDN4, CASP8, IFNG, PIK3CA, CCND1, MYC, CASP3, AKT1, BAX	91	166	9330	11.7351	3.61977e-12	2.95082e-13	1.3201e-13
KEGG_PATHWAY	mmu05167:Kaposi sarcoma-associated herpesvirus infection	21	22.3404	1.68249e-14	CDKN1A, STAT1, STAT3, FOS, MAPK14, PTGS2, HIF1A, CXCL2, PIK3CG, RELA, VEGFA, ICAM1, NFKBIA, IL6, CASP8, PIK3CA, CCND1, MYC, CASP3, AKT1, BAX	91	222	9330	9.69854	3.84759e-12	2.95082e-13	1.3201e-13
KEGG_PATHWAY	mmu05215:Prostate cancer	16	17.0213	1.95463e-14	CDKN1A, EGF, GSTP1, MMP3, PTEN, BRAF, MMP9, EGFR, RELA, NFKBIA, PIK3CA, CCND1, PLAU, ERBB2, BCL2, AKT1	91	99	9330	16.5701	4.4551e-12	3.18325e-13	1.42409e-13
KEGG_PATHWAY	mmu05142:Chagas disease	16	17.0213	3.57943e-14	IL10, NOS2, SERPINE1, FOS, MAPK14, TNF, RELA, IL2, NFKBIA, IL6, CASP8, IFNG, PIK3CA, IL1B, AKT1, CCL2	91	103	9330	15.9266	8.15081e-12	5.44073e-13	2.43401e-13
KEGG_PATHWAY	mmu05205:Proteoglycans in cancer	20	21.2766	4.95204e-14	CDKN1A, MMP2, STAT3, IGF2, BRAF, MAPK14, TNF, HIF1A, MMP9, ESR1, EGFR, VEGFA, PIK3CA, CCND1, PLAU, MYC, CASP3, ERBB2, AKT1, MET	91	205	9330	10.0027	1.12896e-11	7.05666e-13	3.15693e-13
KEGG_PATHWAY	mmu05140:Leishmaniasis	14	14.8936	7.77428e-14	IL10, NOS2, NCF1, STAT1, FOS, MAPK14, PTGS2, TNF, RELA, NFKBIA, IL4, IL1A, IFNG, IL1B	91	70	9330	20.5055	1.77192e-11	1.04267e-12	4.66457e-13
KEGG_PATHWAY	mmu01522:Endocrine resistance	15	15.9574	1.70134e-13	CDKN1A, CDKN2A, MMP2, BRAF, FOS, MAPK14, MMP9, ESR1, EGFR, PIK3CA, CCND1, ERBB2, BCL2, AKT1, BAX	91	93	9330	16.5367	3.87796e-11	2.15503e-12	9.64094e-13
KEGG_PATHWAY	mmu04151:PI3K-Akt signaling pathway	24	25.5319	2.86965e-13	RET, CDKN1A, EGF, NOS3, IGF2, PTEN, PIK3CG, EGFR, RELA, IL2, VEGFA, IL4, IL6, PIK3CA, CCND1, MYC, ERBB2, KIT, BCL2, SPP1, AKT1, MET, BCL2L1, MCL1	91	364	9330	6.76005	6.54343e-11	3.44359e-12	1.54055e-12
KEGG_PATHWAY	mmu01521:EGFR tyrosine kinase inhibitor resistance	14	14.8936	4.03102e-13	EGF, STAT3, PTEN, BRAF, EGFR, VEGFA, IL6, PIK3CA, ERBB2, BCL2, AKT1, BAX, MET, BCL2L1	91	79	9330	18.1694	9.19118e-11	4.37932e-12	1.95917e-12
KEGG_PATHWAY	mmu05162:Measles	17	18.0851	4.03358e-13	STAT1, STAT3, FOS, RELA, IL2, NFKBIA, IL1A, IL6, CASP8, PIK3CA, CCND1, CASP3, IL1B, BCL2, AKT1, BAX, BCL2L1	91	145	9330	12.0205	9.19624e-11	4.37932e-12	1.95917e-12
KEGG_PATHWAY	mmu05225:Hepatocellular carcinoma	18	19.1489	5.22132e-13	NQO1, CDKN1A, GSTM1, CDKN2A, GSTP1, IGF2, PTEN, BRAF, EGFR, PIK3CA, CCND1, MYC, AKT1, HMOX1, BAX, MET, NFE2L2, BCL2L1	91	174	9330	10.6063	1.19047e-10	5.41119e-12	2.4208e-12
KEGG_PATHWAY	mmu04659:Th17 cell differentiation	15	15.9574	9.59546e-13	STAT1, STAT3, RORC, AHR, FOS, MAPK14, HIF1A, RELA, IL2, NFKBIA, IL4, IL6, IFNG, IL1B, PRKCQ	91	105	9330	14.6468	2.18781e-10	9.51202e-12	4.25538e-12
KEGG_PATHWAY	mmu05235:PD-L1 expression and PD-1 checkpoint pathway in cancer	14	14.8936	1.71044e-12	EGF, STAT1, STAT3, PTEN, FOS, MAPK14, HIF1A, EGFR, RELA, NFKBIA, IFNG, PIK3CA, AKT1, PRKCQ	91	88	9330	16.3112	3.89973e-10	1.62492e-11	7.26938e-12
KEGG_PATHWAY	mmu04625:C-type lectin receptor signaling pathway	15	15.9574	2.38092e-12	IL10, STAT1, PRKCD, MAPK14, PTGS2, TNF, RELA, IL2, NFKBIA, IL6, CASP8, PIK3CA, IRF1, IL1B, AKT1	91	112	9330	13.7314	5.42839e-10	2.10437e-11	9.41429e-12
KEGG_PATHWAY	mmu05163:Human cytomegalovirus infection	20	21.2766	2.39972e-12	CDKN1A, CDKN2A, STAT3, MAPK14, PTGS2, TNF, EGFR, RELA, VEGFA, NFKBIA, IL6, CASP8, PIK3CA, CCND1, MYC, CASP3, IL1B, AKT1, CCL2, BAX	91	254	9330	8.07303	5.47142e-10	2.10437e-11	9.41429e-12
KEGG_PATHWAY	mmu05223:Non-small cell lung cancer	13	13.8298	2.92729e-12	RET, CDKN1A, CDKN2A, EGF, STAT3, BRAF, EGFR, PIK3CA, CCND1, ERBB2, AKT1, BAX, MET	91	72	9330	18.5119	6.6743e-10	2.47193e-11	1.10586e-11
KEGG_PATHWAY	mmu05222:Small cell lung cancer	14	14.8936	3.55748e-12	CDKN1A, NOS2, PTEN, PTGS2, RELA, NFKBIA, PIK3CA, CCND1, MYC, CASP3, BCL2, AKT1, BAX, BCL2L1	91	93	9330	15.4342	8.11107e-10	2.88505e-11	1.29068e-11
KEGG_PATHWAY	mmu05219:Bladder cancer	11	11.7021	3.66958e-12	CDKN1A, CCND1, CDKN2A, EGF, MYC, MMP2, ERBB2, BRAF, MMP9, EGFR, VEGFA	91	41	9330	27.5074	8.36673e-10	2.88505e-11	1.29068e-11
KEGG_PATHWAY	mmu04630:JAK-STAT signaling pathway	17	18.0851	5.30406e-12	IL10, CDKN1A, EGF, STAT1, STAT3, EGFR, IL2, IL4, IL6, IFNG, PIK3CA, CCND1, MYC, BCL2, AKT1, BCL2L1, MCL1	91	171	9330	10.1928	1.20933e-09	4.03108e-11	1.80338e-11
KEGG_PATHWAY	mmu01524:Platinum drug resistance	13	13.8298	1.07863e-11	CDKN1A, GSTM1, CDKN2A, GSTP1, CASP8, PIK3CA, CASP3, ERBB2, BCL2, AKT1, BIRC5, BAX, BCL2L1	91	80	9330	16.6607	2.45927e-09	7.93311e-11	3.54902e-11
KEGG_PATHWAY	mmu05321:Inflammatory bowel disease	12	12.766	1.22259e-11	IL10, IL4, IL1A, IL6, IFNG, STAT1, IL1B, STAT3, RORC, TNF, RELA, IL2	91	62	9330	19.844	2.7875e-09	8.71094e-11	3.897e-11
KEGG_PATHWAY	mmu04064:NF-kappa B signaling pathway	14	14.8936	1.74378e-11	VCAM1, PARP1, PTGS2, TNF, CXCL2, RELA, ICAM1, NFKBIA, CD40LG, PLAU, IL1B, BCL2, PRKCQ, BCL2L1	91	105	9330	13.6703	3.97583e-09	1.2048e-10	5.38987e-11
KEGG_PATHWAY	mmu05210:Colorectal cancer	13	13.8298	3.45485e-11	CDKN1A, EGF, BRAF, FOS, EGFR, PIK3CA, CCND1, MYC, CASP3, BCL2, AKT1, BIRC5, BAX	91	88	9330	15.1461	7.87705e-09	2.31678e-10	1.03646e-10
KEGG_PATHWAY	mmu05169:Epstein-Barr virus infection	18	19.1489	4.48718e-11	CDKN1A, STAT1, STAT3, MAPK14, TNF, RELA, ICAM1, NFKBIA, CXCL10, IL6, CASP8, PIK3CA, CCND1, MYC, CASP3, BCL2, AKT1, BAX	91	229	9330	8.05893	1.02308e-08	2.92308e-10	1.30769e-10
KEGG_PATHWAY	mmu05164:Influenza A	16	17.0213	7.8364e-11	STAT1, TNF, RELA, ICAM1, NFKBIA, CXCL10, IL1A, IL6, CASP8, IFNG, PIK3CA, CASP3, IL1B, AKT1, CCL2, BAX	91	173	9330	9.48231	1.7867e-08	4.96305e-10	2.22031e-10
KEGG_PATHWAY	mmu05144:Malaria	11	11.7021	1.24675e-10	IL10, IL6, VCAM1, CD40LG, IFNG, IL1B, CCL2, SELE, TNF, MET, ICAM1	91	57	9330	19.786	2.84259e-08	7.68266e-10	3.43698e-10
KEGG_PATHWAY	mmu05213:Endometrial cancer	11	11.7021	1.49471e-10	CDKN1A, PIK3CA, CCND1, EGF, MYC, ERBB2, PTEN, AKT1, BAX, BRAF, EGFR	91	58	9330	19.4449	3.40795e-08	8.96828e-10	4.01213e-10
KEGG_PATHWAY	mmu04620:Toll-like receptor signaling pathway	13	13.8298	2.56714e-10	STAT1, FOS, MAPK14, TNF, RELA, NFKBIA, CXCL10, IL6, CASP8, PIK3CA, IL1B, SPP1, AKT1	91	104	9330	12.8159	5.85309e-08	1.50079e-09	6.71407e-10
KEGG_PATHWAY	mmu05207:Chemical carcinogenesis - receptor activation	17	18.0851	3.39224e-10	GSTM1, EGF, STAT3, AHR, FOS, ESR1, EGFR, RELA, VEGFA, PIK3CA, CCND1, MYC, CYP1A2, BCL2, CYP1A1, AKT1, BIRC5	91	225	9330	7.74652	7.7343e-08	1.93358e-09	8.65021e-10
KEGG_PATHWAY	mmu04210:Apoptosis	14	14.8936	4.7515e-10	PARP1, FOS, TNF, RELA, NFKBIA, CASP8, PIK3CA, CASP3, BCL2, AKT1, BIRC5, BAX, BCL2L1, MCL1	91	136	9330	10.5543	1.08334e-07	2.6423e-09	1.18208e-09
KEGG_PATHWAY	mmu05224:Breast cancer	14	14.8936	1.25514e-09	CDKN1A, EGF, PTEN, BRAF, FOS, ESR1, EGFR, PIK3CA, CCND1, MYC, ERBB2, KIT, AKT1, BAX	91	147	9330	9.76452	2.86171e-07	6.81359e-09	3.04819e-09
KEGG_PATHWAY	mmu05218:Melanoma	11	11.7021	1.37621e-09	CDKN1A, PIK3CA, CCND1, CDKN2A, EGF, PTEN, AKT1, BAX, BRAF, MET, EGFR	91	72	9330	15.6639	3.13776e-07	7.29711e-09	3.2645e-09
KEGG_PATHWAY	mmu05166:Human T-cell leukemia virus 1 infection	17	18.0851	1.42258e-09	CDKN1A, CDKN2A, PTEN, FOS, TNF, RELA, IL2, ICAM1, NFKBIA, IL6, PIK3CA, CCND1, CHEK2, MYC, AKT1, BAX, BCL2L1	91	248	9330	7.02809	3.24348e-07	7.37155e-09	3.2978e-09
KEGG_PATHWAY	mmu05152:Tuberculosis	15	15.9574	1.50166e-09	IL10, NOS2, STAT1, MAPK14, TNF, RELA, IL1A, IL6, CASP8, IFNG, CASP3, IL1B, BCL2, AKT1, BAX	91	180	9330	8.54396	3.42379e-07	7.47794e-09	3.34539e-09
KEGG_PATHWAY	mmu05171:Coronavirus disease - COVID-19	17	18.0851	1.50871e-09	STAT1, STAT3, MMP3, FOS, F2, MAPK14, TNF, EGFR, RELA, IL2, NFKBIA, CXCL10, IL6, ADAM17, PIK3CA, IL1B, CCL2	91	249	9330	6.99987	3.43985e-07	7.47794e-09	3.34539e-09
KEGG_PATHWAY	mmu04115:p53 signaling pathway	11	11.7021	1.58219e-09	CDKN1A, CASP8, CCND1, CDKN2A, CHEK2, CASP3, SERPINE1, PTEN, BCL2, BAX, BCL2L1	91	73	9330	15.4493	3.60739e-07	7.6753e-09	3.43368e-09
KEGG_PATHWAY	mmu04660:T cell receptor signaling pathway	13	13.8298	1.6753e-09	IL10, FOS, MAPK14, TNF, RELA, IL2, NFKBIA, IL4, CD40LG, IFNG, PIK3CA, AKT1, PRKCQ	91	122	9330	10.9251	3.81968e-07	7.95768e-09	3.56001e-09
KEGG_PATHWAY	mmu05220:Chronic myeloid leukemia	11	11.7021	2.37411e-09	NFKBIA, CDKN1A, PIK3CA, CCND1, CDKN2A, MYC, AKT1, BAX, BRAF, RELA, BCL2L1	91	76	9330	14.8395	5.41297e-07	1.10469e-08	4.94203e-09
KEGG_PATHWAY	mmu05133:Pertussis	11	11.7021	2.70712e-09	IL10, IL1A, IL6, NOS2, IL1B, IRF1, CASP3, FOS, MAPK14, TNF, RELA	91	77	9330	14.6468	6.17224e-07	1.23445e-08	5.52253e-09
KEGG_PATHWAY	mmu04010:MAPK signaling pathway	18	19.1489	3.14803e-09	RET, EGF, IGF2, BRAF, FOS, MAPK14, TNF, EGFR, RELA, VEGFA, IL1A, MYC, CASP3, IL1B, ERBB2, KIT, AKT1, MET	91	301	9330	6.13121	7.1775e-07	1.40735e-08	6.29606e-09
KEGG_PATHWAY	mmu05206:MicroRNAs in cancer	18	19.1489	3.48082e-09	CDKN1A, CDKN2A, STAT3, PTEN, PTGS2, MMP9, EGFR, VEGFA, PIK3CA, CCND1, PLAU, MYC, CASP3, ERBB2, BCL2, HMOX1, MET, MCL1	91	303	9330	6.09074	7.93627e-07	1.52621e-08	6.82776e-09
KEGG_PATHWAY	mmu04380:Osteoclast differentiation	13	13.8298	5.39269e-09	NCF1, STAT1, FOS, MAPK14, TNF, RELA, NFKBIA, IL1A, IFNG, PIK3CA, IL1B, AKT1, PPARG	91	135	9330	9.87302	1.22953e-06	2.31987e-08	1.03784e-08
KEGG_PATHWAY	mmu05323:Rheumatoid arthritis	11	11.7021	9.12748e-09	IL1A, IL6, IFNG, IL1B, MMP3, CCL2, FOS, TNF, CXCL2, VEGFA, ICAM1	91	87	9330	12.9632	2.08106e-06	3.85383e-08	1.72408e-08
KEGG_PATHWAY	mmu05230:Central carbon metabolism in cancer	10	10.6383	1.69879e-08	RET, PIK3CA, MYC, ERBB2, KIT, PTEN, AKT1, HIF1A, MET, EGFR	91	69	9330	14.8591	3.87324e-06	7.04226e-08	3.15049e-08
KEGG_PATHWAY	mmu04932:Non-alcoholic fatty liver disease	13	13.8298	2.78147e-08	FOS, MAPK14, TNF, RELA, IL1A, IL6, CASP8, PIK3CA, CASP3, IL1B, AKT1, BAX, PPARG	91	156	9330	8.54396	6.34172e-06	1.13245e-07	5.06624e-08
KEGG_PATHWAY	mmu04917:Prolactin signaling pathway	10	10.6383	3.18539e-08	PIK3CA, CCND1, STAT1, IRF1, STAT3, AKT1, FOS, MAPK14, ESR1, RELA	91	74	9330	13.8551	7.26267e-06	1.25219e-07	5.6019e-08
KEGG_PATHWAY	mmu05214:Glioma	10	10.6383	3.18539e-08	CDKN1A, PIK3CA, CCND1, CDKN2A, EGF, PTEN, AKT1, BAX, BRAF, EGFR	91	74	9330	13.8551	7.26267e-06	1.25219e-07	5.6019e-08
KEGG_PATHWAY	mmu04926:Relaxin signaling pathway	12	12.766	3.78729e-08	NFKBIA, PIK3CA, NOS2, NOS3, MMP2, AKT1, FOS, MAPK14, MMP9, EGFR, RELA, VEGFA	91	129	9330	9.53744	8.63498e-06	1.46356e-07	6.54751e-08
KEGG_PATHWAY	mmu04068:FoxO signaling pathway	12	12.766	4.44638e-08	IL10, IL6, CDKN1A, PIK3CA, CCND1, EGF, STAT3, PTEN, AKT1, BRAF, MAPK14, EGFR	91	131	9330	9.39183	1.01377e-05	1.68962e-07	7.55884e-08
KEGG_PATHWAY	mmu05135:Yersinia infection	12	12.766	6.07828e-08	NFKBIA, IL10, IL6, PIK3CA, IL1B, AKT1, CCL2, FOS, MAPK14, TNF, RELA, IL2	91	135	9330	9.11355	1.38584e-05	2.27188e-07	1.01637e-07
KEGG_PATHWAY	mmu05143:African trypanosomiasis	8	8.51064	7.34498e-08	IL10, IL6, VCAM1, IFNG, IL1B, SELE, TNF, ICAM1	91	39	9330	21.0313	1.67464e-05	2.70106e-07	1.20837e-07
KEGG_PATHWAY	mmu04931:Insulin resistance	11	11.7021	8.93122e-08	NFKBIA, IL6, PIK3CA, NOS3, STAT3, PRKCD, PTEN, AKT1, PRKCQ, TNF, RELA	91	110	9330	10.2527	2.0363e-05	3.23225e-07	1.44601e-07
KEGG_PATHWAY	mmu05132:Salmonella infection	15	15.9574	1.16743e-07	FOS, MAPK14, TNF, PIK3CG, RELA, NFKBIA, IL6, CASP8, PIK3CA, MYC, CASP3, IL1B, BCL2, AKT1, BAX	91	253	9330	6.0787	2.66171e-05	4.15897e-07	1.86059e-07
KEGG_PATHWAY	mmu04218:Cellular senescence	13	13.8298	1.53775e-07	CDKN1A, CDKN2A, SERPINE1, PTEN, MAPK14, RELA, IL1A, IL6, PIK3CA, CCND1, CHEK2, MYC, AKT1	91	182	9330	7.32339	3.506e-05	5.39394e-07	2.41308e-07
KEGG_PATHWAY	mmu05226:Gastric cancer	12	12.766	1.7974e-07	CDKN1A, PIK3CA, CCND1, EGF, MYC, ERBB2, BCL2, AKT1, BAX, BRAF, MET, EGFR	91	150	9330	8.2022	4.09799e-05	6.2092e-07	2.7778e-07
KEGG_PATHWAY	mmu05165:Human papillomavirus infection	17	18.0851	2.73993e-07	CDKN1A, EGF, STAT1, PTEN, PTGS2, TNF, EGFR, RELA, VEGFA, CASP8, PIK3CA, CCND1, IRF1, CASP3, SPP1, AKT1, BAX	91	360	9330	4.84158	6.24684e-05	9.23956e-07	4.13349e-07
KEGG_PATHWAY	mmu04062:Chemokine signaling pathway	13	13.8298	2.75566e-07	NCF1, STAT1, PRKCD, STAT3, BRAF, CXCL2, PIK3CG, RELA, NFKBIA, CXCL10, PIK3CA, AKT1, CCL2	91	192	9330	6.94196	6.2827e-05	9.23956e-07	4.13349e-07
KEGG_PATHWAY	mmu05221:Acute myeloid leukemia	9	9.57447	3.16824e-07	PIK3CA, CCND1, MYC, STAT3, KIT, AKT1, BRAF, MPO, RELA	91	70	9330	13.1821	7.22332e-05	1.0469e-06	4.68348e-07
KEGG_PATHWAY	mmu05146:Amoebiasis	10	10.6383	7.97264e-07	IL10, IL6, PIK3CA, IFNG, NOS2, IL1B, CASP3, TNF, CXCL2, RELA	91	107	9330	9.58201	0.00018176	2.5968e-06	1.16173e-06
KEGG_PATHWAY	mmu04936:Alcoholic liver disease	11	11.7021	9.21635e-07	NFKBIA, IL6, CASP8, CCND1, IL1B, CASP3, AKT1, MAPK14, TNF, CXCL2, RELA	91	141	9330	7.9986	0.000210111	2.95962e-06	1.32404e-06
KEGG_PATHWAY	mmu04621:NOD-like receptor signaling pathway	13	13.8298	9.76568e-07	STAT1, PRKCD, MAPK14, TNF, CXCL2, RELA, NFKBIA, IL6, CASP8, IL1B, BCL2, CCL2, BCL2L1	91	216	9330	6.17063	0.000222633	3.09247e-06	1.38347e-06
KEGG_PATHWAY	mmu05216:Thyroid cancer	7	7.44681	1.24477e-06	RET, CDKN1A, CCND1, MYC, BAX, PPARG, BRAF	91	37	9330	19.3971	0.000283767	3.88777e-06	1.73927e-06
KEGG_PATHWAY	mmu05134:Legionellosis	8	8.51064	1.56533e-06	NFKBIA, IL6, CASP8, IL1B, CASP3, TNF, CXCL2, RELA	91	60	9330	13.6703	0.000356832	4.82292e-06	2.15762e-06
KEGG_PATHWAY	mmu04658:Th1 and Th2 cell differentiation	9	9.57447	1.87307e-06	NFKBIA, IL4, IFNG, STAT1, PRKCQ, FOS, MAPK14, RELA, IL2	91	88	9330	10.4858	0.00042697	5.69414e-06	2.54738e-06
KEGG_PATHWAY	mmu04510:Focal adhesion	12	12.766	3.65379e-06	PIK3CA, CCND1, EGF, ERBB2, PTEN, BCL2, SPP1, AKT1, BRAF, MET, EGFR, VEGFA	91	203	9330	6.06074	0.000832719	1.09614e-05	4.90377e-06
KEGG_PATHWAY	mmu04915:Estrogen signaling pathway	10	10.6383	4.93234e-06	PIK3CA, NOS3, MMP2, PRKCD, BCL2, AKT1, FOS, MMP9, ESR1, EGFR	91	133	9330	7.70883	0.00112394	1.46049e-05	6.53375e-06
KEGG_PATHWAY	mmu05202:Transcriptional misregulation in cancer	12	12.766	9.39177e-06	IL6, CDKN1A, PLAU, MYC, MMP3, BAX, PPARG, MPO, MMP9, MET, RELA, BCL2L1	91	224	9330	5.49254	0.00213904	2.74529e-05	1.22816e-05
KEGG_PATHWAY	mmu04215:Apoptosis - multiple species	6	6.38298	1.22444e-05	CASP8, CASP3, BCL2, BIRC5, BAX, BCL2L1	91	32	9330	19.2239	0.00278786	3.53384e-05	1.58093e-05
KEGG_PATHWAY	mmu04012:ErbB signaling pathway	8	8.51064	1.52231e-05	CDKN1A, PIK3CA, EGF, MYC, ERBB2, AKT1, BRAF, EGFR	91	84	9330	9.76452	0.00346489	4.3386e-05	1.94095e-05
KEGG_PATHWAY	mmu05170:Human immunodeficiency virus 1 infection	12	12.766	1.66353e-05	NFKBIA, CASP8, PIK3CA, CASP3, BCL2, AKT1, BAX, FOS, MAPK14, TNF, RELA, BCL2L1	91	238	9330	5.16945	0.00378569	4.68252e-05	2.09481e-05
KEGG_PATHWAY	mmu04722:Neurotrophin signaling pathway	9	9.57447	2.02409e-05	NFKBIA, PIK3CA, PRKCD, BCL2, AKT1, BAX, BRAF, MAPK14, RELA	91	121	9330	7.62601	0.00460434	5.62796e-05	2.51777e-05
KEGG_PATHWAY	mmu04071:Sphingolipid signaling pathway	9	9.57447	2.71673e-05	PIK3CA, NOS3, PTEN, BCL2, AKT1, BAX, MAPK14, TNF, RELA	91	126	9330	7.32339	0.00617508	7.46282e-05	3.33863e-05
KEGG_PATHWAY	mmu05415:Diabetic cardiomyopathy	11	11.7021	3.34078e-05	NCF1, PIK3CA, PARP1, NOS3, MMP2, PRKCD, PTEN, AKT1, MAPK14, MMP9, RELA	91	211	9330	5.34503	0.00758816	9.06783e-05	4.05666e-05
KEGG_PATHWAY	mmu04217:Necroptosis	10	10.6383	4.48385e-05	IL1A, CASP8, PARP1, IFNG, STAT1, IL1B, STAT3, BCL2, BAX, TNF	91	175	9330	5.85871	0.0101713	0.000120273	5.38062e-05
KEGG_PATHWAY	mmu05211:Renal cell carcinoma	7	7.44681	4.61247e-05	CDKN1A, PIK3CA, AKT1, BRAF, HIF1A, MET, VEGFA	91	68	9330	10.5543	0.0104616	0.000122284	5.47061e-05
KEGG_PATHWAY	mmu04623:Cytosolic DNA-sensing pathway	7	7.44681	8.03953e-05	NFKBIA, CXCL10, IL6, CASP8, IL1B, CASP3, RELA	91	75	9330	9.56923	0.0181639	0.000210691	9.42566e-05
KEGG_PATHWAY	mmu05168:Herpes simplex virus 1 infection	15	15.9574	0.00011043	STAT1, TNF, RELA, NFKBIA, IL6, CASP8, IFNG, PIK3CA, CASP3, IL1B, BCL2, AKT1, CCL2, BAX, BCL2L1	91	457	9330	3.36523	0.0248651	0.000286114	0.000127998
KEGG_PATHWAY	mmu04060:Cytokine-cytokine receptor interaction	12	12.766	0.000114489	IL10, IL4, CXCL10, IL1A, IL6, CD40LG, IFNG, IL1B, CCL2, TNF, CXCL2, IL2	91	294	9330	4.18479	0.0257671	0.000293296	0.000131212
KEGG_PATHWAY	mmu04670:Leukocyte transendothelial migration	8	8.51064	0.00014334	CLDN4, VCAM1, NCF1, PIK3CA, MMP2, MAPK14, MMP9, ICAM1	91	119	9330	6.8926	0.0321556	0.000363128	0.000162452
KEGG_PATHWAY	mmu05022:Pathways of neurodegeneration - multiple diseases	15	15.9574	0.00015188	NOS2, BRAF, MAPK14, PTGS2, TNF, RELA, SOD1, IL1A, IL6, CASP8, CASP3, IL1B, BCL2, BAX, BCL2L1	91	471	9330	3.26521	0.0340385	0.000380535	0.000170239
KEGG_PATHWAY	mmu01523:Antifolate resistance	5	5.31915	0.000159916	IL6, IL1B, TNF, RELA, ABCG2	91	29	9330	17.6772	0.0358071	0.000396315	0.000177299
KEGG_PATHWAY	mmu04370:VEGF signaling pathway	6	6.38298	0.00022875	PIK3CA, NOS3, AKT1, MAPK14, PTGS2, VEGFA	91	58	9330	10.6063	0.0508239	0.000560806	0.000250887
KEGG_PATHWAY	mmu05020:Prion disease	11	11.7021	0.00023695	IL1A, IL6, NCF1, PIK3CA, IL1B, CASP3, PRKCD, BAX, MAPK14, TNF, SOD1	91	267	9330	4.22398	0.0525974	0.000574731	0.000257116
KEGG_PATHWAY	mmu05330:Allograft rejection	6	6.38298	0.000290328	IL10, IL4, CD40LG, IFNG, TNF, IL2	91	61	9330	10.0847	0.0640605	0.00068485	0.00030638
KEGG_PATHWAY	mmu05332:Graft-versus-host disease	6	6.38298	0.000290328	IL1A, IL6, IFNG, IL1B, TNF, IL2	91	61	9330	10.0847	0.0640605	0.00068485	0.00030638
KEGG_PATHWAY	mmu05010:Alzheimer disease	13	13.8298	0.000291362	NOS2, BRAF, PTGS2, TNF, RELA, IL1A, IL6, ADAM17, CASP8, PIK3CA, CASP3, IL1B, AKT1	91	383	9330	3.48004	0.0642811	0.00068485	0.00030638
KEGG_PATHWAY	mmu04061:Viral protein interaction with cytokine and cytokine receptor	7	7.44681	0.000297459	IL10, CXCL10, IL6, CCL2, TNF, CXCL2, IL2	91	95	9330	7.55466	0.0655813	0.000692047	0.0003096
KEGG_PATHWAY	mmu05203:Viral carcinogenesis	10	10.6383	0.000325178	NFKBIA, CDKN1A, CASP8, PIK3CA, CCND1, CDKN2A, CASP3, STAT3, BAX, RELA	91	227	9330	4.51663	0.0714701	0.000748895	0.000335032
KEGG_PATHWAY	mmu04014:Ras signaling pathway	10	10.6383	0.000419378	PIK3CA, EGF, KIT, IGF2, AKT1, MET, EGFR, RELA, BCL2L1, VEGFA	91	235	9330	4.36287	0.0912073	0.00094801	0.00042411
KEGG_PATHWAY	mmu04664:Fc epsilon RI signaling pathway	6	6.38298	0.000419952	IL4, PIK3CA, ALOX5, AKT1, MAPK14, TNF	91	66	9330	9.32068	0.0913262	0.00094801	0.00042411
KEGG_PATHWAY	mmu04622:RIG-I-like receptor signaling pathway	6	6.38298	0.000589127	NFKBIA, CXCL10, CASP8, MAPK14, TNF, RELA	91	71	9330	8.66429	0.125725	0.00130409	0.000589127
KEGG_PATHWAY	mmu04920:Adipocytokine signaling pathway	6	6.38298	0.000589127	NFKBIA, STAT3, AKT1, PRKCQ, TNF, RELA	91	71	9330	8.66429	0.125725	0.00130409	0.000589127
KEGG_PATHWAY	mmu04672:Intestinal immune network for IgA production	5	5.31915	0.000749667	IL10, IL4, IL6, CD40LG, IL2	91	43	9330	11.9218	0.157168	0.0016435	0.000749667
KEGG_PATHWAY	mmu04919:Thyroid hormone signaling pathway	7	7.44681	0.00103163	PIK3CA, CCND1, STAT1, MYC, AKT1, HIF1A, ESR1	91	120	9330	5.98077	0.209693	0.00223257	0.00103163
KEGG_PATHWAY	mmu04015:Rap1 signaling pathway	9	9.57447	0.00103795	PIK3CA, EGF, KIT, AKT1, BRAF, MAPK14, MET, EGFR, VEGFA	91	214	9330	4.3119	0.210832	0.00223257	0.00103795
KEGG_PATHWAY	mmu04140:Autophagy - animal	8	8.51064	0.00107658	PIK3CA, PRKCD, PTEN, BCL2, AKT1, PRKCQ, HIF1A, BCL2L1	91	166	9330	4.94108	0.21776	0.00229403	0.00107658
KEGG_PATHWAY	mmu04611:Platelet activation	7	7.44681	0.00127489	PIK3CA, NOS3, AKT1, MAPK14, F2, PIK3CG, PTGS1	91	125	9330	5.74154	0.252381	0.00269144	0.00127489
KEGG_PATHWAY	mmu04726:Serotonergic synapse	7	7.44681	0.00162224	ALOX5, CASP3, BRAF, HTR3A, PTGS2, PTGS1, SLC6A4	91	131	9330	5.47857	0.309384	0.00339331	0.00162224
KEGG_PATHWAY	mmu05310:Asthma	4	4.25532	0.00171213	IL10, IL4, CD40LG, TNF	91	25	9330	16.4044	0.323417	0.00354878	0.00171213
KEGG_PATHWAY	mmu04371:Apelin signaling pathway	7	7.44681	0.00203742	CCND1, NOS2, NOS3, SERPINE1, SPP1, AKT1, PIK3CG	91	137	9330	5.23863	0.371868	0.00418497	0.00203742
KEGG_PATHWAY	mmu04640:Hematopoietic cell lineage	6	6.38298	0.00208826	IL4, IL1A, IL6, IL1B, KIT, TNF	91	94	9330	6.54431	0.379122	0.00425109	0.00208826
KEGG_PATHWAY	mmu05231:Choline metabolism in cancer	6	6.38298	0.00250699	PIK3CA, EGF, AKT1, FOS, HIF1A, EGFR	91	98	9330	6.27719	0.43578	0.00505835	0.00250699
KEGG_PATHWAY	mmu04072:Phospholipase D signaling pathway	7	7.44681	0.00310389	PIK3CA, EGF, KIT, AKT1, F2, EGFR, PIK3CG	91	149	9330	4.81673	0.507759	0.00620777	0.00310389
KEGG_PATHWAY	mmu04921:Oxytocin signaling pathway	7	7.44681	0.00353851	CDKN1A, CCND1, NOS3, FOS, PTGS2, EGFR, PIK3CG	91	153	9330	4.6908	0.554346	0.00701549	0.00353851
KEGG_PATHWAY	mmu04940:Type I diabetes mellitus	5	5.31915	0.00412029	IL1A, IFNG, IL1B, TNF, IL2	91	68	9330	7.53878	0.609906	0.0080985	0.00412029
KEGG_PATHWAY	mmu04650:Natural killer cell mediated cytotoxicity	6	6.38298	0.00517237	PIK3CA, IFNG, CASP3, BRAF, TNF, ICAM1	91	116	9330	5.30315	0.693446	0.0100795	0.00517237
KEGG_PATHWAY	mmu04935:Growth hormone synthesis, secretion and action	6	6.38298	0.00536292	PIK3CA, STAT1, STAT3, AKT1, FOS, MAPK14	91	117	9330	5.25782	0.706547	0.0103623	0.00536292
KEGG_PATHWAY	mmu04662:B cell receptor signaling pathway	5	5.31915	0.00833589	NFKBIA, PIK3CA, AKT1, FOS, RELA	91	83	9330	6.17635	0.851705	0.0159713	0.00833589
KEGG_PATHWAY	mmu05204:Chemical carcinogenesis - DNA adducts	5	5.31915	0.00868937	GSTM1, GSTP1, CYP1A2, CYP1A1, PTGS2	91	84	9330	6.10283	0.863282	0.0165098	0.00868937
KEGG_PATHWAY	mmu05416:Viral myocarditis	5	5.31915	0.00942547	CASP8, CD40LG, CCND1, CASP3, ICAM1	91	86	9330	5.9609	0.884582	0.0177604	0.00942547
KEGG_PATHWAY	mmu04020:Calcium signaling pathway	8	8.51064	0.0109704	RET, NOS2, EGF, NOS3, ERBB2, MET, EGFR, VEGFA	91	253	9330	3.24198	0.919143	0.0204219	0.0109704
KEGG_PATHWAY	mmu04211:Longevity regulating pathway	5	5.31915	0.0110171	PIK3CA, AKT1, BAX, PPARG, RELA	91	90	9330	5.69597	0.920008	0.0204219	0.0110171
KEGG_PATHWAY	mmu04914:Progesterone-mediated oocyte maturation	5	5.31915	0.0118741	PIK3CA, AKT1, BRAF, MAPK14, AURKA	91	92	9330	5.57215	0.934355	0.021833	0.0118741
KEGG_PATHWAY	mmu04610:Complement and coagulation cascades	5	5.31915	0.0127729	THBD, PLAU, SERPINE1, F2, F3	91	94	9330	5.45359	0.946655	0.0232977	0.0127729
KEGG_PATHWAY	mmu04110:Cell cycle	6	6.38298	0.0168339	CDKN1A, PCNA, CCND1, CDKN2A, CHEK2, MYC	91	155	9330	3.96881	0.979158	0.0304614	0.0168339
KEGG_PATHWAY	mmu04923:Regulation of lipolysis in adipocytes	4	4.25532	0.017458	PIK3CA, AKT1, PTGS2, PTGS1	91	57	9330	7.19491	0.981967	0.0313419	0.017458
KEGG_PATHWAY	mmu04934:Cushing syndrome	6	6.38298	0.0199863	CDKN1A, CCND1, CDKN2A, BRAF, AHR, EGFR	91	162	9330	3.79731	0.989978	0.0356005	0.0199863
KEGG_PATHWAY	mmu04928:Parathyroid hormone synthesis, secretion and action	5	5.31915	0.0202874	CDKN1A, BCL2, BRAF, FOS, EGFR	91	108	9330	4.74664	0.990657	0.0358568	0.0202874
KEGG_PATHWAY	mmu04725:Cholinergic synapse	5	5.31915	0.0228438	PIK3CA, BCL2, AKT1, FOS, PIK3CG	91	112	9330	4.57712	0.99485	0.0400645	0.0228438
KEGG_PATHWAY	mmu00980:Metabolism of xenobiotics by cytochrome P450	4	4.25532	0.0332615	GSTM1, GSTP1, CYP1A2, CYP1A1	91	73	9330	5.61794	0.999553	0.0578902	0.0332615
KEGG_PATHWAY	mmu04750:Inflammatory mediator regulation of TRP channels	5	5.31915	0.034128	PIK3CA, IL1B, PRKCD, PRKCQ, MAPK14	91	127	9330	4.03651	0.999636	0.0589484	0.034128
KEGG_PATHWAY	mmu05320:Autoimmune thyroid disease	4	4.25532	0.0380682	IL10, IL4, CD40LG, IL2	91	77	9330	5.3261	0.999856	0.0652598	0.0380682
KEGG_PATHWAY	mmu04550:Signaling pathways regulating pluripotency of stem cells	5	5.31915	0.0461279	PIK3CA, MYC, STAT3, AKT1, MAPK14	91	140	9330	3.6617	0.999979	0.0784862	0.0461279
KEGG_PATHWAY	mmu00590:Arachidonic acid metabolism	4	4.25532	0.0486831	ALOX5, PTGS2, PTGES, PTGS1	91	85	9330	4.82482	0.999989	0.0822203	0.0486831
KEGG_PATHWAY	mmu04613:Neutrophil extracellular trap formation	6	6.38298	0.0503278	NCF1, PIK3CA, AKT1, MAPK14, MPO, RELA	91	208	9330	2.95752	0.999992	0.0843731	0.0503278
KEGG_PATHWAY	mmu04912:GnRH signaling pathway	4	4.25532	0.0559778	MMP2, PRKCD, MAPK14, EGFR	91	90	9330	4.55678	0.999998	0.092485	0.0559778
KEGG_PATHWAY	mmu00983:Drug metabolism - other enzymes	4	4.25532	0.0559778	GSTM1, GSTP1, MPO, XDH	91	90	9330	4.55678	0.999998	0.092485	0.0559778
KEGG_PATHWAY	mmu00232:Caffeine metabolism	2	2.12766	0.0565146	CYP1A2, XDH	91	6	9330	34.1758	0.999998	0.0927003	0.0565146
KEGG_PATHWAY	mmu04666:Fc gamma R-mediated phagocytosis	4	4.25532	0.0605911	NCF1, PIK3CA, PRKCD, AKT1	91	93	9330	4.40978	0.999999	0.0986769	0.0605911
KEGG_PATHWAY	mmu04150:mTOR signaling pathway	5	5.31915	0.0649447	PIK3CA, PTEN, AKT1, BRAF, TNF	91	157	9330	3.26521	1	0.103758	0.0649447
KEGG_PATHWAY	mmu04024:cAMP signaling pathway	6	6.38298	0.0650486	NFKBIA, PIK3CA, AKT1, BRAF, FOS, RELA	91	224	9330	2.74627	1	0.103758	0.0650486
KEGG_PATHWAY	mmu05014:Amyotrophic lateral sclerosis	8	8.51064	0.0650766	NOS2, CASP3, BCL2, BAX, MAPK14, TNF, BCL2L1, SOD1	91	369	9330	2.22282	1	0.103758	0.0650766
KEGG_PATHWAY	mmu04810:Regulation of actin cytoskeleton	6	6.38298	0.0721774	PIK3CA, EGF, AKT1, BRAF, F2, EGFR	91	231	9330	2.66305	1	0.114281	0.0721774
KEGG_PATHWAY	mmu04930:Type II diabetes mellitus	3	3.19149	0.0780294	PIK3CA, PRKCD, TNF	91	48	9330	6.40797	1	0.122695	0.0780294
KEGG_PATHWAY	mmu00330:Arginine and proline metabolism	3	3.19149	0.0954424	NOS2, NOS3, ODC1	91	54	9330	5.69597	1	0.149047	0.0954424
KEGG_PATHWAY	mmu04514:Cell adhesion molecules	5	5.31915	0.0973228	CLDN4, VCAM1, CD40LG, SELE, ICAM1	91	181	9330	2.83225	1	0.15095	0.0973228
